# Supplementary material for: Functional analysis of HvSNAC1 in stomatal dynamics and drought adaptation
Source: J Appl Genet. 2025 Mar 18;66(4):817–40. doi: 10.1007/s13353-025-00956-6 (PMC12605542; doi:10.1007/s13353-025-00956-6)
Supplement: Supplementary file 2 — Supplementary file2 (XLSX 1147 KB) [file 13353_2025_956_MOESM2_ESM.xlsx]

## Sheet: Only in snac1.d
853 elements included exclusively in "snac1d":	contrast	adj.pval	log2FC	up.down	annotation	GO IDs	GO terms
HORVU6Hr1G018960	drought.mutantD-control.mutantD	1.6213e-05	-1.26042	down-regulated	Disease resistance protein RGA2	GO:0005524;GO:0007165;GO:0016021;GO:0007166;GO:0004672;GO:0043531;GO:0006468;	ATP binding;signal transduction;integral component of membrane;cell surface receptor signaling pathway;protein kinase activity;ADP binding;protein phosphorylation;
HORVU3Hr1G049360	drought.mutantD-control.mutantD	1.99836e-05	-1.44143	down-regulated	Pentatricopeptide repeat	GO:0005524;GO:0016021;GO:0004672;GO:0006468;	ATP binding;integral component of membrane;protein kinase activity;protein phosphorylation;
HORVU3Hr1G117890	drought.mutantD-control.mutantD	2.08291e-05	-1.32172	down-regulated	Leucine-rich repeat protein kinase family protein	GO:0005524;GO:0004888;GO:0016021;GO:0004672;GO:0002098;GO:0018212;GO:0006468;GO:0005886;	ATP binding;transmembrane signaling receptor activity;integral component of membrane;protein kinase activity;tRNA wobble uridine modification;peptidyl-tyrosine modification;protein phosphorylation;plasma membrane;
HORVU6Hr1G000640	drought.mutantD-control.mutantD	2.09479e-05	-1.41743	down-regulated	Glycerate dehydrogenase HPR, peroxisomal	GO:0061630;GO:0016616;GO:0009793;GO:0008266;GO:0042631;GO:0042579;GO:0009854;GO:0006511;GO:0071482;GO:0005634;GO:0003677;GO:0009507;GO:0051287;GO:0005737;GO:0048046;GO:0016021;GO:0016032;GO:0005829;GO:0097602;GO:0055114;GO:0016310;GO:0016301;GO:0010498;GO:0016567;	ubiquitin protein ligase activity;oxidoreductase activity, acting on the CH-OH group of donors, NAD or NADP as acceptor;embryo development ending in seed dormancy;poly(U) RNA binding;cellular response to water deprivation;microbody;oxidative photosynthetic carbon pathway;ubiquitin-dependent protein catabolic process;cellular response to light stimulus;nucleus;DNA binding;chloroplast;NAD binding;c…
HORVU5Hr1G120960	drought.mutantD-control.mutantD	2.17053e-05	-1.07698	down-regulated	Pkinase domain-containing protein	GO:0005634;GO:0005524;GO:0060089;GO:0005737;GO:0016021;GO:0010468;GO:0004672;GO:0051726;GO:0006468;GO:0035556;	nucleus;ATP binding;molecular transducer activity;cytoplasm;integral component of membrane;regulation of gene expression;protein kinase activity;regulation of cell cycle;protein phosphorylation;intracellular signal transduction;
HORVU1Hr1G046640	drought.mutantD-control.mutantD	2.4362e-05	-1.42333	down-regulated	MSP domain containing protein, expressed	GO:0005789;GO:0005634;GO:0090158;GO:0061817;GO:0016021;GO:0005829;GO:0000326;GO:0005886;	endoplasmic reticulum membrane;nucleus;endoplasmic reticulum membrane organization;endoplasmic reticulum-plasma membrane tethering;integral component of membrane;cytosol;protein storage vacuole;plasma membrane;
HORVU2Hr1G048840	drought.mutantD-control.mutantD	2.90421e-05	-1.15733	down-regulated	Zinc finger, RING-type	GO:0009827;GO:0048363;GO:0004842;GO:0008270;GO:0080001;GO:0016021;GO:0012505;GO:0061659;GO:0016874;GO:0016567;	plant-type cell wall modification;mucilage pectin metabolic process;ubiquitin-protein transferase activity;zinc ion binding;mucilage extrusion from seed coat;integral component of membrane;endomembrane system;ubiquitin-like protein ligase activity;ligase activity;protein ubiquitination;
HORVU6Hr1G010050	drought.mutantD-control.mutantD	3.03969e-05	-1.24649	down-regulated	Disease resistance protein RGA2	GO:0043531;	ADP binding;
HORVU5Hr1G064120	drought.mutantD-control.mutantD	3.10562e-05	-1.13842	down-regulated	Tsi1-interacting protein TSIP1	GO:0031072;GO:0005524;GO:0009408;GO:0008270;GO:0005737;GO:0006260;GO:0051082;GO:0006457;	heat shock protein binding;ATP binding;response to heat;zinc ion binding;cytoplasm;DNA replication;unfolded protein binding;protein folding;
HORVU7Hr1G084900	drought.mutantD-control.mutantD	3.18249e-05	-1.00475	down-regulated	Abi domain-containing protein	GO:0071586;GO:0030176;GO:0004197;	CAAX-box protein processing;integral component of endoplasmic reticulum membrane;cysteine-type endopeptidase activity;
HORVU2Hr1G077560	drought.mutantD-control.mutantD	3.30572e-05	-1.31906	down-regulated	Calmodulin-binding protein 60 C	GO:0005634;GO:0005516;GO:0003700;GO:0080142;GO:0016021;GO:0006355;GO:0043565;	nucleus;calmodulin binding;DNA-binding transcription factor activity;regulation of salicylic acid biosynthetic process;integral component of membrane;regulation of transcription, DNA-templated;sequence-specific DNA binding;
HORVU4Hr1G085930	drought.mutantD-control.mutantD	3.4117e-05	-1.04716	down-regulated	Protein-ribulosamine 3-kinase, chloroplastic	GO:0090305;GO:0008270;GO:0140096;GO:0009451;GO:0006355;GO:0004553;GO:0005886;GO:0046856;GO:0003676;GO:0005975;GO:0003677;GO:0005634;GO:0009507;GO:0051013;GO:0003700;GO:0102193;GO:0005739;GO:0016021;GO:0016310;GO:0016301;GO:0016787;	nucleic acid phosphodiester bond hydrolysis;zinc ion binding;catalytic activity, acting on a protein;RNA modification;regulation of transcription, DNA-templated;hydrolase activity, hydrolyzing O-glycosyl compounds;plasma membrane;phosphatidylinositol dephosphorylation;nucleic acid binding;carbohydrate metabolic process;DNA binding;nucleus;chloroplast;microtubule severing;DNA-binding transcription…
HORVU5Hr1G014290	drought.mutantD-control.mutantD	3.55524e-05	-1.61996	down-regulated	Auxin-responsive protein IAA1	GO:0005634;GO:0042802;GO:0044212;GO:0006355;GO:0043565;GO:0009734;	nucleus;identical protein binding;transcription regulatory region DNA binding;regulation of transcription, DNA-templated;sequence-specific DNA binding;auxin-activated signaling pathway;
HORVU1Hr1G066630	drought.mutantD-control.mutantD	3.62578e-05	-1.3012	down-regulated	Cleavage and polyadenylation specificity factor subunit 4	GO:0006508;GO:0016021;GO:0006850;GO:0004222;GO:0005743;	proteolysis;integral component of membrane;mitochondrial pyruvate transmembrane transport;metalloendopeptidase activity;mitochondrial inner membrane;
HORVU7Hr1G068680	drought.mutantD-control.mutantD	3.94355e-05	-1.06058	down-regulated	0	GO:0009507;GO:0016021;GO:0045454;GO:0009532;	chloroplast;integral component of membrane;cell redox homeostasis;plastid stroma;
HORVU3Hr1G094890	drought.mutantD-control.mutantD	4.14004e-05	-1.32912	down-regulated	CBS domain-containing protein CBSCBSPB1	GO:0016021;	integral component of membrane;
HORVU3Hr1G037540	drought.mutantD-control.mutantD	4.34116e-05	-1.24091	down-regulated	phenazine biosynthesis-like domain-containing protein 1	GO:0003824;GO:0046872;GO:0009058;GO:0030001;	catalytic activity;metal ion binding;biosynthetic process;metal ion transport;
HORVU6Hr1G090910	drought.mutantD-control.mutantD	4.7016e-05	-1.12739	down-regulated	Non-functional stem rust resistance protein	GO:0006470;GO:0006355;GO:0004672;GO:0043531;GO:0006468;GO:0005886;GO:0005524;GO:0004721;GO:0005634;GO:0003677;GO:0003700;GO:0004888;GO:0046872;GO:0016020;GO:0016021;GO:0018212;GO:0071944;	protein dephosphorylation;regulation of transcription, DNA-templated;protein kinase activity;ADP binding;protein phosphorylation;plasma membrane;ATP binding;phosphoprotein phosphatase activity;nucleus;DNA binding;DNA-binding transcription factor activity;transmembrane signaling receptor activity;metal ion binding;membrane;integral component of membrane;peptidyl-tyrosine modification;cell peripher…
HORVU3Hr1G099730	drought.mutantD-control.mutantD	4.83084e-05	-1.16849	down-regulated	VAMP-associated protein involved in inositol metabolism	GO:0005789;GO:0003855;GO:0003899;GO:0090158;GO:0061817;GO:0016021;GO:0032774;GO:0055114;GO:0004764;GO:0005886;	endoplasmic reticulum membrane;3-dehydroquinate dehydratase activity;DNA-directed 5'-3' RNA polymerase activity;endoplasmic reticulum membrane organization;endoplasmic reticulum-plasma membrane tethering;integral component of membrane;RNA biosynthetic process;oxidation-reduction process;shikimate 3-dehydrogenase (NADP+) activity;plasma membrane;
HORVU7Hr1G090110	drought.mutantD-control.mutantD	5.16266e-05	-1.25917	down-regulated	Dystonin (Fragment)	0	0
HORVU1Hr1G041030	drought.mutantD-control.mutantD	5.44088e-05	-1.34496	down-regulated	0	GO:0005524;GO:0000184;GO:0016021;GO:0009058;GO:0004674;GO:0006468;GO:0030247;GO:0016787;	ATP binding;nuclear-transcribed mRNA catabolic process, nonsense-mediated decay;integral component of membrane;biosynthetic process;protein serine/threonine kinase activity;protein phosphorylation;polysaccharide binding;hydrolase activity;
HORVU2Hr1G071710	drought.mutantD-control.mutantD	5.67221e-05	-1.17023	down-regulated	Alpha-amylase	GO:0006281;GO:0004222;GO:0006488;GO:0000463;GO:0006757;GO:0005509;GO:0103025;GO:0005829;GO:0017025;GO:0070008;GO:0090502;GO:0090305;GO:0008270;GO:0043232;GO:0008233;GO:0000466;GO:0044248;GO:0005634;GO:0006090;GO:0009570;GO:0019538;GO:2001070;GO:0005576;GO:0004556;GO:0005524;GO:0016070;GO:0004518;GO:0008081;GO:0140098;GO:0033910;GO:0030687;GO:0015267;GO:0055085;GO:0016818;GO:0004252;GO:1901575;GO:…	DNA repair;metalloendopeptidase activity;dolichol-linked oligosaccharide biosynthetic process;maturation of LSU-rRNA from tricistronic rRNA transcript (SSU-rRNA, 5.8S rRNA, LSU-rRNA);ATP generation from ADP;calcium ion binding;alpha-amylase activity (releasing maltohexaose);cytosol;TBP-class protein binding;serine-type exopeptidase activity;RNA phosphodiester bond hydrolysis, endonucleolytic;nucl…
HORVU6Hr1G047950	drought.mutantD-control.mutantD	5.67221e-05	-1.24058	down-regulated	0	GO:0090502;GO:0008094;GO:0140097;GO:0004252;GO:0000712;GO:0004386;GO:0005694;GO:0006401;GO:0003676;GO:0051026;GO:0004523;GO:0005524;GO:0005634;GO:0032508;GO:0006508;GO:0016021;GO:0055114;GO:0140098;GO:0016620;	RNA phosphodiester bond hydrolysis, endonucleolytic;DNA-dependent ATPase activity;catalytic activity, acting on DNA;serine-type endopeptidase activity;resolution of meiotic recombination intermediates;helicase activity;chromosome;RNA catabolic process;nucleic acid binding;chiasma assembly;RNA-DNA hybrid ribonuclease activity;ATP binding;nucleus;DNA duplex unwinding;proteolysis;integral component …
HORVU0Hr1G009550	drought.mutantD-control.mutantD	5.67221e-05	-1.17528	down-regulated	Putative PPPDE putative peptidase domain-containing protein	GO:0003676;GO:0003887;GO:0016757;GO:0015074;GO:0071897;GO:0016021;GO:0000139;GO:0071555;	nucleic acid binding;DNA-directed DNA polymerase activity;transferase activity, transferring glycosyl groups;DNA integration;DNA biosynthetic process;integral component of membrane;Golgi membrane;cell wall organization;
HORVU5Hr1G054000	drought.mutantD-control.mutantD	5.76231e-05	-1.07603	down-regulated	Chlorophyll a-b binding protein, chloroplastic	GO:0019904;GO:0009765;GO:0009523;GO:0009522;GO:0009637;GO:0009535;GO:1990066;GO:0003677;GO:0016491;GO:0010218;GO:0003824;GO:0046872;GO:0010207;GO:0016021;GO:0018298;GO:0030076;GO:0055114;GO:0016168;GO:0010287;GO:0010114;	protein domain specific binding;photosynthesis, light harvesting;photosystem II;photosystem I;response to blue light;chloroplast thylakoid membrane;energy quenching;DNA binding;oxidoreductase activity;response to far red light;catalytic activity;metal ion binding;photosystem II assembly;integral component of membrane;protein-chromophore linkage;light-harvesting complex;oxidation-reduction process…
HORVU4Hr1G048000	drought.mutantD-control.mutantD	6.11571e-05	-1.28476	down-regulated	0	GO:0046914;GO:1904833;GO:0009532;GO:1901668;GO:0005773;GO:0051290;GO:0005524;GO:0009409;GO:0009507;GO:0048046;GO:0051087;GO:0005829;GO:0140096;GO:0007165;GO:0051082;GO:0046686;GO:0006457;GO:0009526;GO:0009788;GO:0005759;GO:0051353;GO:0006508;GO:0055035;GO:0016021;GO:0016787;	transition metal ion binding;positive regulation of removal of superoxide radicals;plastid stroma;regulation of superoxide dismutase activity;vacuole;protein heterotetramerization;ATP binding;response to cold;chloroplast;apoplast;chaperone binding;cytosol;catalytic activity, acting on a protein;signal transduction;unfolded protein binding;response to cadmium ion;protein folding;plastid envelope;n…
HORVU2Hr1G111150	drought.mutantD-control.mutantD	6.13274e-05	-1.22053	down-regulated	Putative amino acid permease 7 isoform X1	GO:0003677;GO:0016021;GO:0070588;GO:0015293;GO:0015171;GO:0043531;GO:0003333;GO:0005886;GO:0015369;	DNA binding;integral component of membrane;calcium ion transmembrane transport;symporter activity;amino acid transmembrane transporter activity;ADP binding;amino acid transmembrane transport;plasma membrane;calcium:proton antiporter activity;
HORVU6Hr1G032930	drought.mutantD-control.mutantD	6.23405e-05	-1.25698	down-regulated	0	GO:0016021;GO:0008168;GO:0016310;GO:0016301;GO:0016874;GO:0032259;	integral component of membrane;methyltransferase activity;phosphorylation;kinase activity;ligase activity;methylation;
HORVU7Hr1G054060	drought.mutantD-control.mutantD	6.54678e-05	-1.0694	down-regulated	Sulfite oxidase	GO:0015994;GO:0006790;GO:0030151;GO:0008482;GO:0042128;GO:0042579;GO:0043546;GO:0020037;GO:0016491;GO:0005739;GO:0016021;GO:0005829;GO:0055114;GO:0010477;	chlorophyll metabolic process;sulfur compound metabolic process;molybdenum ion binding;sulfite oxidase activity;nitrate assimilation;microbody;molybdopterin cofactor binding;heme binding;oxidoreductase activity;mitochondrion;integral component of membrane;cytosol;oxidation-reduction process;response to sulfur dioxide;
HORVU4Hr1G007560	drought.mutantD-control.mutantD	6.79814e-05	-1.13602	down-regulated	Ubiquitin-conjugating enzyme variant	GO:0005634;GO:0003677;GO:0016746;GO:0061631;GO:0046872;GO:0016021;GO:0070534;GO:0004839;GO:0006301;	nucleus;DNA binding;transferase activity, transferring acyl groups;ubiquitin conjugating enzyme activity;metal ion binding;integral component of membrane;protein K63-linked ubiquitination;ubiquitin activating enzyme activity;postreplication repair;
HORVU5Hr1G057810	drought.mutantD-control.mutantD	6.8291e-05	-1.27184	down-regulated	Sacsin	GO:0048364;GO:0005634;GO:0009793;GO:0010305;GO:0016310;GO:0016301;	root development;nucleus;embryo development ending in seed dormancy;leaf vascular tissue pattern formation;phosphorylation;kinase activity;
HORVU5Hr1G078370	drought.mutantD-control.mutantD	6.99792e-05	-1.03108	down-regulated	Farnesyltransferase/geranylgeranyltransferase type-1 subunit alpha	GO:0008360;GO:0090502;GO:0048509;GO:0006464;GO:0008168;GO:0004672;GO:0004311;GO:0009788;GO:0009414;GO:0005965;GO:0003676;GO:0005953;GO:0004523;GO:0005524;GO:0008318;GO:0097354;GO:0005515;GO:0016021;GO:0016310;GO:0032259;	regulation of cell shape;RNA phosphodiester bond hydrolysis, endonucleolytic;regulation of meristem development;cellular protein modification process;methyltransferase activity;protein kinase activity;farnesyltranstransferase activity;negative regulation of abscisic acid-activated signaling pathway;response to water deprivation;protein farnesyltransferase complex;nucleic acid binding;CAAX-protein…
HORVU5Hr1G093300	drought.mutantD-control.mutantD	7.27413e-05	-1.40776	down-regulated	Protein Iojap-related, mitochondrial	GO:0005739;GO:0043023;GO:0017148;GO:0090071;	mitochondrion;ribosomal large subunit binding;negative regulation of translation;negative regulation of ribosome biogenesis;
HORVU3Hr1G058410	drought.mutantD-control.mutantD	7.40499e-05	-1.28322	down-regulated	Small-subunit processome, Utp	GO:0009506;GO:0016021;GO:0006364;	plasmodesma;integral component of membrane;rRNA processing;
HORVU3Hr1G029360	drought.mutantD-control.mutantD	7.68428e-05	-1.08281	down-regulated	Non-specific serine/threonine protein kinase	GO:0005524;GO:0009737;GO:0007165;GO:0016021;GO:0004674;GO:0006468;GO:0050832;	ATP binding;response to abscisic acid;signal transduction;integral component of membrane;protein serine/threonine kinase activity;protein phosphorylation;defense response to fungus;
HORVU1Hr1G047580	drought.mutantD-control.mutantD	7.71178e-05	-1.01831	down-regulated	Cyclic AMP-responsive element-binding protein	GO:0003824;GO:0016021;GO:0010287;	catalytic activity;integral component of membrane;plastoglobule;
HORVU5Hr1G079470	drought.mutantD-control.mutantD	7.9087e-05	-1.01599	down-regulated	Glutathione S-transferase	GO:0019439;GO:0004416;GO:1901361;GO:0009072;GO:0042737;GO:1902222;GO:0005737;GO:0006749;GO:0019243;GO:0016021;GO:0004364;GO:0016034;	aromatic compound catabolic process;hydroxyacylglutathione hydrolase activity;organic cyclic compound catabolic process;aromatic amino acid family metabolic process;drug catabolic process;erythrose 4-phosphate/phosphoenolpyruvate family amino acid catabolic process;cytoplasm;glutathione metabolic process;methylglyoxal catabolic process to D-lactate via S-lactoyl-glutathione;integral component of …
HORVU6Hr1G035640	drought.mutantD-control.mutantD	7.94565e-05	-1.19214	down-regulated	Cyclase	GO:0004061;GO:0019441;GO:0016021;GO:0005576;	arylformamidase activity;tryptophan catabolic process to kynurenine;integral component of membrane;extracellular region;
HORVU2Hr1G055870	drought.mutantD-control.mutantD	8.37519e-05	-1.06821	down-regulated	DNA damage-binding protein 1a	GO:0003676;GO:0005634;GO:0016021;GO:0000398;	nucleic acid binding;nucleus;integral component of membrane;mRNA splicing, via spliceosome;
HORVU5Hr1G045450	drought.mutantD-control.mutantD	8.60815e-05	-1.05044	down-regulated	Homoserine dehydrogenase	GO:0009097;GO:0009086;GO:0042910;GO:0007094;GO:0009085;GO:0055085;GO:0015297;GO:0009088;GO:0004412;GO:0005525;GO:0050661;GO:0046451;GO:0016021;GO:0005829;GO:0042908;GO:0055114;GO:0016310;GO:0016301;GO:0016774;GO:0009090;	isoleucine biosynthetic process;methionine biosynthetic process;xenobiotic transmembrane transporter activity;mitotic spindle assembly checkpoint;lysine biosynthetic process;transmembrane transport;antiporter activity;threonine biosynthetic process;homoserine dehydrogenase activity;GTP binding;NADP binding;diaminopimelate metabolic process;integral component of membrane;cytosol;xenobiotic transpo…
HORVU3Hr1G107040	drought.mutantD-control.mutantD	8.94691e-05	-1.07707	down-regulated	Ergosterol biosynthesis	GO:0016628;GO:0030163;GO:0008203;GO:0005794;GO:1902653;GO:0005886;GO:0005524;GO:0005515;GO:0009918;GO:0016021;GO:0016132;GO:0055114;GO:0031227;GO:0016126;GO:0016787;	oxidoreductase activity, acting on the CH-CH group of donors, NAD or NADP as acceptor;protein catabolic process;cholesterol metabolic process;Golgi apparatus;secondary alcohol biosynthetic process;plasma membrane;ATP binding;protein binding;sterol delta7 reductase activity;integral component of membrane;brassinosteroid biosynthetic process;oxidation-reduction process;intrinsic component of endopl…
HORVU2Hr1G030930	drought.mutantD-control.mutantD	9.0634e-05	-1.34352	down-regulated	Peroxisomal (S)-2-hydroxy-acid oxidase GLO4	GO:0043207;GO:0055085;GO:0010181;GO:0006952;GO:0042742;GO:0042579;GO:0009854;GO:0020037;GO:0005777;GO:0005515;GO:0006537;GO:0010109;GO:0016491;GO:0046872;GO:0016021;GO:0055114;GO:0019048;GO:0051704;GO:0050665;	response to external biotic stimulus;transmembrane transport;FMN binding;defense response;defense response to bacterium;microbody;oxidative photosynthetic carbon pathway;heme binding;peroxisome;protein binding;glutamate biosynthetic process;regulation of photosynthesis;oxidoreductase activity;metal ion binding;integral component of membrane;oxidation-reduction process;modulation by virus of host …
HORVU5Hr1G115510	drought.mutantD-control.mutantD	9.50383e-05	-1.07176	down-regulated	SPX domain-containing protein 4	GO:0005634;GO:0005515;GO:0005737;GO:0016020;GO:0016036;GO:0070417;	nucleus;protein binding;cytoplasm;membrane;cellular response to phosphate starvation;cellular response to cold;
HORVU0Hr1G016630	drought.mutantD-control.mutantD	9.50383e-05	-1.08902	down-regulated	Cystic fibrosis transmembrane conductance regulator	GO:0016021;GO:0061615;GO:0004386;GO:0016740;GO:0005886;GO:0003872;	integral component of membrane;glycolytic process through fructose-6-phosphate;helicase activity;transferase activity;plasma membrane;6-phosphofructokinase activity;
HORVU5Hr1G022360	drought.mutantD-control.mutantD	9.75795e-05	-1.03272	down-regulated	Putative serine/threonine-protein kinase	GO:0005524;GO:0016021;GO:0006355;GO:0004672;GO:0006468;	ATP binding;integral component of membrane;regulation of transcription, DNA-templated;protein kinase activity;protein phosphorylation;
HORVU3Hr1G075740	drought.mutantD-control.mutantD	9.79349e-05	-1.19351	down-regulated	2-oxoglutarate (2OG) and Fe(II)-dependent oxygenase superfamily protein	GO:0016706;GO:0055114;GO:0008168;GO:0032259;	2-oxoglutarate-dependent dioxygenase activity;oxidation-reduction process;methyltransferase activity;methylation;
HORVU5Hr1G063320	drought.mutantD-control.mutantD	9.82712e-05	-1.72001	down-regulated	Histone-lysine N-methyltransferase ATX5 (Fragment)	GO:0008168;GO:0032259;	methyltransferase activity;methylation;
HORVU2Hr1G035970	drought.mutantD-control.mutantD	0.000109839	-1.13581	down-regulated	Amino-acid acetyltransferase	GO:0019538;GO:0006281;GO:0004042;GO:0003991;GO:0005524;GO:0003723;GO:0043231;GO:0032508;GO:0016310;GO:0030488;GO:0016774;GO:0103045;GO:0006310;GO:0000723;GO:0008234;GO:0000786;GO:0006334;GO:0005634;GO:0003677;GO:0003678;GO:0006526;GO:0005515;GO:0005737;GO:0004809;GO:0016301;	protein metabolic process;DNA repair;acetyl-CoA:L-glutamate N-acetyltransferase activity;acetylglutamate kinase activity;ATP binding;RNA binding;intracellular membrane-bounded organelle;DNA duplex unwinding;phosphorylation;tRNA methylation;phosphotransferase activity, carboxyl group as acceptor;methione N-acyltransferase activity;DNA recombination;telomere maintenance;cysteine-type peptidase acti…
HORVU5Hr1G095990	drought.mutantD-control.mutantD	0.000114795	-1.10108	down-regulated	ABC transporter	GO:0016887;GO:0042626;GO:0010044;GO:0055085;GO:0015083;GO:0004672;GO:0000325;GO:0005774;GO:0006468;GO:0005524;GO:0006811;GO:0016021;GO:0010217;	ATPase activity;ATPase-coupled transmembrane transporter activity;response to aluminum ion;transmembrane transport;aluminum ion transmembrane transporter activity;protein kinase activity;plant-type vacuole;vacuolar membrane;protein phosphorylation;ATP binding;ion transport;integral component of membrane;cellular aluminum ion homeostasis;
HORVU2Hr1G048070	drought.mutantD-control.mutantD	0.00011511	-1.04023	down-regulated	Probable protein phosphatase 2C 62	GO:0004722;GO:0046872;GO:0042273;GO:0006470;GO:0016021;GO:0043169;GO:0005730;	protein serine/threonine phosphatase activity;metal ion binding;ribosomal large subunit biogenesis;protein dephosphorylation;integral component of membrane;cation binding;nucleolus;
HORVU4Hr1G057520	drought.mutantD-control.mutantD	0.000123026	-1.04477	down-regulated	PseuodARR-B transcription factor	GO:0140096;GO:0009585;GO:0006464;GO:0048579;GO:0007602;GO:0005634;GO:0003677;GO:0005524;GO:0048511;GO:0045892;GO:0009908;GO:0000160;GO:0005739;GO:0010017;GO:0016021;GO:0016310;GO:0016773;GO:0016301;	catalytic activity, acting on a protein;red, far-red light phototransduction;cellular protein modification process;negative regulation of long-day photoperiodism, flowering;phototransduction;nucleus;DNA binding;ATP binding;rhythmic process;negative regulation of transcription, DNA-templated;flower development;phosphorelay signal transduction system;mitochondrion;red or far-red light signaling pat…
HORVU3Hr1G023220	drought.mutantD-control.mutantD	0.000124382	-1.02957	down-regulated	Chloride channel protein CLC-c	GO:0005525;GO:0009705;GO:1902476;GO:0003924;GO:0016021;GO:0005247;	GTP binding;plant-type vacuole membrane;chloride transmembrane transport;GTPase activity;integral component of membrane;voltage-gated chloride channel activity;
HORVU5Hr1G098690	drought.mutantD-control.mutantD	0.000126798	-1.14111	down-regulated	Putative cytochrome-c oxidase	GO:0015002;GO:0006119;GO:0015078;GO:0009055;GO:0050790;GO:1902600;GO:0016021;GO:0022900;GO:0009060;GO:0005751;GO:0030234;GO:0016676;	heme-copper terminal oxidase activity;oxidative phosphorylation;proton transmembrane transporter activity;electron transfer activity;regulation of catalytic activity;proton transmembrane transport;integral component of membrane;electron transport chain;aerobic respiration;mitochondrial respiratory chain complex IV;enzyme regulator activity;oxidoreductase activity, acting on a heme group of donors…
HORVU1Hr1G075570	drought.mutantD-control.mutantD	0.000127476	-4.54352	down-regulated	Profilin-A	GO:0070064;GO:0005634;GO:0042989;GO:0005856;GO:0003779;GO:0016491;GO:0005938;GO:0048046;GO:0007097;GO:0016021;GO:0055114;	proline-rich region binding;nucleus;sequestering of actin monomers;cytoskeleton;actin binding;oxidoreductase activity;cell cortex;apoplast;nuclear migration;integral component of membrane;oxidation-reduction process;
HORVU2Hr1G002710	drought.mutantD-control.mutantD	0.000134229	-1.05576	down-regulated	Serine-rich 25 kDa antigen protein	GO:0019903;GO:0008144;GO:0006351;GO:0043167;GO:0000932;GO:0004672;GO:0006468;GO:0004674;GO:0043666;GO:0006417;GO:0003677;GO:0010629;GO:0006338;GO:0032559;GO:0070176;GO:0016021;GO:2000113;GO:0030001;GO:0030015;GO:0008080;GO:0032269;GO:0034249;	protein phosphatase binding;drug binding;transcription, DNA-templated;ion binding;P-body;protein kinase activity;protein phosphorylation;protein serine/threonine kinase activity;regulation of phosphoprotein phosphatase activity;regulation of translation;DNA binding;negative regulation of gene expression;chromatin remodeling;adenyl ribonucleotide binding;DRM complex;integral component of membrane;…
HORVU2Hr1G123070	drought.mutantD-control.mutantD	0.000137711	-1.03373	down-regulated	L-asparaginase family protein	GO:0010181;GO:0004175;GO:0006355;GO:0004067;GO:0005634;GO:0003677;GO:0003955;GO:0005737;GO:0006508;GO:0016021;GO:0070003;GO:0055114;GO:0051604;	FMN binding;endopeptidase activity;regulation of transcription, DNA-templated;asparaginase activity;nucleus;DNA binding;NAD(P)H dehydrogenase (quinone) activity;cytoplasm;proteolysis;integral component of membrane;threonine-type peptidase activity;oxidation-reduction process;protein maturation;
HORVU4Hr1G053650	drought.mutantD-control.mutantD	0.000138263	-1.19467	down-regulated	ARM repeat superfamily protein	GO:0006508;GO:0004252;GO:0016021;	proteolysis;serine-type endopeptidase activity;integral component of membrane;
HORVU4Hr1G027080	drought.mutantD-control.mutantD	0.000139116	-1.09332	down-regulated	Acyl-coenzyme A thioesterase 13	GO:0005887;GO:0055085;GO:0047617;GO:0042579;	integral component of plasma membrane;transmembrane transport;acyl-CoA hydrolase activity;microbody;
HORVU3Hr1G014300	drought.mutantD-control.mutantD	0.000141062	-1.01912	down-regulated	Ubiquitin-conjugating enzyme E2 S	GO:0008270;	zinc ion binding;
HORVU3Hr1G043300	drought.mutantD-control.mutantD	0.000159307	-1.18307	down-regulated	Major facilitator superfamily antiporter	GO:0005524;GO:0005887;GO:0055085;GO:0005507;GO:0022857;GO:0016491;GO:0055114;GO:0004674;GO:0006468;	ATP binding;integral component of plasma membrane;transmembrane transport;copper ion binding;transmembrane transporter activity;oxidoreductase activity;oxidation-reduction process;protein serine/threonine kinase activity;protein phosphorylation;
HORVU3Hr1G003820	drought.mutantD-control.mutantD	0.000172108	-1.07617	down-regulated	Ras GTPase-activating protein 4	GO:0006869;GO:0003899;GO:0003723;GO:0016021;GO:0004609;GO:0032774;GO:0008289;GO:0005783;	lipid transport;DNA-directed 5'-3' RNA polymerase activity;RNA binding;integral component of membrane;phosphatidylserine decarboxylase activity;RNA biosynthetic process;lipid binding;endoplasmic reticulum;
HORVU4Hr1G056000	drought.mutantD-control.mutantD	0.000181439	-1.04057	down-regulated	6-phosphofructo-2-kinase/fructose-26-bisphosphatase	GO:2001070;GO:0043609;GO:0006002;GO:0006003;GO:0006000;GO:0004331;GO:0046835;GO:0005886;GO:0003873;GO:0005524;GO:0016021;GO:0005829;GO:0016311;	starch binding;regulation of carbon utilization;fructose 6-phosphate metabolic process;fructose 2,6-bisphosphate metabolic process;fructose metabolic process;fructose-2,6-bisphosphate 2-phosphatase activity;carbohydrate phosphorylation;plasma membrane;6-phosphofructo-2-kinase activity;ATP binding;integral component of membrane;cytosol;dephosphorylation;
HORVU4Hr1G066530	drought.mutantD-control.mutantD	0.000182937	-1.09562	down-regulated	kinesin light chain 3 isoform X3	GO:0016021;	integral component of membrane;
HORVU5Hr1G020440	drought.mutantD-control.mutantD	0.000183055	-1.1932	down-regulated	Glucosamine fructose-6-phosphate aminotransferase1	GO:0008270;GO:0016702;GO:0008483;GO:0015074;GO:0008654;GO:0006355;GO:0006278;GO:0043531;GO:0003676;GO:0005634;GO:0003964;GO:0009506;GO:0005515;GO:0031408;GO:0016021;GO:0004609;GO:0055114;	zinc ion binding;oxidoreductase activity, acting on single donors with incorporation of molecular oxygen, incorporation of two atoms of oxygen;transaminase activity;DNA integration;phospholipid biosynthetic process;regulation of transcription, DNA-templated;RNA-dependent DNA biosynthetic process;ADP binding;nucleic acid binding;nucleus;RNA-directed DNA polymerase activity;plasmodesma;protein bind…
HORVU7Hr1G073650	drought.mutantD-control.mutantD	0.000184977	-1.07844	down-regulated	BZIP domain class transcription factor	GO:0003677;GO:0005634;GO:0000786;GO:0006334;GO:0005886;GO:0016567;	DNA binding;nucleus;nucleosome;nucleosome assembly;plasma membrane;protein ubiquitination;
HORVU1Hr1G051220	drought.mutantD-control.mutantD	0.000187364	-1.38741	down-regulated	Wall-associated receptor kinase 3	GO:0005524;GO:0005509;GO:0016021;GO:0004672;GO:0006468;GO:0004674;GO:0030247;	ATP binding;calcium ion binding;integral component of membrane;protein kinase activity;protein phosphorylation;protein serine/threonine kinase activity;polysaccharide binding;
HORVU5Hr1G054350	drought.mutantD-control.mutantD	0.000188126	-1.18665	down-regulated	MYB transcription factor	GO:0005634;GO:0003677;GO:0016021;GO:0055114;GO:0034256;	nucleus;DNA binding;integral component of membrane;oxidation-reduction process;chlorophyll(ide) b reductase activity;
HORVU1Hr1G031010	drought.mutantD-control.mutantD	0.00021591	-1.02646	down-regulated	CASTOR/POLLUX/SYM8 ion channel	GO:0006813;GO:0016021;GO:0009941;GO:0006364;	potassium ion transport;integral component of membrane;chloroplast envelope;rRNA processing;
HORVU4Hr1G046610	drought.mutantD-control.mutantD	0.000216841	-1.54806	down-regulated	Heavy metal-associated isoprenylated plant protein 32	GO:0042659;GO:0008285;GO:0043169;GO:0043565;GO:0006886;GO:0005525;GO:0000122;GO:0005700;GO:0003743;GO:0007405;GO:0003700;GO:0003844;GO:0003924;GO:0102752;GO:0030001;GO:0007281;GO:0043035;GO:0035190;GO:0008137;GO:0004553;GO:0006413;GO:0007347;GO:0005634;GO:0005978;GO:0005737;GO:0016021;GO:0031523;	regulation of cell fate specification;negative regulation of cell population proliferation;cation binding;sequence-specific DNA binding;intracellular protein transport;GTP binding;negative regulation of transcription by RNA polymerase II;polytene chromosome;translation initiation factor activity;neuroblast proliferation;DNA-binding transcription factor activity;1,4-alpha-glucan branching enzyme a…
HORVU5Hr1G092660	drought.mutantD-control.mutantD	0.000217947	-1.75186	down-regulated	IQ calmodulin-binding motif family protein, expressed	GO:0005635;GO:0005886;	nuclear envelope;plasma membrane;
HORVU5Hr1G094950	drought.mutantD-control.mutantD	0.000233915	-1.17919	down-regulated	Cleavage and polyadenylation specificity factor CPSF30	GO:0003723;	RNA binding;
HORVU7Hr1G051860	drought.mutantD-control.mutantD	0.000236272	-1.25028	down-regulated	Methyl-CpG-binding domain-containing protein 2	GO:0005634;GO:0003677;GO:0008270;GO:0080111;GO:0051747;GO:0019899;	nucleus;DNA binding;zinc ion binding;DNA demethylation;cytosine C-5 DNA demethylase activity;enzyme binding;
HORVU7Hr1G109550	drought.mutantD-control.mutantD	0.000238978	-1.21071	down-regulated	RING finger protein 157	GO:0061630;GO:0046872;GO:0016567;	ubiquitin protein ligase activity;metal ion binding;protein ubiquitination;
HORVU5Hr1G067910	drought.mutantD-control.mutantD	0.000245641	-1.11626	down-regulated	Rhomboid domain-containing protein	GO:0003677;GO:0005634;GO:0016757;GO:0031969;GO:0006508;GO:0004252;GO:0016021;GO:0006004;	DNA binding;nucleus;transferase activity, transferring glycosyl groups;chloroplast membrane;proteolysis;serine-type endopeptidase activity;integral component of membrane;fucose metabolic process;
HORVU6Hr1G038620	drought.mutantD-control.mutantD	0.000250277	-1.40433	down-regulated	Nuclear ribonuclease Z	GO:0005634;GO:0003677;GO:0009507;GO:0005737;GO:0046872;GO:0042781;GO:0008289;GO:0034414;	nucleus;DNA binding;chloroplast;cytoplasm;metal ion binding;3'-tRNA processing endoribonuclease activity;lipid binding;tRNA 3'-trailer cleavage, endonucleolytic;
HORVU2Hr1G013900	drought.mutantD-control.mutantD	0.000251156	-1.17581	down-regulated	Transducin family protein / WD-40 repeat family protein	GO:0019905;GO:0016717;GO:0005096;GO:0045159;GO:0045454;GO:0005886;GO:0043547;GO:0016192;GO:0005737;GO:0006629;GO:0016021;GO:0055114;GO:0017157;GO:0017137;	syntaxin binding;oxidoreductase activity, acting on paired donors, with oxidation of a pair of donors resulting in the reduction of molecular oxygen to two molecules of water;GTPase activator activity;myosin II binding;cell redox homeostasis;plasma membrane;positive regulation of GTPase activity;vesicle-mediated transport;cytoplasm;lipid metabolic process;integral component of membrane;oxidation-…
HORVU5Hr1G100770	drought.mutantD-control.mutantD	0.000262047	-1.03335	down-regulated	Actin-depolymerizing factor like	GO:0048441;GO:0005516;GO:0003779;GO:0030042;GO:0015629;GO:0016021;GO:0046983;GO:0016573;GO:0000123;	petal development;calmodulin binding;actin binding;actin filament depolymerization;actin cytoskeleton;integral component of membrane;protein dimerization activity;histone acetylation;histone acetyltransferase complex;
HORVU1Hr1G018500	drought.mutantD-control.mutantD	0.000262187	-1.20632	down-regulated	GNAT domain	GO:0005789;GO:0006506;GO:0009507;GO:0031415;GO:0000030;GO:0097502;GO:0007064;GO:0016021;GO:0016573;GO:0008080;	endoplasmic reticulum membrane;GPI anchor biosynthetic process;chloroplast;NatA complex;mannosyltransferase activity;mannosylation;mitotic sister chromatid cohesion;integral component of membrane;histone acetylation;N-acetyltransferase activity;
HORVU5Hr1G073950	drought.mutantD-control.mutantD	0.000279702	-1.01223	down-regulated	Bifunctional dihydroflavonol 4-reductase/flavanone 4-reductase	GO:0050662;GO:0003824;GO:0055114;GO:0006694;	coenzyme binding;catalytic activity;oxidation-reduction process;steroid biosynthetic process;
HORVU3Hr1G023390	drought.mutantD-control.mutantD	0.000300108	-1.18227	down-regulated	F-box domain containing protein, expressed	GO:0016021;	integral component of membrane;
HORVU5Hr1G101680	drought.mutantD-control.mutantD	0.000307169	-1.16518	down-regulated	Reticulon-like protein (Fragment)	GO:0005789;GO:0016021;GO:0016310;GO:0016301;	endoplasmic reticulum membrane;integral component of membrane;phosphorylation;kinase activity;
HORVU2Hr1G038230	drought.mutantD-control.mutantD	0.000321301	-1.2258	down-regulated	NB-ARC domain containing protein, expressed	GO:0006605;GO:0005623;GO:0005524;GO:0016020;GO:0043531;GO:0017038;	protein targeting;cell;ATP binding;membrane;ADP binding;protein import;
HORVU3Hr1G088990	drought.mutantD-control.mutantD	0.000334797	-1.49854	down-regulated	Putative membrane protein YuiD	GO:0004601;GO:0098869;GO:0016021;	peroxidase activity;cellular oxidant detoxification;integral component of membrane;
HORVU6Hr1G089700	drought.mutantD-control.mutantD	0.000340723	-1.06168	down-regulated	Transcriptional corepressor LEUNIG	GO:1902074;GO:0009793;GO:0005198;GO:0046898;GO:0048359;GO:0048358;GO:0006886;GO:0009827;GO:0001666;GO:0009909;GO:0045892;GO:0009908;GO:0045893;GO:0071217;GO:0010272;GO:0016757;GO:0008270;GO:0010073;GO:0044444;GO:0006974;GO:0005634;GO:0005515;GO:0010044;GO:0016905;GO:1901001;GO:0009611;GO:0006464;GO:0006468;GO:0009414;GO:0009733;GO:0006979;GO:0098796;GO:0016192;GO:0016310;GO:1902183;GO:1902066;GO:…	response to salt;embryo development ending in seed dormancy;structural molecule activity;response to cycloheximide;mucilage metabolic process involved in seed coat development;mucilage pectin biosynthetic process;intracellular protein transport;plant-type cell wall modification;response to hypoxia;regulation of flower development;negative regulation of transcription, DNA-templated;flower developm…
HORVU2Hr1G115710	drought.mutantD-control.mutantD	0.00034204	-1.03985	down-regulated	Mitochondrial pyruvate carrier	GO:0005524;GO:0006508;GO:0016021;GO:0004222;	ATP binding;proteolysis;integral component of membrane;metalloendopeptidase activity;
HORVU5Hr1G080540	drought.mutantD-control.mutantD	0.0003514	-1.16643	down-regulated	Zinc finger, RING/FYVE/PHD-type	GO:0004842;GO:0046621;GO:0016874;GO:0016567;	ubiquitin-protein transferase activity;negative regulation of organ growth;ligase activity;protein ubiquitination;
HORVU5Hr1G113040	drought.mutantD-control.mutantD	0.000353078	-1.18814	down-regulated	Non-functional stem rust resistance protein	GO:0004722;GO:0090502;GO:0003676;GO:0005524;GO:0004721;GO:0004523;GO:0006470;GO:0016021;GO:0043169;GO:0004672;GO:0043531;GO:0006468;	protein serine/threonine phosphatase activity;RNA phosphodiester bond hydrolysis, endonucleolytic;nucleic acid binding;ATP binding;phosphoprotein phosphatase activity;RNA-DNA hybrid ribonuclease activity;protein dephosphorylation;integral component of membrane;cation binding;protein kinase activity;ADP binding;protein phosphorylation;
HORVU0Hr1G022470	drought.mutantD-control.mutantD	0.000362313	-1.20813	down-regulated	Phospholipase D	GO:0060918;GO:0003824;GO:0099402;GO:0005739;GO:0016021;GO:0030246;GO:0004630;GO:0070290;	auxin transport;catalytic activity;plant organ development;mitochondrion;integral component of membrane;carbohydrate binding;phospholipase D activity;N-acylphosphatidylethanolamine-specific phospholipase D activity;
HORVU7Hr1G062240	drought.mutantD-control.mutantD	0.000374772	-1.15178	down-regulated	Pentatricopeptide repeat	GO:0016747;GO:0016021;GO:0008168;GO:0009058;GO:0032259;	transferase activity, transferring acyl groups other than amino-acyl groups;integral component of membrane;methyltransferase activity;biosynthetic process;methylation;
HORVU7Hr1G096880	drought.mutantD-control.mutantD	0.000374772	-1.49009	down-regulated	Auxin-induced protein 6B	GO:0004842;GO:0016021;GO:0009733;GO:0016567;	ubiquitin-protein transferase activity;integral component of membrane;response to auxin;protein ubiquitination;
HORVU1Hr1G018080	drought.mutantD-control.mutantD	0.000377226	-1.06507	down-regulated	Superkiller viralicidic activity 2-like protein (Fragment)	GO:0090332;GO:0005730;GO:0006401;GO:0005654;GO:0006665;GO:0005789;GO:0005524;GO:0003723;GO:0000460;GO:0009737;GO:0003724;GO:0005737;GO:0016021;GO:1990904;GO:0031125;	stomatal closure;nucleolus;RNA catabolic process;nucleoplasm;sphingolipid metabolic process;endoplasmic reticulum membrane;ATP binding;RNA binding;maturation of 5.8S rRNA;response to abscisic acid;RNA helicase activity;cytoplasm;integral component of membrane;ribonucleoprotein complex;rRNA 3'-end processing;
HORVU3Hr1G059460	drought.mutantD-control.mutantD	0.000377478	-1.07196	down-regulated	F-box/kelch-repeat protein (Fragment)	GO:0004842;GO:0005524;GO:0016307;GO:0035195;GO:0099402;GO:0016021;GO:0031146;GO:0046854;GO:0019005;GO:0016567;	ubiquitin-protein transferase activity;ATP binding;phosphatidylinositol phosphate kinase activity;gene silencing by miRNA;plant organ development;integral component of membrane;SCF-dependent proteasomal ubiquitin-dependent protein catabolic process;phosphatidylinositol phosphorylation;SCF ubiquitin ligase complex;protein ubiquitination;
HORVU2Hr1G006770	drought.mutantD-control.mutantD	0.000382369	-1.48227	down-regulated	ELMO/CED-12 family protein isoform 1	GO:0016021;	integral component of membrane;
HORVU4Hr1G069280	drought.mutantD-control.mutantD	0.000388392	-1.32858	down-regulated	Alpha-L-fucosidase	GO:0010383;GO:0005524;GO:0048046;GO:0004560;GO:0016021;GO:0004674;GO:0006468;	cell wall polysaccharide metabolic process;ATP binding;apoplast;alpha-L-fucosidase activity;integral component of membrane;protein serine/threonine kinase activity;protein phosphorylation;
HORVU4Hr1G078780	drought.mutantD-control.mutantD	0.00040031	-1.0192	down-regulated	Phosphatidylinositol N-acetyglucosaminlytransferase subunit P-related	GO:0016740;	transferase activity;
HORVU0Hr1G016560	drought.mutantD-control.mutantD	0.00040477	-1.1026	down-regulated	ATP-dependent Clp protease ATP-binding subunit clpX	0	0
HORVU5Hr1G048890	drought.mutantD-control.mutantD	0.000413232	-1.18841	down-regulated	Carbamoyl-phosphate synthase small chain chloroplastic	GO:0006207;GO:0006541;GO:0004088;	'de novo' pyrimidine nucleobase biosynthetic process;glutamine metabolic process;carbamoyl-phosphate synthase (glutamine-hydrolyzing) activity;
HORVU6Hr1G043230	drought.mutantD-control.mutantD	0.000416698	-1.24529	down-regulated	AAA-type ATPase family protein / ankyrin repeat family protein	GO:0016887;GO:0005524;GO:0009507;GO:0008649;GO:0016021;GO:0031167;GO:0000502;GO:0004672;GO:0006468;	ATPase activity;ATP binding;chloroplast;rRNA methyltransferase activity;integral component of membrane;rRNA methylation;proteasome complex;protein kinase activity;protein phosphorylation;
HORVU2Hr1G121990	drought.mutantD-control.mutantD	0.000419786	-1.10819	down-regulated	Calreticulin	GO:0042735;GO:0055074;GO:0044815;GO:0009651;GO:0007275;GO:0005794;GO:0005694;GO:0006886;GO:0005773;GO:0005525;GO:0006979;GO:0009506;GO:0016192;GO:0030968;GO:0046982;GO:0005509;GO:0048046;GO:0072503;GO:0051208;GO:0030246;GO:0032469;GO:0051082;GO:0005783;GO:0006457;GO:0045735;GO:0044425;GO:0006875;GO:0031090;GO:0044446;GO:0051235;GO:0003677;GO:0005634;GO:0070013;GO:0042175;GO:0005739;GO:0032993;	protein body;calcium ion homeostasis;DNA packaging complex;response to salt stress;multicellular organism development;Golgi apparatus;chromosome;intracellular protein transport;vacuole;GTP binding;response to oxidative stress;plasmodesma;vesicle-mediated transport;endoplasmic reticulum unfolded protein response;protein heterodimerization activity;calcium ion binding;apoplast;cellular divalent ino…
HORVU5Hr1G008250	drought.mutantD-control.mutantD	0.000421118	-1.07476	down-regulated	Eukaryotic translation initiation factor 3 subunit B	GO:0055085;GO:0022857;GO:0008495;GO:0002181;GO:0022618;GO:0006783;GO:0033290;GO:0006413;GO:0005852;GO:0003743;GO:0005634;GO:0048033;GO:0001732;GO:0016282;GO:0016021;GO:0005829;GO:0031369;	transmembrane transport;transmembrane transporter activity;protoheme IX farnesyltransferase activity;cytoplasmic translation;ribonucleoprotein complex assembly;heme biosynthetic process;eukaryotic 48S preinitiation complex;translational initiation;eukaryotic translation initiation factor 3 complex;translation initiation factor activity;nucleus;heme o metabolic process;formation of cytoplasmic tra…
HORVU3Hr1G074480	drought.mutantD-control.mutantD	0.000426529	-1.15117	down-regulated	Branched-chain-amino-acid aminotransferase 5 chloroplastic	GO:0005634;GO:0009507;GO:0008483;GO:0005739;GO:0009082;GO:0006997;	nucleus;chloroplast;transaminase activity;mitochondrion;branched-chain amino acid biosynthetic process;nucleus organization;
HORVU1Hr1G061010	drought.mutantD-control.mutantD	0.000427897	-1.0002	down-regulated	Autophagy-related protein 18h	GO:0005737;GO:0042594;	cytoplasm;response to starvation;
HORVU3Hr1G072350	drought.mutantD-control.mutantD	0.000433225	-1.07901	down-regulated	3-dehydroquinate dehydratase	0	0
HORVU3Hr1G020580	drought.mutantD-control.mutantD	0.000448614	-1.20849	down-regulated	Extracellular ribonuclease	GO:0090305;GO:0004518;GO:0016021;GO:0006364;GO:0030688;	nucleic acid phosphodiester bond hydrolysis;nuclease activity;integral component of membrane;rRNA processing;preribosome, small subunit precursor;
HORVU3Hr1G046600	drought.mutantD-control.mutantD	0.000454241	-1.14511	down-regulated	Piezo-type mechanosensitive ion channel-like protein	GO:0008381;GO:0055085;GO:0016021;	mechanosensitive ion channel activity;transmembrane transport;integral component of membrane;
HORVU2Hr1G102780	drought.mutantD-control.mutantD	0.00047875	-1.00951	down-regulated	Secretory carrier-associated membrane protein	GO:0005524;GO:0030658;GO:0015031;GO:0005739;GO:0016021;GO:0004672;GO:0055038;GO:0006468;GO:0005886;GO:0032588;	ATP binding;transport vesicle membrane;protein transport;mitochondrion;integral component of membrane;protein kinase activity;recycling endosome membrane;protein phosphorylation;plasma membrane;trans-Golgi network membrane;
HORVU7Hr1G045030	drought.mutantD-control.mutantD	0.000488493	-1.33903	down-regulated	0	GO:0004435;GO:0102229;GO:0008270;GO:0003723;GO:0055085;GO:0000272;GO:0016161;GO:0006629;GO:0016021;GO:0043531;GO:0035556;	phosphatidylinositol phospholipase C activity;amylopectin maltohydrolase activity;zinc ion binding;RNA binding;transmembrane transport;polysaccharide catabolic process;beta-amylase activity;lipid metabolic process;integral component of membrane;ADP binding;intracellular signal transduction;
HORVU3Hr1G062160	drought.mutantD-control.mutantD	0.000492056	-1.02756	down-regulated	Auxin-responsive protein (Fragment)	GO:0006355;GO:0043232;GO:0004672;GO:0006364;GO:0006468;GO:0044446;GO:0009734;GO:0005634;GO:0005524;GO:0070013;GO:0042273;GO:0016021;GO:0030686;	regulation of transcription, DNA-templated;intracellular non-membrane-bounded organelle;protein kinase activity;rRNA processing;protein phosphorylation;intracellular organelle part;auxin-activated signaling pathway;nucleus;ATP binding;intracellular organelle lumen;ribosomal large subunit biogenesis;integral component of membrane;90S preribosome;
HORVU3Hr1G017560	drought.mutantD-control.mutantD	0.000492961	-1.50768	down-regulated	Integral membrane protein like	GO:0015297;GO:0015790;GO:0008643;GO:0016021;GO:0005464;GO:0005794;	antiporter activity;UDP-xylose transmembrane transport;carbohydrate transport;integral component of membrane;UDP-xylose transmembrane transporter activity;Golgi apparatus;
HORVU2Hr1G037000	drought.mutantD-control.mutantD	0.000498316	-1.01668	down-regulated	Constitutive photomorphogenesis protein 10	0	0
HORVU4Hr1G041610	drought.mutantD-control.mutantD	0.000499567	-1.0368	down-regulated	3-oxoacyl-synthase I	GO:0009570;GO:0016747;GO:0009793;GO:0016021;GO:0009631;GO:0006633;GO:0033559;	chloroplast stroma;transferase activity, transferring acyl groups other than amino-acyl groups;embryo development ending in seed dormancy;integral component of membrane;cold acclimation;fatty acid biosynthetic process;unsaturated fatty acid metabolic process;
HORVU2Hr1G044650	drought.mutantD-control.mutantD	0.000507124	-1.42559	down-regulated	Cysteine-rich receptor-like protein kinase 5 (Fragment)	GO:0005524;GO:0016021;GO:0004672;GO:0006468;GO:0042742;GO:0005886;	ATP binding;integral component of membrane;protein kinase activity;protein phosphorylation;defense response to bacterium;plasma membrane;
HORVU7Hr1G021840	drought.mutantD-control.mutantD	0.00051258	-1.02226	down-regulated	Cysteine synthase, chloroplastic/chromoplastic	GO:0030170;GO:0016829;GO:0006002;GO:0061615;GO:0004124;GO:0006535;GO:0003872;GO:0005524;GO:0005737;GO:0046872;GO:0043231;GO:0016021;GO:0019499;GO:0050017;	pyridoxal phosphate binding;lyase activity;fructose 6-phosphate metabolic process;glycolytic process through fructose-6-phosphate;cysteine synthase activity;cysteine biosynthetic process from serine;6-phosphofructokinase activity;ATP binding;cytoplasm;metal ion binding;intracellular membrane-bounded organelle;integral component of membrane;cyanide metabolic process;L-3-cyanoalanine synthase activ…
HORVU1Hr1G086690	drought.mutantD-control.mutantD	0.000536502	-1.71542	down-regulated	Ubiquitin-conjugating enzyme 1	GO:0010053;GO:0140096;GO:0031372;GO:0046686;GO:0006301;GO:0005886;GO:0006511;GO:0005524;GO:0005634;GO:0005515;GO:0010039;GO:0016021;GO:0005829;GO:0004839;GO:0016740;GO:0016567;	root epidermal cell differentiation;catalytic activity, acting on a protein;UBC13-MMS2 complex;response to cadmium ion;postreplication repair;plasma membrane;ubiquitin-dependent protein catabolic process;ATP binding;nucleus;protein binding;response to iron ion;integral component of membrane;cytosol;ubiquitin activating enzyme activity;transferase activity;protein ubiquitination;
HORVU6Hr1G053730	drought.mutantD-control.mutantD	0.000545647	-1.07165	down-regulated	Rhodanese-related sulfurtransferase	GO:0000822;GO:0004672;GO:0006468;GO:0005543;GO:0006446;GO:0005643;GO:0005524;GO:0009507;GO:0006449;GO:0005737;GO:0016021;GO:0031369;GO:0016973;	inositol hexakisphosphate binding;protein kinase activity;protein phosphorylation;phospholipid binding;regulation of translational initiation;nuclear pore;ATP binding;chloroplast;regulation of translational termination;cytoplasm;integral component of membrane;translation initiation factor binding;poly(A)+ mRNA export from nucleus;
HORVU2Hr1G055830	drought.mutantD-control.mutantD	0.000552208	-1.08665	down-regulated	Mediator of RNA polymerase II transcription subunit 33A	GO:0016592;GO:0016021;GO:0009698;GO:0008168;GO:2000762;GO:0032259;	mediator complex;integral component of membrane;phenylpropanoid metabolic process;methyltransferase activity;regulation of phenylpropanoid metabolic process;methylation;
HORVU2Hr1G020210	drought.mutantD-control.mutantD	0.000552382	-1.12845	down-regulated	E3 ubiquitin-protein ligase	GO:0016874;	ligase activity;
HORVU6Hr1G032510	drought.mutantD-control.mutantD	0.000561574	-1.73101	down-regulated	Phosphatidylinositol/phosphatidylcholine transfer protein SFH9	GO:0016021;	integral component of membrane;
HORVU6Hr1G025410	drought.mutantD-control.mutantD	0.000565537	-1.09083	down-regulated	GDP-fucose protein O-fucosyltransferase	GO:0016757;GO:0008168;GO:0000139;GO:0004553;GO:0006004;GO:0008138;GO:0052325;GO:0005802;GO:0005768;GO:0004725;GO:0052692;GO:0016021;GO:0035335;GO:0032259;	transferase activity, transferring glycosyl groups;methyltransferase activity;Golgi membrane;hydrolase activity, hydrolyzing O-glycosyl compounds;fucose metabolic process;protein tyrosine/serine/threonine phosphatase activity;cell wall pectin biosynthetic process;trans-Golgi network;endosome;protein tyrosine phosphatase activity;raffinose alpha-galactosidase activity;integral component of membran…
HORVU1Hr1G077860	drought.mutantD-control.mutantD	0.000619028	-1.01413	down-regulated	Single-stranded DNA-binding protein, mitochondrial	GO:0016788;GO:0006260;GO:0002181;GO:0022618;GO:0051096;GO:0033290;GO:0006413;GO:0005674;GO:0006367;GO:0003697;GO:0042645;GO:0005852;GO:0003743;GO:0016282;GO:0016021;	hydrolase activity, acting on ester bonds;DNA replication;cytoplasmic translation;ribonucleoprotein complex assembly;positive regulation of helicase activity;eukaryotic 48S preinitiation complex;translational initiation;transcription factor TFIIF complex;transcription initiation from RNA polymerase II promoter;single-stranded DNA binding;mitochondrial nucleoid;eukaryotic translation initiation fa…
HORVU7Hr1G051570	drought.mutantD-control.mutantD	0.000623053	-1.08241	down-regulated	L-ascorbate peroxidase	GO:0018108;GO:0090379;GO:0042737;GO:0009651;GO:0005794;GO:0005576;GO:1901700;GO:0009735;GO:0006026;GO:0009414;GO:0006979;GO:0005524;GO:0009408;GO:0009825;GO:0051187;GO:0004714;GO:0048268;GO:0048046;GO:0005829;GO:0017001;GO:0033554;GO:0010337;GO:0010431;GO:0030246;GO:0030247;GO:0034645;GO:0010053;GO:1901072;GO:0016998;GO:0006032;GO:0006030;GO:0009845;GO:0005545;GO:0042743;GO:0020037;GO:0004601;GO:…	peptidyl-tyrosine phosphorylation;secondary cell wall biogenesis involved in seed trichome differentiation;drug catabolic process;response to salt stress;Golgi apparatus;extracellular region;response to oxygen-containing compound;response to cytokinin;aminoglycan catabolic process;response to water deprivation;response to oxidative stress;ATP binding;response to heat;multidimensional cell growth;…
HORVU3Hr1G077540	drought.mutantD-control.mutantD	0.000625101	-1.01616	down-regulated	Autophagy-related protein like	GO:0005737;GO:0042594;GO:0016021;	cytoplasm;response to starvation;integral component of membrane;
HORVU6Hr1G034700	drought.mutantD-control.mutantD	0.000625818	-1.19232	down-regulated	Ubiquitin-conjugating enzyme E2 S	GO:0008270;GO:0003824;	zinc ion binding;catalytic activity;
HORVU5Hr1G110000	drought.mutantD-control.mutantD	0.000640447	-1.12634	down-regulated	Cellulose synthase	GO:0004650;GO:0005576;GO:0009834;GO:0005886;GO:0009833;GO:0005802;GO:0009506;GO:0005768;GO:0046872;GO:0016021;GO:0016760;GO:0030244;GO:0071555;	polygalacturonase activity;extracellular region;plant-type secondary cell wall biogenesis;plasma membrane;plant-type primary cell wall biogenesis;trans-Golgi network;plasmodesma;endosome;metal ion binding;integral component of membrane;cellulose synthase (UDP-forming) activity;cellulose biosynthetic process;cell wall organization;
HORVU3Hr1G050820	drought.mutantD-control.mutantD	0.000652462	-1.00454	down-regulated	Cleavage/polyadenylation specificity factor	GO:0016887;GO:0006281;GO:0016702;GO:0009793;GO:0009055;GO:0043666;GO:0005524;GO:0005829;GO:0033014;GO:0042626;GO:0006091;GO:0019903;GO:0055085;GO:0009585;GO:0009522;GO:0046983;GO:0080008;GO:0004852;GO:0003676;GO:0005634;GO:0043161;GO:0005515;GO:0016021;GO:0055114;GO:0015979;GO:0051536;GO:0051537;GO:0016567;	ATPase activity;DNA repair;oxidoreductase activity, acting on single donors with incorporation of molecular oxygen, incorporation of two atoms of oxygen;embryo development ending in seed dormancy;electron transfer activity;regulation of phosphoprotein phosphatase activity;ATP binding;cytosol;tetrapyrrole biosynthetic process;ATPase-coupled transmembrane transporter activity;generation of precurso…
HORVU3Hr1G028670	drought.mutantD-control.mutantD	0.000658514	-1.58601	down-regulated	Potassium channel KAT1	GO:0005249;GO:0005216;GO:0071805;GO:0015079;GO:0016021;GO:0034765;GO:0005244;	voltage-gated potassium channel activity;ion channel activity;potassium ion transmembrane transport;potassium ion transmembrane transporter activity;integral component of membrane;regulation of ion transmembrane transport;voltage-gated ion channel activity;
HORVU2Hr1G124000	drought.mutantD-control.mutantD	0.000691942	-1.18069	down-regulated	Double stranded RNA-specific editase B	GO:0003723;GO:0003725;GO:0005737;GO:0006382;GO:0016021;GO:0006396;GO:0004000;GO:0005730;	RNA binding;double-stranded RNA binding;cytoplasm;adenosine to inosine editing;integral component of membrane;RNA processing;adenosine deaminase activity;nucleolus;
HORVU3Hr1G062600	drought.mutantD-control.mutantD	0.000693921	-1.21566	down-regulated	THAP domain-containing protein 4	GO:0005623;GO:0046907;GO:0005739;GO:0016021;GO:0005829;GO:0043227;	cell;intracellular transport;mitochondrion;integral component of membrane;cytosol;membrane-bounded organelle;
HORVU2Hr1G017590	drought.mutantD-control.mutantD	0.000696102	-1.07288	down-regulated	Nodulation receptor kinase, putative	GO:0005524;GO:0003743;GO:0004888;GO:0005515;GO:0005618;GO:2000605;GO:0016021;GO:0004672;GO:0018212;GO:0006468;GO:0006413;GO:0005886;	ATP binding;translation initiation factor activity;transmembrane signaling receptor activity;protein binding;cell wall;positive regulation of secondary growth;integral component of membrane;protein kinase activity;peptidyl-tyrosine modification;protein phosphorylation;translational initiation;plasma membrane;
HORVU3Hr1G014770	drought.mutantD-control.mutantD	0.000698399	-1.02584	down-regulated	Shikimate kinase, chloroplastic	GO:0009570;GO:0000287;GO:0005524;GO:0009073;GO:0016021;GO:0010027;GO:0009423;GO:0019632;GO:0016310;GO:0016773;GO:0016301;GO:0009658;	chloroplast stroma;magnesium ion binding;ATP binding;aromatic amino acid family biosynthetic process;integral component of membrane;thylakoid membrane organization;chorismate biosynthetic process;shikimate metabolic process;phosphorylation;phosphotransferase activity, alcohol group as acceptor;kinase activity;chloroplast organization;
HORVU3Hr1G055350	drought.mutantD-control.mutantD	0.000702862	-1.19339	down-regulated	Lipase, GDSL	GO:0016788;GO:0016615;GO:0016616;GO:1901575;GO:0005576;GO:0005840;GO:0006412;GO:0005975;GO:0006108;GO:0003735;GO:0006629;GO:0016021;GO:0055114;	hydrolase activity, acting on ester bonds;malate dehydrogenase activity;oxidoreductase activity, acting on the CH-OH group of donors, NAD or NADP as acceptor;organic substance catabolic process;extracellular region;ribosome;translation;carbohydrate metabolic process;malate metabolic process;structural constituent of ribosome;lipid metabolic process;integral component of membrane;oxidation-reducti…
HORVU1Hr1G086160	drought.mutantD-control.mutantD	0.000703879	-3.35185	down-regulated	Cell number regulator 2	GO:0003676;GO:0005634;GO:0008285;GO:0016021;GO:0015074;GO:0009555;GO:0005886;	nucleic acid binding;nucleus;negative regulation of cell population proliferation;integral component of membrane;DNA integration;pollen development;plasma membrane;
HORVU4Hr1G055350	drought.mutantD-control.mutantD	0.000720888	-1.11646	down-regulated	Alpha-N-acetylglucosaminidase	GO:0003755;GO:0051781;GO:0009793;GO:0008152;GO:0016021;GO:0004561;GO:0000413;GO:0006457;GO:0005773;	peptidyl-prolyl cis-trans isomerase activity;positive regulation of cell division;embryo development ending in seed dormancy;metabolic process;integral component of membrane;alpha-N-acetylglucosaminidase activity;protein peptidyl-prolyl isomerization;protein folding;vacuole;
HORVU2Hr1G068090	drought.mutantD-control.mutantD	0.000740788	-1.17127	down-regulated	Protein DETOXIFICATION	GO:0042910;GO:0055085;GO:0015893;GO:0015297;GO:0016021;GO:0042908;	xenobiotic transmembrane transporter activity;transmembrane transport;drug transport;antiporter activity;integral component of membrane;xenobiotic transport;
HORVU3Hr1G046070	drought.mutantD-control.mutantD	0.000765675	-1.42968	down-regulated	Retrovirus-related Pol polyprotein from transposon 17.6 (Fragment)	GO:0090502;GO:0090305;GO:0008270;GO:0016779;GO:0004190;GO:0015074;GO:0006278;GO:0006355;GO:0043531;GO:0003676;GO:0005634;GO:0004523;GO:0003678;GO:0003700;GO:0003964;GO:0032508;GO:0004519;GO:0006508;GO:0016021;	RNA phosphodiester bond hydrolysis, endonucleolytic;nucleic acid phosphodiester bond hydrolysis;zinc ion binding;nucleotidyltransferase activity;aspartic-type endopeptidase activity;DNA integration;RNA-dependent DNA biosynthetic process;regulation of transcription, DNA-templated;ADP binding;nucleic acid binding;nucleus;RNA-DNA hybrid ribonuclease activity;DNA helicase activity;DNA-binding transcr…
HORVU6Hr1G023330	drought.mutantD-control.mutantD	0.000811876	-1.28506	down-regulated	Tyrosine-sulfated glycopeptide receptor 1	GO:0005524;GO:0016021;GO:0004672;GO:0006468;GO:0005886;	ATP binding;integral component of membrane;protein kinase activity;protein phosphorylation;plasma membrane;
HORVU3Hr1G057480	drought.mutantD-control.mutantD	0.000816318	-1.24365	down-regulated	Bifunctional dihydroflavonol 4-reductase/flavanone 4-reductase isoform 1	GO:0008270;GO:0006355;GO:0005783;GO:0004672;GO:0006694;GO:0006468;GO:0003676;GO:0004402;GO:0005634;GO:0005524;GO:0003854;GO:0009506;GO:0003712;GO:0016021;GO:0016573;GO:0055114;	zinc ion binding;regulation of transcription, DNA-templated;endoplasmic reticulum;protein kinase activity;steroid biosynthetic process;protein phosphorylation;nucleic acid binding;histone acetyltransferase activity;nucleus;ATP binding;3-beta-hydroxy-delta5-steroid dehydrogenase activity;plasmodesma;transcription coregulator activity;integral component of membrane;histone acetylation;oxidation-red…
HORVU7Hr1G043050	drought.mutantD-control.mutantD	0.000816854	-1.25214	down-regulated	Pinoresinol reductase	GO:0010284;GO:0010283;GO:0042737;GO:0034310;GO:1902135;GO:0016409;GO:1902132;GO:1902138;GO:0015074;GO:1901502;GO:0047526;GO:0016491;GO:0017001;GO:0019706;GO:0008270;GO:0019707;GO:1902124;GO:1902127;GO:1901598;GO:0046700;GO:0042447;GO:0046273;GO:0003676;GO:0016021;GO:0055114;GO:0019336;	lariciresinol reductase activity;pinoresinol reductase activity;drug catabolic process;primary alcohol catabolic process;(+)-secoisolariciresinol biosynthetic process;palmitoyltransferase activity;(+)-lariciresinol biosynthetic process;(-)-secoisolariciresinol biosynthetic process;DNA integration;ether catabolic process;2'-hydroxyisoflavone reductase activity;oxidoreductase activity;antibiotic ca…
HORVU1Hr1G041740	drought.mutantD-control.mutantD	0.000819594	-1.05213	down-regulated	Rho GTPase activating protein	GO:0008289;	lipid binding;
HORVU5Hr1G117800	drought.mutantD-control.mutantD	0.000870736	-2.2197	down-regulated	B3 domain-containing protein	GO:0005634;GO:0003677;	nucleus;DNA binding;
HORVU4Hr1G050630	drought.mutantD-control.mutantD	0.000877894	-1.08167	down-regulated	Eukaryotic translation initiation factor 2 subunit beta	GO:0071826;GO:0002181;GO:0022618;GO:0045454;GO:0009543;GO:0022613;GO:0006413;GO:0005850;GO:0009535;GO:0003743;GO:0046872;GO:0010207;GO:0071484;GO:0016021;GO:0034622;GO:0003729;GO:0019684;GO:0010206;GO:0031369;	ribonucleoprotein complex subunit organization;cytoplasmic translation;ribonucleoprotein complex assembly;cell redox homeostasis;chloroplast thylakoid lumen;ribonucleoprotein complex biogenesis;translational initiation;eukaryotic translation initiation factor 2 complex;chloroplast thylakoid membrane;translation initiation factor activity;metal ion binding;photosystem II assembly;cellular response…
HORVU3Hr1G079960	drought.mutantD-control.mutantD	0.000888498	-1.38084	down-regulated	NADH-cytochrome b5 reductase	GO:0004128;GO:0006091;GO:0005515;GO:0016491;GO:0016021;GO:0055114;GO:0005783;GO:0009505;GO:0005741;GO:0005886;	cytochrome-b5 reductase activity, acting on NAD(P)H;generation of precursor metabolites and energy;protein binding;oxidoreductase activity;integral component of membrane;oxidation-reduction process;endoplasmic reticulum;plant-type cell wall;mitochondrial outer membrane;plasma membrane;
HORVU7Hr1G105510	drought.mutantD-control.mutantD	0.000906751	-1.13528	down-regulated	Hexosyltransferase	GO:0006486;GO:0016021;GO:0008378;GO:0000139;GO:0005783;	protein glycosylation;integral component of membrane;galactosyltransferase activity;Golgi membrane;endoplasmic reticulum;
HORVU5Hr1G093640	drought.mutantD-control.mutantD	0.000915285	-6.3361	down-regulated	Auxin-responsive protein IAA17	GO:0005634;GO:0005515;GO:0016021;GO:0006355;GO:0009734;	nucleus;protein binding;integral component of membrane;regulation of transcription, DNA-templated;auxin-activated signaling pathway;
HORVU1Hr1G050450	drought.mutantD-control.mutantD	0.000932572	-1.05931	down-regulated	Putative replication factor C subunit 3	GO:0003677;GO:0005634;GO:0006281;GO:0033170;GO:0006260;GO:0032508;GO:0006310;GO:0009378;GO:0005663;	DNA binding;nucleus;DNA repair;protein-DNA loading ATPase activity;DNA replication;DNA duplex unwinding;DNA recombination;four-way junction helicase activity;DNA replication factor C complex;
HORVU0Hr1G023280	drought.mutantD-control.mutantD	0.000988917	-1.35978	down-regulated	Calcium and calcium/calmodulin-dependent serine/threonine-protein kinase	GO:0018209;GO:0008144;GO:0005730;GO:0006468;GO:0009877;GO:0009608;GO:0005524;GO:0005507;GO:0035639;GO:0097367;GO:0016491;GO:0005509;GO:0005829;GO:0030686;GO:0035556;GO:1901135;GO:0000447;GO:0004672;GO:0045454;GO:0005886;GO:0005634;GO:0009738;GO:0005516;GO:0005737;GO:0006606;GO:0016021;GO:0055114;GO:0030554;	peptidyl-serine modification;drug binding;nucleolus;protein phosphorylation;nodulation;response to symbiont;ATP binding;copper ion binding;purine ribonucleoside triphosphate binding;carbohydrate derivative binding;oxidoreductase activity;calcium ion binding;cytosol;90S preribosome;intracellular signal transduction;carbohydrate derivative metabolic process;endonucleolytic cleavage in ITS1 to separ…
HORVU4Hr1G055450	drought.mutantD-control.mutantD	0.00100326	-1.10086	down-regulated	Profilin domain-containing protein	GO:0006508;GO:0016021;GO:0016740;GO:0008237;GO:0016853;	proteolysis;integral component of membrane;transferase activity;metallopeptidase activity;isomerase activity;
HORVU1Hr1G017380	drought.mutantD-control.mutantD	0.00100694	-1.63446	down-regulated	Non-specific serine/threonine protein kinase	GO:0005634;GO:0005524;GO:0007165;GO:0005737;GO:0004674;GO:0006468;	nucleus;ATP binding;signal transduction;cytoplasm;protein serine/threonine kinase activity;protein phosphorylation;
HORVU3Hr1G005490	drought.mutantD-control.mutantD	0.00102839	-1.12707	down-regulated	Septation ring formation regulator EzrA like	GO:0008483;GO:0009263;GO:0016021;GO:0055114;GO:0061731;GO:0005971;	transaminase activity;deoxyribonucleotide biosynthetic process;integral component of membrane;oxidation-reduction process;ribonucleoside-diphosphate reductase activity;ribonucleoside-diphosphate reductase complex;
HORVU1Hr1G025340	drought.mutantD-control.mutantD	0.00103021	-1.00927	down-regulated	UvrB/uvrC motif family protein	GO:0016021;	integral component of membrane;
HORVU3Hr1G073630	drought.mutantD-control.mutantD	0.00104869	-1.09473	down-regulated	Putative tetratricopeptide repeat(TPR)-containing protein	GO:0005634;GO:0005829;	nucleus;cytosol;
HORVU0Hr1G025540	drought.mutantD-control.mutantD	0.0010752	-1.01085	down-regulated	Transcriptional regulator	GO:0005634;GO:0003677;GO:0003700;GO:0016021;GO:0006355;	nucleus;DNA binding;DNA-binding transcription factor activity;integral component of membrane;regulation of transcription, DNA-templated;
HORVU6Hr1G072630	drought.mutantD-control.mutantD	0.00109365	-1.00142	down-regulated	Acyl-CoA-dependent ceramide synthase	GO:0046513;GO:0048579;GO:0005794;GO:0006979;GO:0003700;GO:0009909;GO:0045892;GO:0009908;GO:0008270;GO:0050291;GO:0005783;GO:0042761;GO:0031090;GO:0044446;GO:0005886;GO:0020037;GO:0042744;GO:0004601;GO:0005634;GO:0048572;GO:0003677;GO:0048571;GO:0048576;GO:0046872;GO:0042175;GO:0030154;GO:0016021;GO:0098869;GO:0055114;	ceramide biosynthetic process;negative regulation of long-day photoperiodism, flowering;Golgi apparatus;response to oxidative stress;DNA-binding transcription factor activity;regulation of flower development;negative regulation of transcription, DNA-templated;flower development;zinc ion binding;sphingosine N-acyltransferase activity;endoplasmic reticulum;very long-chain fatty acid biosynthetic pr…
HORVU2Hr1G006930	drought.mutantD-control.mutantD	0.00109978	-1.54299	down-regulated	Peroxisomal membrane protein PEX16	GO:0016788;GO:0016887;GO:0016705;GO:0007031;GO:0044432;GO:0006633;GO:0044425;GO:0004497;GO:0020037;GO:0005778;GO:0005524;GO:0005506;GO:0009809;GO:0042175;GO:0016021;GO:0055114;	hydrolase activity, acting on ester bonds;ATPase activity;oxidoreductase activity, acting on paired donors, with incorporation or reduction of molecular oxygen;peroxisome organization;endoplasmic reticulum part;fatty acid biosynthetic process;membrane part;monooxygenase activity;heme binding;peroxisomal membrane;ATP binding;iron ion binding;lignin biosynthetic process;nuclear outer membrane-endop…
HORVU2Hr1G023550	drought.mutantD-control.mutantD	0.00115128	-1.28723	down-regulated	Magnesium-chelatase subunit ChlH chloroplastic	GO:0015995;GO:0016811;GO:1902494;GO:0009532;GO:0005524;GO:0009507;GO:0042170;GO:0005515;GO:0005739;GO:0016021;GO:0015979;GO:0016851;GO:0051116;GO:0019866;	chlorophyll biosynthetic process;hydrolase activity, acting on carbon-nitrogen (but not peptide) bonds, in linear amides;catalytic complex;plastid stroma;ATP binding;chloroplast;plastid membrane;protein binding;mitochondrion;integral component of membrane;photosynthesis;magnesium chelatase activity;cobaltochelatase activity;organelle inner membrane;
HORVU7Hr1G088750	drought.mutantD-control.mutantD	0.00116701	-4.34106	down-regulated	ATP-dependent Clp protease ATP-binding subunit ClpX	GO:0005524;GO:0006508;GO:0008233;	ATP binding;proteolysis;peptidase activity;
HORVU2Hr1G032710	drought.mutantD-control.mutantD	0.00117205	-3.69794	down-regulated	0	GO:0003743;GO:0008270;GO:0009826;GO:0009506;GO:0005509;GO:0006508;GO:0009654;GO:0015979;GO:0019898;GO:0006413;GO:0051513;GO:0008237;	translation initiation factor activity;zinc ion binding;unidimensional cell growth;plasmodesma;calcium ion binding;proteolysis;photosystem II oxygen evolving complex;photosynthesis;extrinsic component of membrane;translational initiation;regulation of monopolar cell growth;metallopeptidase activity;
HORVU1Hr1G090470	drought.mutantD-control.mutantD	0.00120354	-1.00598	down-regulated	Ketol-acid reductoisomerase	GO:0009097;GO:0042803;GO:0009099;GO:0009532;GO:0046686;GO:0009526;GO:0004455;GO:0009507;GO:0046872;GO:0005739;GO:0048046;GO:0005618;GO:0016021;GO:0070402;GO:0005829;GO:0055114;GO:0016853;	isoleucine biosynthetic process;protein homodimerization activity;valine biosynthetic process;plastid stroma;response to cadmium ion;plastid envelope;ketol-acid reductoisomerase activity;chloroplast;metal ion binding;mitochondrion;apoplast;cell wall;integral component of membrane;NADPH binding;cytosol;oxidation-reduction process;isomerase activity;
HORVU5Hr1G104620	drought.mutantD-control.mutantD	0.00120497	-2.57455	down-regulated	Type IV inositol polyphosphate 5-phosphatase 7	GO:0090305;GO:0046856;GO:0016787;	nucleic acid phosphodiester bond hydrolysis;phosphatidylinositol dephosphorylation;hydrolase activity;
HORVU3Hr1G016240	drought.mutantD-control.mutantD	0.00121271	-1.206	down-regulated	BRASSINOSTEROID INSENSITIVE 1-associated receptor kinase 1, putative	GO:0045926;GO:0040015;GO:0018108;GO:0051093;GO:0007178;GO:0006468;GO:0048638;GO:0005654;GO:0005524;GO:0004713;GO:0010939;GO:0004715;GO:0051241;GO:0016032;GO:0051607;GO:0018212;GO:0034504;GO:0015026;GO:0042802;GO:0048509;GO:0032440;GO:0010073;GO:0004674;GO:0005886;GO:0005737;GO:0048653;GO:0048873;GO:0019199;GO:0016021;GO:0055114;	negative regulation of growth;negative regulation of multicellular organism growth;peptidyl-tyrosine phosphorylation;negative regulation of developmental process;transmembrane receptor protein serine/threonine kinase signaling pathway;protein phosphorylation;regulation of developmental growth;nucleoplasm;ATP binding;protein tyrosine kinase activity;regulation of necrotic cell death;non-membrane s…
HORVU2Hr1G121110	drought.mutantD-control.mutantD	0.00124196	-2.36211	down-regulated	Auxin-responsive protein (Fragment)	GO:0005634;GO:0003677;GO:0009908;GO:0016705;GO:0005506;GO:0016021;GO:0006355;GO:0055114;GO:0009734;GO:0020037;	nucleus;DNA binding;flower development;oxidoreductase activity, acting on paired donors, with incorporation or reduction of molecular oxygen;iron ion binding;integral component of membrane;regulation of transcription, DNA-templated;oxidation-reduction process;auxin-activated signaling pathway;heme binding;
HORVU5Hr1G046050	drought.mutantD-control.mutantD	0.00124951	-1.39058	down-regulated	Protein kinase APK1B chloroplast	GO:0016021;GO:0016310;GO:0016301;	integral component of membrane;phosphorylation;kinase activity;
HORVU0Hr1G014510	drought.mutantD-control.mutantD	0.00124951	-1.38279	down-regulated	Putative disease resistance protein RGA4	GO:0003676;GO:0008270;GO:0043531;	nucleic acid binding;zinc ion binding;ADP binding;
HORVU5Hr1G042430	drought.mutantD-control.mutantD	0.00128834	-1.39512	down-regulated	RING-type E3 ubiquitin transferase	GO:0004842;GO:0016746;GO:0016021;GO:0004674;GO:0006468;GO:0016874;GO:0016567;	ubiquitin-protein transferase activity;transferase activity, transferring acyl groups;integral component of membrane;protein serine/threonine kinase activity;protein phosphorylation;ligase activity;protein ubiquitination;
HORVU7Hr1G118340	drought.mutantD-control.mutantD	0.00130551	-1.70123	down-regulated	Heavy metal-associated domain containing protein, expressed	GO:0046872;GO:0030001;	metal ion binding;metal ion transport;
HORVU7Hr1G047920	drought.mutantD-control.mutantD	0.0013072	-1.62257	down-regulated	Ubiquitin-protein ligase	GO:0016788;GO:0016746;GO:0016705;GO:0008234;GO:0007166;GO:0020037;GO:0004842;GO:0005634;GO:0005737;GO:0005506;GO:0006508;GO:0016021;GO:0055114;GO:0016874;GO:0016567;	hydrolase activity, acting on ester bonds;transferase activity, transferring acyl groups;oxidoreductase activity, acting on paired donors, with incorporation or reduction of molecular oxygen;cysteine-type peptidase activity;cell surface receptor signaling pathway;heme binding;ubiquitin-protein transferase activity;nucleus;cytoplasm;iron ion binding;proteolysis;integral component of membrane;oxida…
HORVU2Hr1G009850	drought.mutantD-control.mutantD	0.00130925	-1.07918	down-regulated	U3 small nucleolar ribonucleoprotein IMP3	GO:0009507;GO:0031976;GO:0031977;GO:0000938;GO:0016021;GO:0005829;GO:0000139;GO:0042147;	chloroplast;plastid thylakoid;thylakoid lumen;GARP complex;integral component of membrane;cytosol;Golgi membrane;retrograde transport, endosome to Golgi;
HORVU7Hr1G065280	drought.mutantD-control.mutantD	0.00138512	-1.02303	down-regulated	Sodium-coupled neutral amino acid transporter 1	GO:0016021;GO:0015171;GO:0003333;	integral component of membrane;amino acid transmembrane transporter activity;amino acid transmembrane transport;
HORVU7Hr1G122580	drought.mutantD-control.mutantD	0.00139003	-1.15403	down-regulated	White-brown complex like protein 30	GO:0016887;GO:0008272;GO:0042626;GO:0055085;GO:0015145;GO:0008643;GO:0022853;GO:0005886;GO:0005524;GO:0009506;GO:0046872;GO:0016021;GO:0015116;	ATPase activity;sulfate transport;ATPase-coupled transmembrane transporter activity;transmembrane transport;monosaccharide transmembrane transporter activity;carbohydrate transport;active ion transmembrane transporter activity;plasma membrane;ATP binding;plasmodesma;metal ion binding;integral component of membrane;sulfate transmembrane transporter activity;
HORVU7Hr1G121500	drought.mutantD-control.mutantD	0.00144953	-2.38457	down-regulated	Flavin-containing monooxygenase	GO:0050661;GO:0050660;GO:0016021;GO:0055114;GO:0004499;	NADP binding;flavin adenine dinucleotide binding;integral component of membrane;oxidation-reduction process;N,N-dimethylaniline monooxygenase activity;
HORVU4Hr1G058340	drought.mutantD-control.mutantD	0.00152391	-1.3377	down-regulated	Secologanin synthase	GO:0005524;GO:0016705;GO:0005506;GO:0016021;GO:0055114;GO:0004672;GO:0006468;GO:0004497;GO:0020037;	ATP binding;oxidoreductase activity, acting on paired donors, with incorporation or reduction of molecular oxygen;iron ion binding;integral component of membrane;oxidation-reduction process;protein kinase activity;protein phosphorylation;monooxygenase activity;heme binding;
HORVU2Hr1G084500	drought.mutantD-control.mutantD	0.00154123	-1.0072	down-regulated	Transposase	GO:0008270;GO:0061630;GO:0006355;GO:0008234;GO:0006397;GO:0004553;GO:0003676;GO:0005634;GO:0005975;GO:0016491;GO:0006508;GO:0016021;GO:0055114;GO:0016567;	zinc ion binding;ubiquitin protein ligase activity;regulation of transcription, DNA-templated;cysteine-type peptidase activity;mRNA processing;hydrolase activity, hydrolyzing O-glycosyl compounds;nucleic acid binding;nucleus;carbohydrate metabolic process;oxidoreductase activity;proteolysis;integral component of membrane;oxidation-reduction process;protein ubiquitination;
HORVU2Hr1G044250	drought.mutantD-control.mutantD	0.00162053	-1.01211	down-regulated	Cysteine-rich receptor-like protein kinase 8	GO:0005524;GO:0048544;GO:0016021;GO:0004672;GO:0006468;GO:0004674;GO:0042742;GO:0005886;	ATP binding;recognition of pollen;integral component of membrane;protein kinase activity;protein phosphorylation;protein serine/threonine kinase activity;defense response to bacterium;plasma membrane;
HORVU1Hr1G050130	drought.mutantD-control.mutantD	0.00166668	-1.52283	down-regulated	Solute carrier family 25 (Mitochondrial carnitine/acylcarnitine transporter), member 20/29	GO:1990575;GO:0009507;GO:0000064;GO:0031966;GO:0016021;GO:0019866;	mitochondrial L-ornithine transmembrane transport;chloroplast;L-ornithine transmembrane transporter activity;mitochondrial membrane;integral component of membrane;organelle inner membrane;
HORVU6Hr1G012170	drought.mutantD-control.mutantD	0.00169252	-5.69572	down-regulated	(+)-delta-cadinene synthase	GO:0000287;GO:0009507;GO:0043693;GO:0042742;GO:0016114;GO:0010333;GO:0034007;	magnesium ion binding;chloroplast;monoterpene biosynthetic process;defense response to bacterium;terpenoid biosynthetic process;terpene synthase activity;S-linalool synthase activity;
HORVU4Hr1G053940	drought.mutantD-control.mutantD	0.00173161	-1.00312	down-regulated	Calvin cycle protein like	GO:0099080;GO:0065003;GO:0080153;GO:0009532;GO:0009526;GO:0009416;GO:0044877;GO:0009744;GO:0009507;GO:0034605;GO:0005507;GO:0071454;GO:0016151;GO:0019253;GO:0016021;GO:0032991;GO:0030674;GO:0070417;GO:0018316;GO:0019899;	supramolecular complex;protein-containing complex assembly;negative regulation of reductive pentose-phosphate cycle;plastid stroma;plastid envelope;response to light stimulus;protein-containing complex binding;response to sucrose;chloroplast;cellular response to heat;copper ion binding;cellular response to anoxia;nickel cation binding;reductive pentose-phosphate cycle;integral component of membra…
HORVU4Hr1G017950	drought.mutantD-control.mutantD	0.00176956	-1.00658	down-regulated	Switch/sucrose nonfermenting 3C	GO:0005634;GO:0003677;GO:0005524;GO:0008270;GO:0006260;GO:0016021;	nucleus;DNA binding;ATP binding;zinc ion binding;DNA replication;integral component of membrane;
HORVU1Hr1G070450	drought.mutantD-control.mutantD	0.00177658	-2.41868	down-regulated	Solute carrier family 39 (Zinc transporter), member 1/2/3	GO:0005385;GO:0016021;GO:0071577;	zinc ion transmembrane transporter activity;integral component of membrane;zinc ion transmembrane transport;
HORVU2Hr1G119380	drought.mutantD-control.mutantD	0.00178518	-1.49069	down-regulated	LZ-NBS-LRR class RGA	GO:0003676;GO:0005634;GO:0015074;GO:0043531;GO:0009734;	nucleic acid binding;nucleus;DNA integration;ADP binding;auxin-activated signaling pathway;
HORVU3Hr1G047030	drought.mutantD-control.mutantD	0.00179705	-1.16479	down-regulated	Ferredoxin-thioredoxin reductase, catalytic chain	GO:0009570;GO:0009651;GO:0009055;GO:0000015;GO:0009416;GO:0004634;GO:0000287;GO:0009409;GO:0009507;GO:0009506;GO:0005507;GO:0048046;GO:0016730;GO:0006091;GO:0006096;GO:0009941;GO:0046686;GO:0005740;GO:0005886;GO:0003677;GO:0005634;GO:0009737;GO:0005515;GO:0046872;GO:0016021;GO:0055114;GO:0051539;GO:0016740;GO:0103012;	chloroplast stroma;response to salt stress;electron transfer activity;phosphopyruvate hydratase complex;response to light stimulus;phosphopyruvate hydratase activity;magnesium ion binding;response to cold;chloroplast;plasmodesma;copper ion binding;apoplast;oxidoreductase activity, acting on iron-sulfur proteins as donors;generation of precursor metabolites and energy;glycolytic process;chloroplas…
HORVU0Hr1G021940	drought.mutantD-control.mutantD	0.00181968	-1.14768	down-regulated	WRKY transcription factor	0	0
HORVU7Hr1G100300	drought.mutantD-control.mutantD	0.00184315	-1.10353	down-regulated	Putative disease resistance RPP8-like protein 4	GO:0005524;GO:0005758;GO:0072321;GO:0016021;GO:0006355;GO:0004672;GO:0043531;GO:0006468;	ATP binding;mitochondrial intermembrane space;chaperone-mediated protein transport;integral component of membrane;regulation of transcription, DNA-templated;protein kinase activity;ADP binding;protein phosphorylation;
HORVU4Hr1G013780	drought.mutantD-control.mutantD	0.0018591	-1.08467	down-regulated	mTERF transcription factor (Fragment)	GO:0009507;GO:0003723;GO:0000394;GO:0005739;GO:0003690;GO:0006355;GO:0006353;GO:0032502;GO:0009658;	chloroplast;RNA binding;RNA splicing, via endonucleolytic cleavage and ligation;mitochondrion;double-stranded DNA binding;regulation of transcription, DNA-templated;DNA-templated transcription, termination;developmental process;chloroplast organization;
HORVU7Hr1G120960	drought.mutantD-control.mutantD	0.00186668	-2.08578	down-regulated	Callose synthase 3	GO:0003843;GO:0006075;GO:0016021;GO:0000148;	1,3-beta-D-glucan synthase activity;(1->3)-beta-D-glucan biosynthetic process;integral component of membrane;1,3-beta-D-glucan synthase complex;
HORVU2Hr1G105430	drought.mutantD-control.mutantD	0.00188768	-1.0949	down-regulated	ABC transporter C family member 9	GO:0016887;GO:0005524;GO:0042626;GO:0055085;GO:0016021;GO:0000325;GO:0005774;	ATPase activity;ATP binding;ATPase-coupled transmembrane transporter activity;transmembrane transport;integral component of membrane;plant-type vacuole;vacuolar membrane;
HORVU7Hr1G063910	drought.mutantD-control.mutantD	0.00195989	-1.06766	down-regulated	Putative small GTPase superfamily, P-loop containing nucleoside triphosphate hydrolase	GO:0005525;GO:0008270;GO:0005768;GO:0003924;GO:0032482;GO:0016021;GO:0005829;GO:0006886;GO:0005886;	GTP binding;zinc ion binding;endosome;GTPase activity;Rab protein signal transduction;integral component of membrane;cytosol;intracellular protein transport;plasma membrane;
HORVU1Hr1G049210	drought.mutantD-control.mutantD	0.00201509	-1.30991	down-regulated	Glutathione-S-transferase 2	GO:0005737;GO:0006749;GO:0004364;	cytoplasm;glutathione metabolic process;glutathione transferase activity;
HORVU4Hr1G021250	drought.mutantD-control.mutantD	0.00201884	-1.37248	down-regulated	CDK9 kinase-activating protein cyclin T	GO:0090502;GO:0061575;GO:0045737;GO:0008024;GO:0010090;GO:0009615;GO:0007049;GO:0006357;GO:0003676;GO:0051301;GO:0004523;GO:0009908;GO:0050792;GO:0048366;GO:0016021;GO:0016310;GO:0016301;GO:0032786;	RNA phosphodiester bond hydrolysis, endonucleolytic;cyclin-dependent protein serine/threonine kinase activator activity;positive regulation of cyclin-dependent protein serine/threonine kinase activity;cyclin/CDK positive transcription elongation factor complex;trichome morphogenesis;response to virus;cell cycle;regulation of transcription by RNA polymerase II;nucleic acid binding;cell division;RN…
HORVU4Hr1G060940	drought.mutantD-control.mutantD	0.00202988	-1.21996	down-regulated	33 kDa ribonucleoprotein, chloroplastic	GO:0008380;GO:0016607;GO:0061659;GO:0000413;GO:0006886;GO:0002213;GO:0006836;GO:0003700;GO:0003723;GO:0005328;GO:0016192;GO:0003824;GO:0019005;GO:1990904;GO:0008270;GO:0055085;GO:0009644;GO:0006355;GO:0006397;GO:0004842;GO:0003755;GO:0005515;GO:0043484;GO:0016021;GO:0030131;GO:0031146;GO:2000022;GO:0016567;	RNA splicing;nuclear speck;ubiquitin-like protein ligase activity;protein peptidyl-prolyl isomerization;intracellular protein transport;defense response to insect;neurotransmitter transport;DNA-binding transcription factor activity;RNA binding;neurotransmitter:sodium symporter activity;vesicle-mediated transport;catalytic activity;SCF ubiquitin ligase complex;ribonucleoprotein complex;zinc ion bi…
HORVU5Hr1G049220	drought.mutantD-control.mutantD	0.00204595	-1.01036	down-regulated	0	GO:0004843;GO:0016579;GO:0090502;GO:0003676;GO:0005524;GO:0004523;GO:0016758;GO:0016021;GO:0000290;GO:0005886;GO:0016853;	thiol-dependent ubiquitin-specific protease activity;protein deubiquitination;RNA phosphodiester bond hydrolysis, endonucleolytic;nucleic acid binding;ATP binding;RNA-DNA hybrid ribonuclease activity;transferase activity, transferring hexosyl groups;integral component of membrane;deadenylation-dependent decapping of nuclear-transcribed mRNA;plasma membrane;isomerase activity;
HORVU6Hr1G081600	drought.mutantD-control.mutantD	0.00208181	-1.34616	down-regulated	Myotubularin-related 2	GO:0003677;GO:0016021;	DNA binding;integral component of membrane;
HORVU2Hr1G098390	drought.mutantD-control.mutantD	0.00210134	-2.12369	down-regulated	LRR receptor-like protein kinase 1	GO:0005524;GO:0016021;GO:0004672;GO:0006468;GO:0005886;	ATP binding;integral component of membrane;protein kinase activity;protein phosphorylation;plasma membrane;
HORVU3Hr1G038300	drought.mutantD-control.mutantD	0.00211686	-1.0833	down-regulated	0	GO:0003824;GO:0016021;	catalytic activity;integral component of membrane;
HORVU2Hr1G106090	drought.mutantD-control.mutantD	0.00214178	-1.70384	down-regulated	Phosphoenolpyruvate carboxykinase (ATP)	GO:0004612;GO:0006094;GO:0005524;GO:0005737;GO:0046872;GO:0016021;GO:0016310;GO:0005840;GO:0016301;	phosphoenolpyruvate carboxykinase (ATP) activity;gluconeogenesis;ATP binding;cytoplasm;metal ion binding;integral component of membrane;phosphorylation;ribosome;kinase activity;
HORVU3Hr1G002270	drought.mutantD-control.mutantD	0.00214678	-1.80433	down-regulated	Receptor kinase LRK10	GO:0005524;GO:0016021;GO:0004672;GO:0006468;GO:0005886;	ATP binding;integral component of membrane;protein kinase activity;protein phosphorylation;plasma membrane;
HORVU3Hr1G096830	drought.mutantD-control.mutantD	0.00220291	-1.7114	down-regulated	Serine carboxypeptidase-like 20	GO:0019748;GO:0005507;GO:0016491;GO:0006508;GO:0016021;GO:0004185;GO:0055114;GO:0005576;GO:0005773;GO:0042579;	secondary metabolic process;copper ion binding;oxidoreductase activity;proteolysis;integral component of membrane;serine-type carboxypeptidase activity;oxidation-reduction process;extracellular region;vacuole;microbody;
HORVU3Hr1G028760	drought.mutantD-control.mutantD	0.00221483	-1.08197	down-regulated	Coiled-coil domain-containing protein	0	0
HORVU6Hr1G080160	drought.mutantD-control.mutantD	0.00224884	-1.02686	down-regulated	Ethylene receptor	GO:0038199;GO:0006355;GO:0009873;GO:0004672;GO:0006468;GO:0005789;GO:0005524;GO:2000904;GO:0051740;GO:0046872;GO:0016021;GO:0018202;GO:0016775;GO:0140299;	ethylene receptor activity;regulation of transcription, DNA-templated;ethylene-activated signaling pathway;protein kinase activity;protein phosphorylation;endoplasmic reticulum membrane;ATP binding;regulation of starch metabolic process;ethylene binding;metal ion binding;integral component of membrane;peptidyl-histidine modification;phosphotransferase activity, nitrogenous group as acceptor;small…
HORVU5Hr1G107240	drought.mutantD-control.mutantD	0.00226989	-2.65667	down-regulated	Putative metal-nicotianamine transporter YSL3	GO:0055085;GO:0016021;	transmembrane transport;integral component of membrane;
HORVU5Hr1G034810	drought.mutantD-control.mutantD	0.00230116	-1.02845	down-regulated	Diphosphonucleotide phosphatase1	GO:0009738;GO:0008441;GO:0006790;GO:0046872;GO:0016021;GO:0046854;GO:0004441;GO:0016311;	abscisic acid-activated signaling pathway;3'(2'),5'-bisphosphate nucleotidase activity;sulfur compound metabolic process;metal ion binding;integral component of membrane;phosphatidylinositol phosphorylation;inositol-1,4-bisphosphate 1-phosphatase activity;dephosphorylation;
HORVU2Hr1G118700	drought.mutantD-control.mutantD	0.00230993	-2.44155	down-regulated	EMBRYO SURROUNDING FACTOR 1-like protein	GO:0003677;GO:0003700;GO:0032781;GO:0000439;GO:0016021;GO:0006289;GO:0006355;GO:0001671;	DNA binding;DNA-binding transcription factor activity;positive regulation of ATPase activity;transcription factor TFIIH core complex;integral component of membrane;nucleotide-excision repair;regulation of transcription, DNA-templated;ATPase activator activity;
HORVU6Hr1G044040	drought.mutantD-control.mutantD	0.00230993	-1.81124	down-regulated	0	GO:0019706;GO:0032440;GO:0002161;GO:0000049;GO:0009932;GO:0000035;GO:0006428;GO:0005524;GO:0005802;GO:0005768;GO:0004822;GO:0106074;GO:0016021;GO:0055114;	protein-cysteine S-palmitoyltransferase activity;2-alkenal reductase [NAD(P)] activity;aminoacyl-tRNA editing activity;tRNA binding;cell tip growth;acyl binding;isoleucyl-tRNA aminoacylation;ATP binding;trans-Golgi network;endosome;isoleucine-tRNA ligase activity;aminoacyl-tRNA metabolism involved in translational fidelity;integral component of membrane;oxidation-reduction process;
HORVU0Hr1G006520	drought.mutantD-control.mutantD	0.00232058	-1.97368	down-regulated	piezo-type mechanosensitive ion channel homolog isoform X2	GO:0008381;GO:0055085;GO:0003824;GO:0016021;	mechanosensitive ion channel activity;transmembrane transport;catalytic activity;integral component of membrane;
HORVU2Hr1G053110	drought.mutantD-control.mutantD	0.00233235	-1.11583	down-regulated	0	GO:0016887;GO:0036211;GO:0008144;GO:0015074;GO:0002161;GO:0043168;GO:0004832;GO:0106074;GO:0016310;GO:1990904;GO:0090502;GO:0016779;GO:0008270;GO:0004190;GO:0140097;GO:0044267;GO:0043232;GO:0006278;GO:0004672;GO:0044444;GO:0043039;GO:0044446;GO:0008017;GO:0003676;GO:0005634;GO:0004523;GO:0032559;GO:0003735;GO:0099512;GO:0006508;GO:0043043;GO:0016021;GO:0010467;	ATPase activity;protein modification process;drug binding;DNA integration;aminoacyl-tRNA editing activity;anion binding;valine-tRNA ligase activity;aminoacyl-tRNA metabolism involved in translational fidelity;phosphorylation;ribonucleoprotein complex;RNA phosphodiester bond hydrolysis, endonucleolytic;nucleotidyltransferase activity;zinc ion binding;aspartic-type endopeptidase activity;catalytic …
HORVU7Hr1G070970	drought.mutantD-control.mutantD	0.00233672	-1.02389	down-regulated	Mitogen-activated protein kinase	GO:0018108;GO:0090333;GO:0046777;GO:0009734;GO:0000165;GO:0005524;GO:0004713;GO:0071310;GO:0071495;GO:0097305;GO:0033993;GO:0080026;GO:0043531;GO:0014070;GO:0009725;GO:0005886;GO:0001101;GO:0005634;GO:0005515;GO:0071244;GO:0005737;GO:0016020;GO:0016021;GO:0010468;GO:0004707;GO:0010243;GO:0071944;	peptidyl-tyrosine phosphorylation;regulation of stomatal closure;protein autophosphorylation;auxin-activated signaling pathway;MAPK cascade;ATP binding;protein tyrosine kinase activity;cellular response to organic substance;cellular response to endogenous stimulus;response to alcohol;response to lipid;response to indolebutyric acid;ADP binding;response to organic cyclic compound;response to hormo…
HORVU5Hr1G025960	drought.mutantD-control.mutantD	0.0023419	-1.01456	down-regulated	Acyl carrier protein	GO:0009532;GO:0006633;GO:0043622;GO:0009526;GO:0009735;GO:0000036;GO:0006950;GO:0008138;GO:0009507;GO:0009628;GO:0009737;GO:0004725;GO:0016491;GO:0016021;GO:0005829;GO:0055114;GO:0031177;GO:0016310;GO:0016301;GO:0035335;	plastid stroma;fatty acid biosynthetic process;cortical microtubule organization;plastid envelope;response to cytokinin;acyl carrier activity;response to stress;protein tyrosine/serine/threonine phosphatase activity;chloroplast;response to abiotic stimulus;response to abscisic acid;protein tyrosine phosphatase activity;oxidoreductase activity;integral component of membrane;cytosol;oxidation-reduc…
HORVU2Hr1G036510	drought.mutantD-control.mutantD	0.00238018	-1.07597	down-regulated	Polyol transporter 5	GO:0055085;GO:0022857;GO:0016021;	transmembrane transport;transmembrane transporter activity;integral component of membrane;
HORVU4Hr1G066400	drought.mutantD-control.mutantD	0.00239094	-1.09435	down-regulated	Pentatricopeptide repeat-containing protein	GO:0009570;GO:0045727;GO:0016020;GO:0003729;GO:0006397;	chloroplast stroma;positive regulation of translation;membrane;mRNA binding;mRNA processing;
HORVU2Hr1G022180	drought.mutantD-control.mutantD	0.00239928	-1.01162	down-regulated	Retrovirus-related Pol polyprotein LINE-1	0	0
HORVU1Hr1G093250	drought.mutantD-control.mutantD	0.00240108	-1.05259	down-regulated	Ribulose-15 bisphosphate carboxylase/oxygenase large subunit	GO:0140096;GO:0030170;GO:0030151;GO:0000427;GO:0009534;GO:0042793;GO:0008213;GO:0008168;GO:0009658;GO:0009416;GO:0042644;GO:0009508;GO:0005509;GO:0016021;GO:0010027;GO:0032259;GO:0018205;	catalytic activity, acting on a protein;pyridoxal phosphate binding;molybdenum ion binding;plastid-encoded plastid RNA polymerase complex;chloroplast thylakoid;plastid transcription;protein alkylation;methyltransferase activity;chloroplast organization;response to light stimulus;chloroplast nucleoid;plastid chromosome;calcium ion binding;integral component of membrane;thylakoid membrane organizat…
HORVU5Hr1G064580	drought.mutantD-control.mutantD	0.0024188	-1.83213	down-regulated	Putative plus-end-directed kinesin ATPase	GO:0016887;GO:0005524;GO:0003777;GO:0016021;GO:0005871;GO:0007018;GO:0005874;GO:0008017;	ATPase activity;ATP binding;microtubule motor activity;integral component of membrane;kinesin complex;microtubule-based movement;microtubule;microtubule binding;
HORVU2Hr1G018440	drought.mutantD-control.mutantD	0.0024202	-7.56356	down-regulated	Peroxidase	GO:0004601;GO:0006979;GO:0046872;GO:0016021;GO:0098869;GO:0055114;GO:0005576;GO:0042744;GO:0020037;	peroxidase activity;response to oxidative stress;metal ion binding;integral component of membrane;cellular oxidant detoxification;oxidation-reduction process;extracellular region;hydrogen peroxide catabolic process;heme binding;
HORVU1Hr1G035730	drought.mutantD-control.mutantD	0.0024271	-2.1534	down-regulated	Putative zinc finger, CCHC-type	GO:0003676;GO:0005634;GO:0008270;GO:0015074;GO:0006355;	nucleic acid binding;nucleus;zinc ion binding;DNA integration;regulation of transcription, DNA-templated;
HORVU1Hr1G076690	drought.mutantD-control.mutantD	0.0024459	-2.99772	down-regulated	Auxin response factor	GO:0005525;GO:0005634;GO:0003677;GO:0003924;GO:0010050;GO:0016021;GO:0006355;GO:0006952;GO:0009734;GO:0010158;	GTP binding;nucleus;DNA binding;GTPase activity;vegetative phase change;integral component of membrane;regulation of transcription, DNA-templated;defense response;auxin-activated signaling pathway;abaxial cell fate specification;
HORVU5Hr1G069310	drought.mutantD-control.mutantD	0.00247721	-1.3633	down-regulated	Retrotransposon protein, putative, LINE subclass	GO:0044439;GO:0007154;GO:0005096;GO:0051172;GO:0004185;GO:0043547;GO:0003964;GO:0050794;GO:0004519;GO:0010558;GO:0016310;GO:0090305;GO:0006278;GO:0006259;GO:0006950;GO:0005634;GO:0003677;GO:0003714;GO:0031903;GO:0023052;GO:0006508;GO:0016560;GO:0016021;GO:0051716;GO:0010468;GO:0016301;GO:0080090;	peroxisomal part;cell communication;GTPase activator activity;negative regulation of nitrogen compound metabolic process;serine-type carboxypeptidase activity;positive regulation of GTPase activity;RNA-directed DNA polymerase activity;regulation of cellular process;endonuclease activity;negative regulation of macromolecule biosynthetic process;phosphorylation;nucleic acid phosphodiester bond hydr…
HORVU4Hr1G087590	drought.mutantD-control.mutantD	0.00248723	-1.40264	down-regulated	BHLH transcription factor	GO:0005634;GO:0003677;GO:0003700;GO:0016021;GO:0006355;GO:0046983;	nucleus;DNA binding;DNA-binding transcription factor activity;integral component of membrane;regulation of transcription, DNA-templated;protein dimerization activity;
HORVU7Hr1G002130	drought.mutantD-control.mutantD	0.00249206	-1.50702	down-regulated	LRR receptor-like serine/threonine-protein kinase EFR	GO:0008063;GO:0007352;GO:0007178;GO:0006468;GO:0005524;GO:0009507;GO:0007526;GO:0000186;GO:0048262;GO:0048544;GO:0048046;GO:0006915;GO:0018212;GO:0030246;GO:0035556;GO:0061760;GO:0019904;GO:0035172;GO:0032440;GO:0004672;GO:0042742;GO:0005886;GO:0005634;GO:0004888;GO:0031625;GO:0005737;GO:0002229;GO:0016021;GO:0002804;GO:0055114;GO:0071944;	Toll signaling pathway;zygotic specification of dorsal/ventral axis;transmembrane receptor protein serine/threonine kinase signaling pathway;protein phosphorylation;ATP binding;chloroplast;larval somatic muscle development;activation of MAPKK activity;determination of dorsal/ventral asymmetry;recognition of pollen;apoplast;apoptotic process;peptidyl-tyrosine modification;carbohydrate binding;intr…
HORVU4Hr1G017340	drought.mutantD-control.mutantD	0.00251651	-1.39092	down-regulated	C2 calcium-dependent membrane targeting	GO:0052324;GO:0008360;GO:0010330;GO:0009826;GO:0005515;GO:0007275;GO:0012505;GO:0072699;GO:0055028;GO:0040008;GO:0005886;	plant-type cell wall cellulose biosynthetic process;regulation of cell shape;cellulose synthase complex;unidimensional cell growth;protein binding;multicellular organism development;endomembrane system;protein localization to cortical microtubule cytoskeleton;cortical microtubule;regulation of growth;plasma membrane;
HORVU0Hr1G013060	drought.mutantD-control.mutantD	0.00255153	-4.43032	down-regulated	0	GO:0000166;GO:0003854;GO:0050662;GO:0009809;GO:0045552;GO:0016021;GO:0055114;GO:0006694;GO:0016621;	nucleotide binding;3-beta-hydroxy-delta5-steroid dehydrogenase activity;coenzyme binding;lignin biosynthetic process;dihydrokaempferol 4-reductase activity;integral component of membrane;oxidation-reduction process;steroid biosynthetic process;cinnamoyl-CoA reductase activity;
HORVU7Hr1G114400	drought.mutantD-control.mutantD	0.00256482	-2.40904	down-regulated	Putative receptor-like protein kinase	GO:0005524;GO:0019199;GO:0016021;GO:0007178;GO:0004674;GO:0006468;GO:0005886;	ATP binding;transmembrane receptor protein kinase activity;integral component of membrane;transmembrane receptor protein serine/threonine kinase signaling pathway;protein serine/threonine kinase activity;protein phosphorylation;plasma membrane;
HORVU5Hr1G092920	drought.mutantD-control.mutantD	0.00263085	-1.37054	down-regulated	Pyruvate dehydrogenase E1 component subunit beta	GO:0010240;GO:0009570;GO:0008270;GO:0006086;GO:0006096;GO:0009941;GO:0009532;GO:0006633;GO:0009526;GO:0048868;GO:0009507;GO:0004739;GO:0055114;	plastid pyruvate dehydrogenase complex;chloroplast stroma;zinc ion binding;acetyl-CoA biosynthetic process from pyruvate;glycolytic process;chloroplast envelope;plastid stroma;fatty acid biosynthetic process;plastid envelope;pollen tube development;chloroplast;pyruvate dehydrogenase (acetyl-transferring) activity;oxidation-reduction process;
HORVU6Hr1G093850	drought.mutantD-control.mutantD	0.00264331	-1.14741	down-regulated	Endosomal targeting BRO1-like domain protein	0	0
HORVU4Hr1G037290	drought.mutantD-control.mutantD	0.00266938	-1.17488	down-regulated	Ferredoxin-thioredoxin reductase, catalytic chain	GO:0009570;GO:0006091;GO:0009055;GO:0009941;GO:0009536;GO:0031967;GO:0005524;GO:0005515;GO:0046872;GO:0016021;GO:0055114;GO:0051539;GO:0016740;GO:0016730;GO:0103012;	chloroplast stroma;generation of precursor metabolites and energy;electron transfer activity;chloroplast envelope;plastid;organelle envelope;ATP binding;protein binding;metal ion binding;integral component of membrane;oxidation-reduction process;4 iron, 4 sulfur cluster binding;transferase activity;oxidoreductase activity, acting on iron-sulfur proteins as donors;ferredoxin-thioredoxin reductase …
HORVU1Hr1G071930	drought.mutantD-control.mutantD	0.00267179	-1.49901	down-regulated	Mn-specific cation diffusion facilitator transporter	GO:0010042;GO:0015672;GO:0015297;GO:0008324;GO:0005770;GO:0022853;GO:0046688;GO:0005794;GO:0000139;GO:0098660;GO:0044437;GO:0031902;GO:0006828;GO:0098588;GO:0098655;GO:0044440;GO:0016021;GO:0015318;GO:0030026;GO:0098805;	response to manganese ion;monovalent inorganic cation transport;antiporter activity;cation transmembrane transporter activity;late endosome;active ion transmembrane transporter activity;response to copper ion;Golgi apparatus;Golgi membrane;inorganic ion transmembrane transport;vacuolar part;late endosome membrane;manganese ion transport;bounding membrane of organelle;cation transmembrane transpor…
HORVU2Hr1G097940	drought.mutantD-control.mutantD	0.0027643	-2.52265	down-regulated	HB transcription factor	GO:0042803;GO:0006355;GO:0043565;GO:0009641;GO:0009735;GO:1903507;GO:0009733;GO:0005634;GO:0010629;GO:0003700;GO:0009826;GO:0010218;GO:0010017;GO:2000113;GO:0010016;GO:0080191;GO:0010311;	protein homodimerization activity;regulation of transcription, DNA-templated;sequence-specific DNA binding;shade avoidance;response to cytokinin;negative regulation of nucleic acid-templated transcription;response to auxin;nucleus;negative regulation of gene expression;DNA-binding transcription factor activity;unidimensional cell growth;response to far red light;red or far-red light signaling pat…
HORVU3Hr1G024630	drought.mutantD-control.mutantD	0.00277058	-1.01302	down-regulated	NADPH:adrenodoxin oxidoreductase, mitochondrial	GO:0006091;GO:0050660;GO:0016491;GO:0005739;GO:0016021;GO:0055114;GO:0009102;GO:0016740;GO:0016731;GO:0005886;GO:0015039;	generation of precursor metabolites and energy;flavin adenine dinucleotide binding;oxidoreductase activity;mitochondrion;integral component of membrane;oxidation-reduction process;biotin biosynthetic process;transferase activity;oxidoreductase activity, acting on iron-sulfur proteins as donors, NAD or NADP as acceptor;plasma membrane;NADPH-adrenodoxin reductase activity;
HORVU4Hr1G010360	drought.mutantD-control.mutantD	0.00282705	-2.07894	down-regulated	Cathepsin B	GO:0005615;GO:0050790;GO:0006508;GO:0004175;GO:0016021;GO:0005829;GO:0008234;GO:0044257;GO:0006952;GO:0005773;	extracellular space;regulation of catalytic activity;proteolysis;endopeptidase activity;integral component of membrane;cytosol;cysteine-type peptidase activity;cellular protein catabolic process;defense response;vacuole;
HORVU2Hr1G083080	drought.mutantD-control.mutantD	0.00284905	-1.13683	down-regulated	Putative galactinol--sucrose galactosyltransferase 2	GO:0016788;GO:0090305;GO:0016757;GO:0080167;GO:0009313;GO:0006979;GO:0009409;GO:0009507;GO:0016070;GO:0009506;GO:0003723;GO:0052692;GO:0010325;GO:0033530;GO:0140098;	hydrolase activity, acting on ester bonds;nucleic acid phosphodiester bond hydrolysis;transferase activity, transferring glycosyl groups;response to karrikin;oligosaccharide catabolic process;response to oxidative stress;response to cold;chloroplast;RNA metabolic process;plasmodesma;RNA binding;raffinose alpha-galactosidase activity;raffinose family oligosaccharide biosynthetic process;raffinose …
HORVU3Hr1G052550	drought.mutantD-control.mutantD	0.00285064	-1.06926	down-regulated	Acyl-coenzyme A thioesterase 13-like	GO:0047617;	acyl-CoA hydrolase activity;
HORVU1Hr1G048720	drought.mutantD-control.mutantD	0.00288493	-1.16776	down-regulated	Dihydroorotase	GO:0003677;GO:0005634;GO:0009507;GO:0055035;GO:0016021;GO:0010190;GO:0016740;	DNA binding;nucleus;chloroplast;plastid thylakoid membrane;integral component of membrane;cytochrome b6f complex assembly;transferase activity;
HORVU4Hr1G011420	drought.mutantD-control.mutantD	0.00289395	-2.17835	down-regulated	Pentatricopeptide repeat-containing protein, chloroplastic	GO:0003676;GO:0090305;GO:0009507;GO:0004519;GO:0009451;GO:0016021;GO:0008168;GO:0043489;GO:0006412;GO:0009733;GO:0032259;	nucleic acid binding;nucleic acid phosphodiester bond hydrolysis;chloroplast;endonuclease activity;RNA modification;integral component of membrane;methyltransferase activity;RNA stabilization;translation;response to auxin;methylation;
HORVU7Hr1G029900	drought.mutantD-control.mutantD	0.00291736	-1.01221	down-regulated	Cdk-activating kinase assembly factor	GO:0004842;GO:0005515;GO:0046872;GO:0016021;GO:0016874;GO:0010366;GO:0010311;GO:0051865;GO:0009733;GO:0006511;	ubiquitin-protein transferase activity;protein binding;metal ion binding;integral component of membrane;ligase activity;negative regulation of ethylene biosynthetic process;lateral root formation;protein autoubiquitination;response to auxin;ubiquitin-dependent protein catabolic process;
HORVU2Hr1G100660	drought.mutantD-control.mutantD	0.00292553	-1.0719	down-regulated	Ubiquitin-specific protease family C19-related protein	GO:0006508;GO:0016021;GO:0008233;	proteolysis;integral component of membrane;peptidase activity;
HORVU4Hr1G045140	drought.mutantD-control.mutantD	0.00292553	-1.07868	down-regulated	Reverse transcriptase (RNA-dependent DNA polymerase) (Fragment)	GO:0016887;GO:0015074;GO:0006388;GO:0008168;GO:0006468;GO:0003993;GO:0003972;GO:0051301;GO:0005524;GO:0016592;GO:0071897;GO:0016311;GO:0008270;GO:0042626;GO:0034061;GO:0055085;GO:0004491;GO:0004672;GO:0006357;GO:0003676;GO:0003712;GO:0005739;GO:0016021;GO:0055114;GO:0032259;	ATPase activity;DNA integration;tRNA splicing, via endonucleolytic cleavage and ligation;methyltransferase activity;protein phosphorylation;acid phosphatase activity;RNA ligase (ATP) activity;cell division;ATP binding;mediator complex;DNA biosynthetic process;dephosphorylation;zinc ion binding;ATPase-coupled transmembrane transporter activity;DNA polymerase activity;transmembrane transport;methyl…
HORVU6Hr1G052360	drought.mutantD-control.mutantD	0.00295672	-1.98662	down-regulated	Calponin homology domain	GO:0051015;GO:0009860;GO:0005737;GO:0005509;GO:0005618;GO:0032432;GO:0051639;GO:0016021;GO:0005884;GO:0009846;GO:0051017;	actin filament binding;pollen tube growth;cytoplasm;calcium ion binding;cell wall;actin filament bundle;actin filament network formation;integral component of membrane;actin filament;pollen germination;actin filament bundle assembly;
HORVU7Hr1G097970	drought.mutantD-control.mutantD	0.00296002	-1.01269	down-regulated	Aromatic-ring-hydroxylating dioxygenase, alpha subunit	GO:0009570;GO:0005506;GO:0016705;GO:0001505;GO:0055114;GO:0042398;GO:0051537;GO:0004497;GO:0044237;GO:0097164;	chloroplast stroma;iron ion binding;oxidoreductase activity, acting on paired donors, with incorporation or reduction of molecular oxygen;regulation of neurotransmitter levels;oxidation-reduction process;cellular modified amino acid biosynthetic process;2 iron, 2 sulfur cluster binding;monooxygenase activity;cellular metabolic process;ammonium ion metabolic process;
HORVU5Hr1G010870	drought.mutantD-control.mutantD	0.002981	-10.2766	down-regulated	Glutaredoxin-C1	GO:0005623;GO:0015035;GO:0045892;GO:0048653;GO:0009055;GO:0004791;GO:0016021;GO:0098869;GO:0045454;GO:0022900;GO:0043227;	cell;protein disulfide oxidoreductase activity;negative regulation of transcription, DNA-templated;anther development;electron transfer activity;thioredoxin-disulfide reductase activity;integral component of membrane;cellular oxidant detoxification;cell redox homeostasis;electron transport chain;membrane-bounded organelle;
HORVU4Hr1G026290	drought.mutantD-control.mutantD	0.00300802	-1.8591	down-regulated	Calmodulin	GO:0043549;GO:0031285;GO:0050839;GO:1903665;GO:0004386;GO:0045861;GO:0022625;GO:0005524;GO:0005887;GO:0051343;GO:0005823;GO:0051300;GO:0005509;GO:0051284;GO:0000281;GO:0031013;GO:0017024;GO:0072666;GO:0031012;GO:0019722;GO:0061122;GO:0019901;GO:0055085;GO:0032440;GO:0032781;GO:0006412;GO:0000331;GO:0005634;GO:0003677;GO:0005615;GO:0003735;GO:0055114;	regulation of kinase activity;regulation of sorocarp stalk cell differentiation;cell adhesion molecule binding;negative regulation of asexual reproduction;helicase activity;negative regulation of proteolysis;cytosolic large ribosomal subunit;ATP binding;integral component of plasma membrane;positive regulation of cyclic-nucleotide phosphodiesterase activity;central plaque of spindle pole body;spi…
HORVU6Hr1G011960	drought.mutantD-control.mutantD	0.00304886	-2.34447	down-regulated	Calcium-binding protein like	GO:0005515;GO:0005509;GO:0016021;GO:0010091;	protein binding;calcium ion binding;integral component of membrane;trichome branching;
HORVU2Hr1G046440	drought.mutantD-control.mutantD	0.00314401	-1.03836	down-regulated	0	GO:0005094;GO:0004540;GO:0060968;GO:0006623;GO:1903507;GO:0003964;GO:0016070;GO:0003700;GO:0005768;GO:0009506;GO:0004519;GO:0050790;GO:2000113;GO:0005829;GO:0016310;GO:0034645;GO:0045717;GO:0090305;GO:0008270;GO:0055085;GO:0006355;GO:0006259;GO:0006974;GO:0045735;GO:0005886;GO:0003676;GO:0005634;GO:0004527;GO:0016021;GO:0071985;GO:0034654;GO:0031047;GO:0010467;GO:0036313;GO:1905394;GO:0016301;	Rho GDP-dissociation inhibitor activity;ribonuclease activity;regulation of gene silencing;protein targeting to vacuole;negative regulation of nucleic acid-templated transcription;RNA-directed DNA polymerase activity;RNA metabolic process;DNA-binding transcription factor activity;endosome;plasmodesma;endonuclease activity;regulation of catalytic activity;negative regulation of cellular macromolec…
HORVU6Hr1G028680	drought.mutantD-control.mutantD	0.00314419	-1.83682	down-regulated	Two-component response regulator	GO:0006355;GO:0009735;GO:0000156;GO:0009755;GO:0005634;GO:0003677;GO:0003700;GO:1903508;GO:0005515;GO:0000160;GO:0010628;GO:0016021;GO:0016310;GO:0016301;	regulation of transcription, DNA-templated;response to cytokinin;phosphorelay response regulator activity;hormone-mediated signaling pathway;nucleus;DNA binding;DNA-binding transcription factor activity;positive regulation of nucleic acid-templated transcription;protein binding;phosphorelay signal transduction system;positive regulation of gene expression;integral component of membrane;phosphoryl…
HORVU3Hr1G002210	drought.mutantD-control.mutantD	0.00314483	-1.6768	down-regulated	Protein kinase/ transmembrane receptor protein serine/threonine kinase	GO:0005524;GO:0016021;GO:0004672;GO:0006468;	ATP binding;integral component of membrane;protein kinase activity;protein phosphorylation;
HORVU3Hr1G076320	drought.mutantD-control.mutantD	0.00319816	-1.10706	down-regulated	Inositol hexakisphosphate and diphosphoinositol-pentakisphosphate kinase	GO:0000829;GO:0006020;GO:0120029;GO:1905036;GO:1904966;GO:0000832;GO:0008553;GO:0009861;GO:1900367;GO:0005886;GO:0009817;GO:0102092;GO:0032958;GO:0005524;GO:0033857;GO:0046872;GO:0016020;GO:0016021;GO:0005829;GO:0016310;GO:0052724;GO:0052723;GO:0071944;	inositol heptakisphosphate kinase activity;inositol metabolic process;proton export across plasma membrane;positive regulation of antifungal innate immune response;positive regulation of vitamin E biosynthetic process;inositol hexakisphosphate 5-kinase activity;proton-exporting ATPase activity, phosphorylative mechanism;jasmonic acid and ethylene-dependent systemic resistance;positive regulation …
HORVU4Hr1G003440	drought.mutantD-control.mutantD	0.00320514	-2.13948	down-regulated	Growth-regulating factor 2	GO:0008283;GO:0006351;GO:0006355;GO:0022414;GO:0005634;GO:0005524;GO:0009739;GO:1903508;GO:0030912;GO:0005515;GO:0003968;GO:0010628;GO:0001172;GO:0016021;GO:0032502;GO:0032501;	cell population proliferation;transcription, DNA-templated;regulation of transcription, DNA-templated;reproductive process;nucleus;ATP binding;response to gibberellin;positive regulation of nucleic acid-templated transcription;response to deep water;protein binding;RNA-directed 5'-3' RNA polymerase activity;positive regulation of gene expression;transcription, RNA-templated;integral component of …
HORVU4Hr1G076970	drought.mutantD-control.mutantD	0.00324214	-2.67823	down-regulated	Plant organelle RNA recognition domain protein	0	0
HORVU2Hr1G089440	drought.mutantD-control.mutantD	0.00326553	-2.43869	down-regulated	Phenylalanine ammonia-lyase	GO:0009074;GO:0006558;GO:0042737;GO:1902222;GO:0005737;GO:0045548;GO:0009800;	aromatic amino acid family catabolic process;L-phenylalanine metabolic process;drug catabolic process;erythrose 4-phosphate/phosphoenolpyruvate family amino acid catabolic process;cytoplasm;phenylalanine ammonia-lyase activity;cinnamic acid biosynthetic process;
HORVU5Hr1G029260	drought.mutantD-control.mutantD	0.00328024	-1.27823	down-regulated	Calcium-dependent protein kinase	GO:0010152;GO:0008270;GO:0018209;GO:1902584;GO:0006970;GO:0004672;GO:0006468;GO:0005886;GO:0005634;GO:0005524;GO:1901979;GO:0009738;GO:0005516;GO:0005737;GO:0005509;GO:0016021;GO:0035556;GO:0080092;	pollen maturation;zinc ion binding;peptidyl-serine modification;positive regulation of response to water deprivation;response to osmotic stress;protein kinase activity;protein phosphorylation;plasma membrane;nucleus;ATP binding;regulation of inward rectifier potassium channel activity;abscisic acid-activated signaling pathway;calmodulin binding;cytoplasm;calcium ion binding;integral component of …
HORVU4Hr1G085940	drought.mutantD-control.mutantD	0.00330347	-1.02432	down-regulated	Riboflavin biosynthesis protein PYRD chloroplastic	GO:0009570;GO:0008270;GO:0009231;GO:0004672;GO:0004553;GO:0006468;GO:0005975;GO:0005524;GO:0050661;GO:0008835;GO:0008703;GO:0016021;GO:0055114;	chloroplast stroma;zinc ion binding;riboflavin biosynthetic process;protein kinase activity;hydrolase activity, hydrolyzing O-glycosyl compounds;protein phosphorylation;carbohydrate metabolic process;ATP binding;NADP binding;diaminohydroxyphosphoribosylaminopyrimidine deaminase activity;5-amino-6-(5-phosphoribosylamino)uracil reductase activity;integral component of membrane;oxidation-reduction p…
HORVU3Hr1G112700	drought.mutantD-control.mutantD	0.00333092	-1.07881	down-regulated	Histone-lysine N-methyltransferase	GO:0009294;GO:0009555;GO:0008168;GO:0045944;GO:0009507;GO:0045892;GO:0016491;GO:0016570;GO:0016791;GO:0051726;GO:0140096;GO:0006470;GO:0006475;GO:0008213;GO:0006275;GO:0009901;GO:0000785;GO:0005634;GO:0004402;GO:0003677;GO:0046872;GO:0070013;GO:0042393;GO:0055114;GO:0031248;GO:0032259;GO:0018205;	DNA mediated transformation;pollen development;methyltransferase activity;positive regulation of transcription by RNA polymerase II;chloroplast;negative regulation of transcription, DNA-templated;oxidoreductase activity;histone modification;phosphatase activity;regulation of cell cycle;catalytic activity, acting on a protein;protein dephosphorylation;internal protein amino acid acetylation;protei…
HORVU2Hr1G027640	drought.mutantD-control.mutantD	0.00336201	-1.47186	down-regulated	Pectin acetylesterase	GO:0005618;GO:0016021;GO:0071555;GO:0005576;GO:0016787;	cell wall;integral component of membrane;cell wall organization;extracellular region;hydrolase activity;
HORVU4Hr1G017860	drought.mutantD-control.mutantD	0.00340331	-1.31113	down-regulated	Adenine nucleotide alpha hydrolase-like domain kinase	GO:0008270;GO:0006351;GO:0004672;GO:0007178;GO:0006265;GO:0006468;GO:0005886;GO:0003676;GO:0005524;GO:0004888;GO:0003899;GO:0016021;GO:0003917;GO:0030246;GO:0016787;	zinc ion binding;transcription, DNA-templated;protein kinase activity;transmembrane receptor protein serine/threonine kinase signaling pathway;DNA topological change;protein phosphorylation;plasma membrane;nucleic acid binding;ATP binding;transmembrane signaling receptor activity;DNA-directed 5'-3' RNA polymerase activity;integral component of membrane;DNA topoisomerase type I activity;carbohydra…
HORVU2Hr1G035170	drought.mutantD-control.mutantD	0.00343614	-2.66478	down-regulated	Queuosine salvage protein (Fragment)	GO:0055085;GO:0009055;GO:0016021;GO:0022900;GO:0051536;GO:0101030;	transmembrane transport;electron transfer activity;integral component of membrane;electron transport chain;iron-sulfur cluster binding;tRNA-guanine transglycosylation;
HORVU2Hr1G101390	drought.mutantD-control.mutantD	0.00343886	-1.9324	down-regulated	0	GO:0005975;GO:0047938;GO:0030246;	carbohydrate metabolic process;glucose-6-phosphate 1-epimerase activity;carbohydrate binding;
HORVU7Hr1G094010	drought.mutantD-control.mutantD	0.00345149	-1.87488	down-regulated	Integral membrane HRF1 family protein	GO:0005789;GO:0005524;GO:0006888;GO:0030173;GO:0030134;GO:0005793;GO:0004674;GO:0006468;	endoplasmic reticulum membrane;ATP binding;endoplasmic reticulum to Golgi vesicle-mediated transport;integral component of Golgi membrane;COPII-coated ER to Golgi transport vesicle;endoplasmic reticulum-Golgi intermediate compartment;protein serine/threonine kinase activity;protein phosphorylation;
HORVU2Hr1G075850	drought.mutantD-control.mutantD	0.00349123	-1.22007	down-regulated	0	GO:0010385;GO:0007154;GO:0006260;GO:0000977;GO:0006486;GO:0008168;GO:0045944;GO:0005524;GO:0009506;GO:0045892;GO:0018393;GO:0008080;GO:0080188;GO:0006310;GO:0008378;GO:0003682;GO:0043138;GO:0006950;GO:0005634;GO:0044030;GO:0003714;GO:0046872;GO:0042393;GO:0051276;GO:0016020;GO:0023052;GO:0051716;	double-stranded methylated DNA binding;cell communication;DNA replication;RNA polymerase II regulatory region sequence-specific DNA binding;protein glycosylation;methyltransferase activity;positive regulation of transcription by RNA polymerase II;ATP binding;plasmodesma;negative regulation of transcription, DNA-templated;internal peptidyl-lysine acetylation;N-acetyltransferase activity;RNA-direct…
HORVU7Hr1G095080	drought.mutantD-control.mutantD	0.00354863	-2.4446	down-regulated	Pectinesterase inhibitor domain	GO:0005634;GO:0009959;GO:0009639;GO:0043086;GO:0004857;GO:0048046;GO:0016021;GO:0030599;	nucleus;negative gravitropism;response to red or far red light;negative regulation of catalytic activity;enzyme inhibitor activity;apoplast;integral component of membrane;pectinesterase activity;
HORVU1Hr1G025670	drought.mutantD-control.mutantD	0.00361819	-2.11648	down-regulated	Auxin-responsive protein	GO:0005634;GO:0016021;GO:0006355;GO:0009734;	nucleus;integral component of membrane;regulation of transcription, DNA-templated;auxin-activated signaling pathway;
HORVU7Hr1G070170	drought.mutantD-control.mutantD	0.00363906	-1.04523	down-regulated	DnaJ protein like	GO:0008270;GO:0007275;GO:0051082;GO:0006457;GO:0006754;GO:0006511;GO:0046933;GO:0045261;GO:0005634;GO:0005524;GO:0051087;GO:0016021;GO:0005829;GO:0015985;	zinc ion binding;multicellular organism development;unfolded protein binding;protein folding;ATP biosynthetic process;ubiquitin-dependent protein catabolic process;proton-transporting ATP synthase activity, rotational mechanism;proton-transporting ATP synthase complex, catalytic core F(1);nucleus;ATP binding;chaperone binding;integral component of membrane;cytosol;energy coupled proton transport,…
HORVU7Hr1G117000	drought.mutantD-control.mutantD	0.00364595	-1.2138	down-regulated	Endoplasmin isogeny	GO:0010075;GO:0016887;GO:0009651;GO:0006355;GO:0051082;GO:0046686;GO:0005783;GO:0006457;GO:0009934;GO:0005774;GO:0009306;GO:0005886;GO:0009414;GO:0005524;GO:0009409;GO:0005634;GO:0009507;GO:0003700;GO:0009506;GO:0070013;GO:0048046;GO:0005739;GO:0016021;GO:0034976;	regulation of meristem growth;ATPase activity;response to salt stress;regulation of transcription, DNA-templated;unfolded protein binding;response to cadmium ion;endoplasmic reticulum;protein folding;regulation of meristem structural organization;vacuolar membrane;protein secretion;plasma membrane;response to water deprivation;ATP binding;response to cold;nucleus;chloroplast;DNA-binding transcrip…
HORVU1Hr1G063200	drought.mutantD-control.mutantD	0.00370633	-2.39519	down-regulated	RNA polymerase II C-terminal domain phosphatase-like 4	GO:0005634;GO:0009651;GO:0008022;GO:0070940;GO:0008420;	nucleus;response to salt stress;protein C-terminus binding;dephosphorylation of RNA polymerase II C-terminal domain;RNA polymerase II CTD heptapeptide repeat phosphatase activity;
HORVU1Hr1G030540	drought.mutantD-control.mutantD	0.00372287	-1.0259	down-regulated	Transcription factor bHLH68	GO:0005634;GO:0003677;GO:0016021;GO:0046983;GO:0001228;GO:0045944;	nucleus;DNA binding;integral component of membrane;protein dimerization activity;DNA-binding transcription activator activity, RNA polymerase II-specific;positive regulation of transcription by RNA polymerase II;
HORVU2Hr1G094350	drought.mutantD-control.mutantD	0.0037703	-1.36576	down-regulated	0	GO:0016788;GO:0140097;GO:0016021;GO:0006259;	hydrolase activity, acting on ester bonds;catalytic activity, acting on DNA;integral component of membrane;DNA metabolic process;
HORVU2Hr1G114380	drought.mutantD-control.mutantD	0.00378504	-1.52889	down-regulated	Putative vacuolar membrane protein isoform C	GO:0003676;GO:0008270;GO:0055085;GO:0022857;GO:0016021;GO:0030246;	nucleic acid binding;zinc ion binding;transmembrane transport;transmembrane transporter activity;integral component of membrane;carbohydrate binding;
HORVU5Hr1G093350	drought.mutantD-control.mutantD	0.00378797	-1.31422	down-regulated	Major facilitator superfamily protein, expressed	GO:0005524;GO:0005887;GO:2001142;GO:0055085;GO:2001143;GO:0003723;GO:0022857;GO:0016021;GO:0031226;	ATP binding;integral component of plasma membrane;nicotinate transport;transmembrane transport;N-methylnicotinate transport;RNA binding;transmembrane transporter activity;integral component of membrane;intrinsic component of plasma membrane;
HORVU5Hr1G024390	drought.mutantD-control.mutantD	0.00383016	-1.54104	down-regulated	Kinesin domain-containing protein/CH domain-containing protein	GO:0015630;GO:0007097;GO:0007166;GO:0007018;GO:0043621;GO:0008017;GO:0042623;GO:0005524;GO:0003777;GO:0003779;GO:0005737;GO:0099513;GO:0015629;GO:0032991;	microtubule cytoskeleton;nuclear migration;cell surface receptor signaling pathway;microtubule-based movement;protein self-association;microtubule binding;ATPase activity, coupled;ATP binding;microtubule motor activity;actin binding;cytoplasm;polymeric cytoskeletal fiber;actin cytoskeleton;protein-containing complex;
HORVU5Hr1G047340	drought.mutantD-control.mutantD	0.00386316	-1.22028	down-regulated	Structure-specific endonuclease subunit SLX1	GO:0008270;GO:0140096;GO:0140097;GO:0009451;GO:0006996;GO:0042623;GO:0007017;	zinc ion binding;catalytic activity, acting on a protein;catalytic activity, acting on DNA;RNA modification;organelle organization;ATPase activity, coupled;microtubule-based process;
HORVU5Hr1G106610	drought.mutantD-control.mutantD	0.00388212	-1.71347	down-regulated	Variant of histone H1	GO:0015031;GO:0006289;GO:0042254;GO:0009279;GO:0004386;GO:0003723;GO:0006438;GO:0097367;GO:0016491;GO:0019001;GO:0090502;GO:0006450;GO:0030261;GO:0008995;GO:0006457;GO:0006334;GO:0005634;GO:0032559;GO:0003735;GO:0046872;GO:0098869;GO:0032555;GO:0016987;GO:0046914;GO:0008320;GO:2000142;GO:0032550;GO:0043486;GO:0006265;GO:0006303;GO:0009898;GO:0004521;GO:0051301;GO:0004358;GO:0003700;GO:0016070;GO:…	protein transport;nucleotide-excision repair;ribosome biogenesis;cell outer membrane;helicase activity;RNA binding;valyl-tRNA aminoacylation;carbohydrate derivative binding;oxidoreductase activity;guanyl nucleotide binding;RNA phosphodiester bond hydrolysis, endonucleolytic;regulation of translational fidelity;chromosome condensation;ribonuclease E activity;protein folding;nucleosome assembly;nuc…
HORVU3Hr1G017600	drought.mutantD-control.mutantD	0.00388384	-1.45785	down-regulated	Phosphatidylinositol N-acetylglucosaminyltransferase subunit H like	GO:0090305;GO:0071805;GO:0140097;GO:0005267;GO:0006401;GO:0003676;GO:0005634;GO:0006418;GO:0005524;GO:0006308;GO:0004812;GO:0046872;GO:0016491;GO:0005737;GO:0004518;GO:0016020;GO:0017176;GO:0016021;GO:0055114;GO:0071944;	nucleic acid phosphodiester bond hydrolysis;potassium ion transmembrane transport;catalytic activity, acting on DNA;potassium channel activity;RNA catabolic process;nucleic acid binding;nucleus;tRNA aminoacylation for protein translation;ATP binding;DNA catabolic process;aminoacyl-tRNA ligase activity;metal ion binding;oxidoreductase activity;cytoplasm;nuclease activity;membrane;phosphatidylinosi…
HORVU7Hr1G116770	drought.mutantD-control.mutantD	0.00394027	-3.08959	down-regulated	Dirigent protein (Fragment)	GO:0009695;GO:0048046;GO:0016021;GO:0046423;	jasmonic acid biosynthetic process;apoplast;integral component of membrane;allene-oxide cyclase activity;
HORVU7Hr1G117070	drought.mutantD-control.mutantD	0.00403197	-4.35165	down-regulated	F-box domain containing protein	0	0
HORVU2Hr1G013500	drought.mutantD-control.mutantD	0.00410043	-2.07221	down-regulated	Arogenate dehydratase/prephenate dehydratase 2 chloroplastic	GO:0009570;GO:0004106;GO:0006558;GO:0009095;GO:0006570;GO:1902223;GO:0016021;GO:0080167;GO:0005829;GO:0010244;GO:0047769;GO:0004664;	chloroplast stroma;chorismate mutase activity;L-phenylalanine metabolic process;aromatic amino acid family biosynthetic process, prephenate pathway;tyrosine metabolic process;erythrose 4-phosphate/phosphoenolpyruvate family amino acid biosynthetic process;integral component of membrane;response to karrikin;cytosol;response to low fluence blue light stimulus by blue low-fluence system;arogenate de…
HORVU7Hr1G001160	drought.mutantD-control.mutantD	0.00410043	-1.24799	down-regulated	Leucine-rich repeat receptor protein kinase EXS	GO:0042802;GO:0032440;GO:0060548;GO:0004672;GO:0006468;GO:0042742;GO:0005886;GO:0005524;GO:0000186;GO:0009506;GO:0016021;GO:0055114;GO:0018212;GO:0031348;GO:0033612;GO:0035556;	identical protein binding;2-alkenal reductase [NAD(P)] activity;negative regulation of cell death;protein kinase activity;protein phosphorylation;defense response to bacterium;plasma membrane;ATP binding;activation of MAPKK activity;plasmodesma;integral component of membrane;oxidation-reduction process;peptidyl-tyrosine modification;negative regulation of defense response;receptor serine/threonin…
HORVU2Hr1G076000	drought.mutantD-control.mutantD	0.00413213	-1.16014	down-regulated	Putative CENP-E-like kinetochore protein (Fragment)	GO:0016887;GO:0005524;GO:0003777;GO:0005739;GO:0005871;GO:0007018;GO:0005886;GO:0008017;GO:0005874;	ATPase activity;ATP binding;microtubule motor activity;mitochondrion;kinesin complex;microtubule-based movement;plasma membrane;microtubule binding;microtubule;
HORVU2Hr1G037550	drought.mutantD-control.mutantD	0.00420255	-4.01514	down-regulated	Tubulin alpha chain	GO:0005525;GO:0051301;GO:0007010;GO:0090378;GO:0005737;GO:0003924;GO:0005200;GO:0000278;GO:0005874;GO:0007017;	GTP binding;cell division;cytoskeleton organization;seed trichome elongation;cytoplasm;GTPase activity;structural constituent of cytoskeleton;mitotic cell cycle;microtubule;microtubule-based process;
HORVU1Hr1G095400	drought.mutantD-control.mutantD	0.00424625	-1.36898	down-regulated	Nucleoside diphosphate kinase	GO:0008270;GO:0006241;GO:0006183;GO:0009543;GO:0006165;GO:0005794;GO:0004550;GO:0005743;GO:0005524;GO:0006418;GO:0005975;GO:0006979;GO:0006228;GO:0005758;GO:0004812;GO:0046872;GO:0016021;GO:0005829;GO:0030246;GO:0050897;	zinc ion binding;CTP biosynthetic process;GTP biosynthetic process;chloroplast thylakoid lumen;nucleoside diphosphate phosphorylation;Golgi apparatus;nucleoside diphosphate kinase activity;mitochondrial inner membrane;ATP binding;tRNA aminoacylation for protein translation;carbohydrate metabolic process;response to oxidative stress;UTP biosynthetic process;mitochondrial intermembrane space;aminoa…
HORVU7Hr1G007950	drought.mutantD-control.mutantD	0.00424625	-1.21411	down-regulated	Transducin / WD-40 repeat protein-like	GO:0019915;GO:0007165;GO:0004672;GO:0006974;GO:0006468;GO:0009414;GO:0005634;GO:0003677;GO:0005524;GO:0003723;GO:0009737;GO:0016021;GO:2000001;	lipid storage;signal transduction;protein kinase activity;cellular response to DNA damage stimulus;protein phosphorylation;response to water deprivation;nucleus;DNA binding;ATP binding;RNA binding;response to abscisic acid;integral component of membrane;regulation of DNA damage checkpoint;
HORVU1Hr1G094250	drought.mutantD-control.mutantD	0.00426744	-1.21151	down-regulated	Platelet-derived growth factor receptor alpha like	GO:0016021;GO:0009642;GO:0005886;	integral component of membrane;response to light intensity;plasma membrane;
HORVU0Hr1G002100	drought.mutantD-control.mutantD	0.00433102	-3.28868	down-regulated	Hexosyltransferase	GO:0047262;GO:0005802;GO:0005768;GO:0045489;GO:0016021;GO:0000139;GO:0071555;	polygalacturonate 4-alpha-galacturonosyltransferase activity;trans-Golgi network;endosome;pectin biosynthetic process;integral component of membrane;Golgi membrane;cell wall organization;
HORVU1Hr1G000830	drought.mutantD-control.mutantD	0.00441331	-1.42207	down-regulated	Putative disease resistance protein RGA4	GO:0043531;	ADP binding;
HORVU1Hr1G049820	drought.mutantD-control.mutantD	0.00441471	-1.23767	down-regulated	Aluminum-activated malate transporter like	GO:0009705;GO:0098656;GO:0008509;GO:0016021;GO:0012505;GO:0010118;GO:0015743;	plant-type vacuole membrane;anion transmembrane transport;anion transmembrane transporter activity;integral component of membrane;endomembrane system;stomatal movement;malate transport;
HORVU1Hr1G002530	drought.mutantD-control.mutantD	0.00457121	-1.63173	down-regulated	Powdery mildew resistance protein Pm3	GO:0043531;	ADP binding;
HORVU6Hr1G074650	drought.mutantD-control.mutantD	0.00480063	-3.13878	down-regulated	Nucleolar GTP-binding protein	0	0
HORVU5Hr1G030640	drought.mutantD-control.mutantD	0.00482118	-1.37578	down-regulated	Proline-rich family protein	0	0
HORVU2Hr1G071450	drought.mutantD-control.mutantD	0.00492662	-2.51935	down-regulated	NUDIX hydrolase domain	GO:0005634;GO:0005737;GO:0016787;	nucleus;cytoplasm;hydrolase activity;
HORVU2Hr1G068630	drought.mutantD-control.mutantD	0.00492937	-1.04773	down-regulated	0	GO:0010204;GO:0016021;GO:0043531;GO:0005886;	defense response signaling pathway, resistance gene-independent;integral component of membrane;ADP binding;plasma membrane;
HORVU6Hr1G064070	drought.mutantD-control.mutantD	0.00495786	-1.32068	down-regulated	Peptidase S8	GO:0006508;GO:0004252;GO:0016021;	proteolysis;serine-type endopeptidase activity;integral component of membrane;
HORVU2Hr1G103350	drought.mutantD-control.mutantD	0.00496211	-1.29733	down-regulated	NBS-LRR type RGA (Fragment)	GO:0003677;GO:0005524;GO:0016021;GO:0006355;GO:0004672;GO:0043531;GO:0006468;	DNA binding;ATP binding;integral component of membrane;regulation of transcription, DNA-templated;protein kinase activity;ADP binding;protein phosphorylation;
HORVU6Hr1G030220	drought.mutantD-control.mutantD	0.0050569	-1.13774	down-regulated	Calmodulin binding protein	GO:0005634;GO:0005516;GO:0003700;GO:0080142;GO:0016021;GO:0006355;GO:0043565;	nucleus;calmodulin binding;DNA-binding transcription factor activity;regulation of salicylic acid biosynthetic process;integral component of membrane;regulation of transcription, DNA-templated;sequence-specific DNA binding;
HORVU7Hr1G021080	drought.mutantD-control.mutantD	0.00508036	-3.20216	down-regulated	zinc finger Ran-binding domain-containing protein 2	GO:0003743;GO:0046872;GO:0006413;	translation initiation factor activity;metal ion binding;translational initiation;
HORVU6Hr1G080050	drought.mutantD-control.mutantD	0.00512018	-1.06729	down-regulated	Auxin-responsive protein SAUR32-like	GO:0009733;	response to auxin;
HORVU2Hr1G090670	drought.mutantD-control.mutantD	0.00518895	-4.01832	down-regulated	Sulfotransferase	GO:0003676;GO:0008270;GO:0016021;GO:0008146;GO:0016787;	nucleic acid binding;zinc ion binding;integral component of membrane;sulfotransferase activity;hydrolase activity;
HORVU3Hr1G076270	drought.mutantD-control.mutantD	0.00519154	-1.67185	down-regulated	Exonuclease	GO:0006281;GO:0005634;GO:0090305;GO:0003677;GO:0017108;GO:0035312;	DNA repair;nucleus;nucleic acid phosphodiester bond hydrolysis;DNA binding;5'-flap endonuclease activity;5'-3' exodeoxyribonuclease activity;
HORVU4Hr1G048210	drought.mutantD-control.mutantD	0.00523522	-1.16891	down-regulated	0	GO:0003677;GO:0005634;GO:0001085;GO:0003714;GO:0016021;GO:1903507;	DNA binding;nucleus;RNA polymerase II transcription factor binding;transcription corepressor activity;integral component of membrane;negative regulation of nucleic acid-templated transcription;
HORVU5Hr1G077070	drought.mutantD-control.mutantD	0.00525235	-2.49182	down-regulated	TPR and ankyrin repeat-containing protein 1 (Fragment)	GO:0005524;GO:0016021;	ATP binding;integral component of membrane;
HORVU1Hr1G088900	drought.mutantD-control.mutantD	0.00527238	-7.84284	down-regulated	Chlorophyll a-b binding protein, chloroplastic	GO:0046872;GO:0009765;GO:0009523;GO:0016021;GO:0009941;GO:0009522;GO:0018298;GO:0016168;GO:0009416;GO:0010287;GO:0009535;	metal ion binding;photosynthesis, light harvesting;photosystem II;integral component of membrane;chloroplast envelope;photosystem I;protein-chromophore linkage;chlorophyll binding;response to light stimulus;plastoglobule;chloroplast thylakoid membrane;
HORVU3Hr1G105380	drought.mutantD-control.mutantD	0.00531199	-1.50434	down-regulated	Phosphotransferase	GO:0006002;GO:0046835;GO:0005576;GO:0006006;GO:0045766;GO:1904659;GO:0005623;GO:0005524;GO:0008637;GO:0019660;GO:0019867;GO:2000378;GO:0035795;GO:0006096;GO:0006013;GO:0004396;GO:0043531;GO:0046324;GO:1904925;GO:0005536;GO:0051156;GO:0001678;GO:1990830;GO:0098588;GO:0016021;GO:0072656;GO:0034214;GO:0072655;GO:0098805;	fructose 6-phosphate metabolic process;carbohydrate phosphorylation;extracellular region;glucose metabolic process;positive regulation of angiogenesis;glucose transmembrane transport;cell;ATP binding;apoptotic mitochondrial changes;glycolytic fermentation;outer membrane;negative regulation of reactive oxygen species metabolic process;negative regulation of mitochondrial membrane permeability;glyc…
HORVU6Hr1G031700	drought.mutantD-control.mutantD	0.00533551	-2.24188	down-regulated	B-box-type zinc finger	GO:0005634;GO:0090305;GO:0008270;GO:0010150;GO:0004519;GO:0016021;	nucleus;nucleic acid phosphodiester bond hydrolysis;zinc ion binding;leaf senescence;endonuclease activity;integral component of membrane;
HORVU3Hr1G104280	drought.mutantD-control.mutantD	0.00540638	-5.35971	down-regulated	Leucoanthocyanidin dioxygenase	GO:0090502;GO:0003676;GO:0004523;GO:0016491;GO:0046872;GO:0055114;GO:0009686;	RNA phosphodiester bond hydrolysis, endonucleolytic;nucleic acid binding;RNA-DNA hybrid ribonuclease activity;oxidoreductase activity;metal ion binding;oxidation-reduction process;gibberellin biosynthetic process;
HORVU6Hr1G033190	drought.mutantD-control.mutantD	0.00548598	-2.47648	down-regulated	ubiquitin-conjugating enzyme E2 22-like	GO:0005524;GO:0140096;GO:0055085;GO:0010329;GO:0005737;GO:0016021;GO:0004839;GO:0010315;GO:0016740;GO:0006511;GO:0016567;	ATP binding;catalytic activity, acting on a protein;transmembrane transport;auxin efflux transmembrane transporter activity;cytoplasm;integral component of membrane;ubiquitin activating enzyme activity;auxin efflux;transferase activity;ubiquitin-dependent protein catabolic process;protein ubiquitination;
HORVU7Hr1G121270	drought.mutantD-control.mutantD	0.00554453	-1.08945	down-regulated	Ent-copalyl diphosphate synthase	GO:0000287;GO:0009905;GO:0009507;GO:0009686;GO:0010333;	magnesium ion binding;ent-copalyl diphosphate synthase activity;chloroplast;gibberellin biosynthetic process;terpene synthase activity;
HORVU5Hr1G017230	drought.mutantD-control.mutantD	0.00558246	-1.04144	down-regulated	Sirohydrochlorin ferrochelatase chloroplastic	GO:0006979;GO:0009507;GO:0051266;GO:0042802;GO:0009236;GO:0019354;GO:0051536;GO:0016852;	response to oxidative stress;chloroplast;sirohydrochlorin ferrochelatase activity;identical protein binding;cobalamin biosynthetic process;siroheme biosynthetic process;iron-sulfur cluster binding;sirohydrochlorin cobaltochelatase activity;
HORVU7Hr1G080530	drought.mutantD-control.mutantD	0.00566032	-1.4235	down-regulated	MYB transcription factor-like	GO:0005634;GO:0003677;	nucleus;DNA binding;
HORVU7Hr1G054130	drought.mutantD-control.mutantD	0.00574645	-3.53628	down-regulated	Microtubule-associated protein essential for anaphase spindle elongation	GO:0008171;GO:0071819;GO:0000226;GO:0070390;GO:0000124;GO:0007049;GO:0008017;GO:0009524;GO:0005874;GO:0006368;GO:0005643;GO:0051301;GO:0003713;GO:0045893;GO:0005819;GO:0016021;GO:0051028;GO:0016578;GO:0071427;GO:0032259;	O-methyltransferase activity;DUBm complex;microtubule cytoskeleton organization;transcription export complex 2;SAGA complex;cell cycle;microtubule binding;phragmoplast;microtubule;transcription elongation from RNA polymerase II promoter;nuclear pore;cell division;transcription coactivator activity;positive regulation of transcription, DNA-templated;spindle;integral component of membrane;mRNA tran…
HORVU7Hr1G028850	drought.mutantD-control.mutantD	0.00575635	-1.11576	down-regulated	Codeine O-demethylase	GO:0016106;GO:0009073;GO:0015074;GO:0009423;GO:0008168;GO:1901600;GO:1901336;GO:0004672;GO:0006468;GO:0042446;GO:0005524;GO:0003677;GO:0009507;GO:0016491;GO:0046872;GO:0003849;GO:0055114;GO:0032259;	sesquiterpenoid biosynthetic process;aromatic amino acid family biosynthetic process;DNA integration;chorismate biosynthetic process;methyltransferase activity;strigolactone metabolic process;lactone biosynthetic process;protein kinase activity;protein phosphorylation;hormone biosynthetic process;ATP binding;DNA binding;chloroplast;oxidoreductase activity;metal ion binding;3-deoxy-7-phosphoheptul…
HORVU0Hr1G022020	drought.mutantD-control.mutantD	0.00578474	-4.59126	down-regulated	0	GO:0080143;GO:0016021;GO:0006865;	regulation of amino acid export;integral component of membrane;amino acid transport;
HORVU3Hr1G063450	drought.mutantD-control.mutantD	0.00581593	-1.07226	down-regulated	Anti-silencing protein 1	GO:0009294;GO:0006260;GO:0006886;GO:0006323;GO:0051103;GO:0051301;GO:0005524;GO:0034728;GO:0071897;GO:0016573;GO:0032986;GO:0061025;GO:0065004;GO:0005484;GO:0000724;GO:0006333;GO:0010091;GO:0000785;GO:0005634;GO:0003677;GO:0003910;GO:0042393;GO:0070013;GO:0005737;GO:0016021;GO:0031567;	DNA mediated transformation;DNA replication;intracellular protein transport;DNA packaging;DNA ligation involved in DNA repair;cell division;ATP binding;nucleosome organization;DNA biosynthetic process;histone acetylation;protein-DNA complex disassembly;membrane fusion;protein-DNA complex assembly;SNAP receptor activity;double-strand break repair via homologous recombination;chromatin assembly or …
HORVU3Hr1G003330	drought.mutantD-control.mutantD	0.00581902	-2.51274	down-regulated	0	GO:0034471;GO:0090502;GO:0032040;GO:0007165;GO:0004672;GO:0006364;GO:0006468;GO:0005654;GO:0005524;GO:0001510;GO:0030515;GO:0005515;GO:0042274;GO:0016021;GO:0034388;GO:0051028;GO:0071427;	ncRNA 5'-end processing;RNA phosphodiester bond hydrolysis, endonucleolytic;small-subunit processome;signal transduction;protein kinase activity;rRNA processing;protein phosphorylation;nucleoplasm;ATP binding;RNA methylation;snoRNA binding;protein binding;ribosomal small subunit biogenesis;integral component of membrane;Pwp2p-containing subcomplex of 90S preribosome;mRNA transport;mRNA-containing…
HORVU6Hr1G054010	drought.mutantD-control.mutantD	0.00582412	-1.00303	down-regulated	Putative membrane protein (Fragment)	GO:0016021;GO:0010228;	integral component of membrane;vegetative to reproductive phase transition of meristem;
HORVU6Hr1G002330	drought.mutantD-control.mutantD	0.00584258	-1.00788	down-regulated	MADS-box transcription factor	GO:0005634;GO:0003700;GO:0009909;GO:0032440;GO:0007275;GO:0000977;GO:0046983;GO:0055114;GO:0008134;GO:0045944;GO:0010048;	nucleus;DNA-binding transcription factor activity;regulation of flower development;2-alkenal reductase [NAD(P)] activity;multicellular organism development;RNA polymerase II regulatory region sequence-specific DNA binding;protein dimerization activity;oxidation-reduction process;transcription factor binding;positive regulation of transcription by RNA polymerase II;vernalization response;
HORVU1Hr1G057190	drought.mutantD-control.mutantD	0.00589134	-2.58784	down-regulated	0	GO:0015299;GO:1902600;GO:0006623;GO:0006885;GO:0006813;GO:0030007;GO:0003887;GO:0043231;GO:0005509;GO:0016021;GO:0071897;GO:0012505;GO:0031410;GO:0030104;	solute:proton antiporter activity;proton transmembrane transport;protein targeting to vacuole;regulation of pH;potassium ion transport;cellular potassium ion homeostasis;DNA-directed DNA polymerase activity;intracellular membrane-bounded organelle;calcium ion binding;integral component of membrane;DNA biosynthetic process;endomembrane system;cytoplasmic vesicle;water homeostasis;
HORVU5Hr1G059070	drought.mutantD-control.mutantD	0.00590531	-3.9706	down-regulated	Serine/threonine-protein kinase PBS1-like protein (Fragment)	GO:0005524;GO:0004713;GO:0000186;GO:0007165;GO:0019199;GO:0016021;GO:0007178;GO:0018212;GO:0004674;GO:0006468;GO:0006952;GO:0005886;	ATP binding;protein tyrosine kinase activity;activation of MAPKK activity;signal transduction;transmembrane receptor protein kinase activity;integral component of membrane;transmembrane receptor protein serine/threonine kinase signaling pathway;peptidyl-tyrosine modification;protein serine/threonine kinase activity;protein phosphorylation;defense response;plasma membrane;
HORVU1Hr1G004560	drought.mutantD-control.mutantD	0.0059234	-1.9351	down-regulated	Hipothetical protein (Fragment)	GO:0005739;GO:0043457;GO:0016787;	mitochondrion;regulation of cellular respiration;hydrolase activity;
HORVU7Hr1G121660	drought.mutantD-control.mutantD	0.00594367	-1.15598	down-regulated	Hexosyltransferase	GO:0005086;GO:0045489;GO:0000139;GO:0004672;GO:0005774;GO:0006468;GO:0005524;GO:0006869;GO:0047262;GO:0005802;GO:0005768;GO:0005319;GO:0016021;GO:0032012;GO:0071555;	ARF guanyl-nucleotide exchange factor activity;pectin biosynthetic process;Golgi membrane;protein kinase activity;vacuolar membrane;protein phosphorylation;ATP binding;lipid transport;polygalacturonate 4-alpha-galacturonosyltransferase activity;trans-Golgi network;endosome;lipid transporter activity;integral component of membrane;regulation of ARF protein signal transduction;cell wall organizatio…
HORVU0Hr1G008030	drought.mutantD-control.mutantD	0.00599125	-1.00613	down-regulated	ATP-dependent DNA helicase Q1	GO:0003676;GO:0005524;GO:0006281;GO:0008094;GO:0140097;GO:0032508;GO:0006260;GO:0006310;GO:0004386;	nucleic acid binding;ATP binding;DNA repair;DNA-dependent ATPase activity;catalytic activity, acting on DNA;DNA duplex unwinding;DNA replication;DNA recombination;helicase activity;
HORVU5Hr1G045700	drought.mutantD-control.mutantD	0.00610737	-2.24153	down-regulated	Putative galacturonosyltransferase 7	GO:0047262;GO:0045489;GO:0016021;GO:0000139;GO:0071555;	polygalacturonate 4-alpha-galacturonosyltransferase activity;pectin biosynthetic process;integral component of membrane;Golgi membrane;cell wall organization;
HORVU3Hr1G002790	drought.mutantD-control.mutantD	0.0061501	-1.22917	down-regulated	CDP-diacylglycerol--serine O-phosphatidyltransferase	GO:0006659;GO:0005789;GO:0003676;GO:0031967;GO:0090502;GO:0004523;GO:0005634;GO:0006646;GO:0016021;GO:0009556;GO:0016740;	phosphatidylserine biosynthetic process;endoplasmic reticulum membrane;nucleic acid binding;organelle envelope;RNA phosphodiester bond hydrolysis, endonucleolytic;RNA-DNA hybrid ribonuclease activity;nucleus;phosphatidylethanolamine biosynthetic process;integral component of membrane;microsporogenesis;transferase activity;
HORVU5Hr1G103990	drought.mutantD-control.mutantD	0.00615476	-2.27417	down-regulated	Chemocyanin	GO:0009055;GO:0016021;GO:0022900;GO:0046658;	electron transfer activity;integral component of membrane;electron transport chain;anchored component of plasma membrane;
HORVU4Hr1G052070	drought.mutantD-control.mutantD	0.00618921	-2.68989	down-regulated	F-box domain containing protein, expressed	GO:0010286;GO:0008270;GO:0016021;GO:0016787;	heat acclimation;zinc ion binding;integral component of membrane;hydrolase activity;
HORVU5Hr1G073440	drought.mutantD-control.mutantD	0.00625119	-1.6986	down-regulated	SBP transcription factor	GO:0005634;GO:0003677;GO:0046872;GO:0016021;	nucleus;DNA binding;metal ion binding;integral component of membrane;
HORVU2Hr1G066480	drought.mutantD-control.mutantD	0.0062574	-6.19645	down-regulated	Ribose-5-phosphate isomerase	GO:0009052;GO:0090698;GO:0010252;GO:0048608;GO:0055085;GO:0009791;GO:0080167;GO:0004751;GO:0046109;GO:0040009;GO:0009733;GO:0005789;GO:0008219;GO:0010329;GO:0016021;GO:0005829;GO:0030244;GO:0010315;GO:1905393;GO:0010015;	pentose-phosphate shunt, non-oxidative branch;post-embryonic plant morphogenesis;auxin homeostasis;reproductive structure development;transmembrane transport;post-embryonic development;response to karrikin;ribose-5-phosphate isomerase activity;uridine biosynthetic process;regulation of growth rate;response to auxin;endoplasmic reticulum membrane;cell death;auxin efflux transmembrane transporter a…
HORVU0Hr1G007890	drought.mutantD-control.mutantD	0.00639343	-1.08644	down-regulated	0	GO:0090502;GO:0061575;GO:0045737;GO:0008024;GO:0010090;GO:0009615;GO:0007049;GO:0006357;GO:0003676;GO:0051301;GO:0004523;GO:0009908;GO:0050792;GO:0048366;GO:0016021;GO:0016310;GO:0016301;GO:0032786;	RNA phosphodiester bond hydrolysis, endonucleolytic;cyclin-dependent protein serine/threonine kinase activator activity;positive regulation of cyclin-dependent protein serine/threonine kinase activity;cyclin/CDK positive transcription elongation factor complex;trichome morphogenesis;response to virus;cell cycle;regulation of transcription by RNA polymerase II;nucleic acid binding;cell division;RN…
HORVU0Hr1G023300	drought.mutantD-control.mutantD	0.00645206	-8.7838	down-regulated	Serotonin N-acetyltransferase	GO:0016569;GO:0055085;GO:0062055;GO:0006464;GO:0004672;GO:0046961;GO:0046873;GO:0006952;GO:0044425;GO:0005634;GO:0005524;GO:0009507;GO:0006812;GO:0005509;GO:0030187;GO:0016021;GO:0016032;GO:0032991;GO:0033178;GO:0016310;GO:0008080;	covalent chromatin modification;transmembrane transport;photosynthetic state transition;cellular protein modification process;protein kinase activity;proton-transporting ATPase activity, rotational mechanism;metal ion transmembrane transporter activity;defense response;membrane part;nucleus;ATP binding;chloroplast;cation transport;calcium ion binding;melatonin biosynthetic process;integral compon…
HORVU3Hr1G027080	drought.mutantD-control.mutantD	0.00648639	-1.56935	down-regulated	Agmatine coumaroyltransferase	0	0
HORVU7Hr1G002930	drought.mutantD-control.mutantD	0.00655308	-1.48461	down-regulated	NB-ARC domain containing protein, expressed	GO:0006464;GO:0006887;GO:0005524;GO:0003700;GO:0016791;GO:0016773;GO:0090502;GO:0140096;GO:0006355;GO:0004672;GO:0007166;GO:0043531;GO:0006796;GO:0005886;GO:0000145;GO:0005634;GO:0004721;GO:0003677;GO:0004523;GO:0001067;GO:0004842;GO:0046872;GO:0016020;GO:0016021;GO:0016301;GO:0071944;	cellular protein modification process;exocytosis;ATP binding;DNA-binding transcription factor activity;phosphatase activity;phosphotransferase activity, alcohol group as acceptor;RNA phosphodiester bond hydrolysis, endonucleolytic;catalytic activity, acting on a protein;regulation of transcription, DNA-templated;protein kinase activity;cell surface receptor signaling pathway;ADP binding;phosphate…
HORVU5Hr1G046020	drought.mutantD-control.mutantD	0.0066515	-3.46967	down-regulated	Concanavalin A-like lectin/glucanase domain-containing protein	GO:0005524;GO:0004672;GO:0004674;GO:0006468;	ATP binding;protein kinase activity;protein serine/threonine kinase activity;protein phosphorylation;
HORVU3Hr1G075210	drought.mutantD-control.mutantD	0.00673715	-7.62366	down-regulated	Expansin	GO:0009826;GO:0003735;GO:0080022;GO:0005618;GO:0016020;GO:0009664;GO:0005576;GO:0005840;GO:0006412;	unidimensional cell growth;structural constituent of ribosome;primary root development;cell wall;membrane;plant-type cell wall organization;extracellular region;ribosome;translation;
HORVU0Hr1G015830	drought.mutantD-control.mutantD	0.00673715	-1.4207	down-regulated	Ribonuclease J	GO:0090305;GO:0005783;GO:0004672;GO:0006468;GO:0009658;GO:0008800;GO:0009416;GO:0009942;GO:0008409;GO:0060918;GO:0003677;GO:0005524;GO:0009507;GO:0004519;GO:0005509;GO:0016021;GO:0048193;	nucleic acid phosphodiester bond hydrolysis;endoplasmic reticulum;protein kinase activity;protein phosphorylation;chloroplast organization;beta-lactamase activity;response to light stimulus;longitudinal axis specification;5'-3' exonuclease activity;auxin transport;DNA binding;ATP binding;chloroplast;endonuclease activity;calcium ion binding;integral component of membrane;Golgi vesicle transport;
HORVU3Hr1G090500	drought.mutantD-control.mutantD	0.00677232	-1.31629	down-regulated	0	GO:0036211;GO:0008144;GO:0043167;GO:0005524;GO:0003700;GO:0005507;GO:0016491;GO:0016310;GO:0034645;GO:0009640;GO:0044267;GO:0006355;GO:0004672;GO:0007166;GO:0005840;GO:0009944;GO:0005634;GO:0003677;GO:0001067;GO:0005516;GO:1903508;GO:0032559;GO:0003735;GO:0046872;GO:0010628;GO:0043043;GO:0016021;GO:0010467;GO:0055114;	protein modification process;drug binding;ion binding;ATP binding;DNA-binding transcription factor activity;copper ion binding;oxidoreductase activity;phosphorylation;cellular macromolecule biosynthetic process;photomorphogenesis;cellular protein metabolic process;regulation of transcription, DNA-templated;protein kinase activity;cell surface receptor signaling pathway;ribosome;polarity specifica…
HORVU6Hr1G076560	drought.mutantD-control.mutantD	0.00699917	-1.0759	down-regulated	Zinc finger MYM-type protein (Fragment)	GO:0008270;GO:0003723;GO:0016021;GO:0046983;	zinc ion binding;RNA binding;integral component of membrane;protein dimerization activity;
HORVU5Hr1G068630	drought.mutantD-control.mutantD	0.00702104	-1.0267	down-regulated	probable quinone oxidoreductase	GO:0006979;GO:0008270;GO:0016491;GO:0005739;GO:0055114;GO:0042579;	response to oxidative stress;zinc ion binding;oxidoreductase activity;mitochondrion;oxidation-reduction process;microbody;
HORVU6Hr1G055440	drought.mutantD-control.mutantD	0.00703489	-5.43142	down-regulated	Glycine-rich RNA-binding protein 8	GO:0008340;GO:0003690;GO:0005794;GO:0004386;GO:1901700;GO:0003697;GO:0009507;GO:0003723;GO:0009506;GO:0000380;GO:0048046;GO:0005829;GO:0017148;GO:0008270;GO:0043232;GO:0007623;GO:0006413;GO:0044446;GO:0005886;GO:0005634;GO:0045182;GO:0010501;GO:0010228;GO:0031425;GO:0032270;GO:0034250;GO:0010043;GO:0009651;GO:0080156;GO:0009735;GO:0009579;GO:0009409;GO:0005524;GO:0007549;GO:0010119;GO:0048026;GO:…	determination of adult lifespan;double-stranded DNA binding;Golgi apparatus;helicase activity;response to oxygen-containing compound;single-stranded DNA binding;chloroplast;RNA binding;plasmodesma;alternative mRNA splicing, via spliceosome;apoplast;cytosol;negative regulation of translation;zinc ion binding;intracellular non-membrane-bounded organelle;circadian rhythm;translational initiation;int…
HORVU2Hr1G107190	drought.mutantD-control.mutantD	0.00705945	-1.90696	down-regulated	Putative LRR receptor-like serine/threonine-protein kinase	GO:0005524;GO:0016021;GO:0004672;GO:0006468;	ATP binding;integral component of membrane;protein kinase activity;protein phosphorylation;
HORVU1Hr1G092980	drought.mutantD-control.mutantD	0.00706872	-3.60435	down-regulated	Extra-large guanine nucleotide-binding protein 1	GO:0003723;GO:0016021;	RNA binding;integral component of membrane;
HORVU5Hr1G063420	drought.mutantD-control.mutantD	0.00707839	-1.96711	down-regulated	Glutamate receptor	GO:0004930;GO:0004888;GO:0015276;GO:0007186;GO:0022835;GO:0008066;GO:0034220;GO:0016021;GO:0035235;GO:0005886;	G protein-coupled receptor activity;transmembrane signaling receptor activity;ligand-gated ion channel activity;G protein-coupled receptor signaling pathway;transmitter-gated channel activity;glutamate receptor activity;ion transmembrane transport;integral component of membrane;ionotropic glutamate receptor signaling pathway;plasma membrane;
HORVU7Hr1G088690	drought.mutantD-control.mutantD	0.00712096	-1.27991	down-regulated	NIN transcription factor	GO:0005634;GO:0003677;GO:0003700;GO:0006355;	nucleus;DNA binding;DNA-binding transcription factor activity;regulation of transcription, DNA-templated;
HORVU2Hr1G102580	drought.mutantD-control.mutantD	0.007223	-1.71484	down-regulated	Wall-associated kinase	GO:0005524;GO:0005509;GO:0016021;GO:0004672;GO:0006468;GO:0008080;GO:0005886;GO:0030247;	ATP binding;calcium ion binding;integral component of membrane;protein kinase activity;protein phosphorylation;N-acetyltransferase activity;plasma membrane;polysaccharide binding;
HORVU5Hr1G114330	drought.mutantD-control.mutantD	0.00730544	-4.93158	down-regulated	PTR2 domain-containing protein	GO:0006857;GO:0055085;GO:0022857;GO:0016021;	oligopeptide transport;transmembrane transport;transmembrane transporter activity;integral component of membrane;
HORVU0Hr1G017960	drought.mutantD-control.mutantD	0.00743494	-3.85729	down-regulated	0	GO:0003676;GO:0008270;GO:0016021;GO:0043531;	nucleic acid binding;zinc ion binding;integral component of membrane;ADP binding;
HORVU2Hr1G108010	drought.mutantD-control.mutantD	0.00745812	-4.98064	down-regulated	Kinesin-1	GO:0016887;GO:0005871;GO:0000777;GO:0007018;GO:0000212;GO:0005874;GO:0005852;GO:0051301;GO:0051225;GO:0005524;GO:0003743;GO:0004190;GO:0007140;GO:0045454;GO:0033290;GO:0008017;GO:0009524;GO:0003676;GO:0005634;GO:0003777;GO:0001732;GO:0016282;GO:0006508;GO:0016021;GO:0005819;	ATPase activity;kinesin complex;condensed chromosome kinetochore;microtubule-based movement;meiotic spindle organization;microtubule;eukaryotic translation initiation factor 3 complex;cell division;spindle assembly;ATP binding;translation initiation factor activity;aspartic-type endopeptidase activity;male meiotic nuclear division;cell redox homeostasis;eukaryotic 48S preinitiation complex;microt…
HORVU3Hr1G089520	drought.mutantD-control.mutantD	0.00745955	-1.52745	down-regulated	Beta-glucosidase 42	GO:0019748;GO:0003682;GO:0004553;GO:0005840;GO:0071281;GO:0009866;GO:0006412;GO:1990641;GO:0003723;GO:0003735;GO:0016021;GO:0071732;GO:0005829;GO:0030245;	secondary metabolic process;chromatin binding;hydrolase activity, hydrolyzing O-glycosyl compounds;ribosome;cellular response to iron ion;induced systemic resistance, ethylene mediated signaling pathway;translation;response to iron ion starvation;RNA binding;structural constituent of ribosome;integral component of membrane;cellular response to nitric oxide;cytosol;cellulose catabolic process;
HORVU3Hr1G117370	drought.mutantD-control.mutantD	0.00759202	-3.26284	down-regulated	Glutathione S-transferase	GO:0043295;GO:0043086;GO:0005737;GO:0004857;GO:0006749;GO:0016021;GO:0004364;	glutathione binding;negative regulation of catalytic activity;cytoplasm;enzyme inhibitor activity;glutathione metabolic process;integral component of membrane;glutathione transferase activity;
HORVU6Hr1G087000	drought.mutantD-control.mutantD	0.00764307	-3.16865	down-regulated	Heparanase	GO:0008152;GO:0016020;GO:0009505;GO:0016798;	metabolic process;membrane;plant-type cell wall;hydrolase activity, acting on glycosyl bonds;
HORVU0Hr1G023660	drought.mutantD-control.mutantD	0.00772863	-1.06466	down-regulated	Centromere specific histone 3	GO:0061641;GO:0008033;GO:0031491;GO:0009567;GO:0008168;GO:0000786;GO:0000775;GO:0051301;GO:0000793;GO:0034508;GO:0003677;GO:0005634;GO:0046982;GO:0070013;GO:0051307;GO:0008080;GO:0032259;	CENP-A containing chromatin organization;tRNA processing;nucleosome binding;double fertilization forming a zygote and endosperm;methyltransferase activity;nucleosome;chromosome, centromeric region;cell division;condensed chromosome;centromere complex assembly;DNA binding;nucleus;protein heterodimerization activity;intracellular organelle lumen;meiotic chromosome separation;N-acetyltransferase act…
HORVU7Hr1G098260	drought.mutantD-control.mutantD	0.00776677	-3.32431	down-regulated	Xyloglucan endotransglucosylase/hydrolase	GO:0048046;GO:0005618;GO:0016021;GO:0071555;GO:0016762;GO:0004553;GO:0010411;GO:0042546;	apoplast;cell wall;integral component of membrane;cell wall organization;xyloglucan:xyloglucosyl transferase activity;hydrolase activity, hydrolyzing O-glycosyl compounds;xyloglucan metabolic process;cell wall biogenesis;
HORVU2Hr1G068880	drought.mutantD-control.mutantD	0.00783846	-1.08056	down-regulated	Alpha/beta-Hydrolases superfamily protein	0	0
HORVU3Hr1G042140	drought.mutantD-control.mutantD	0.00792691	-2.12448	down-regulated	Fimbrin-2	GO:0051015;GO:0005524;GO:0003777;GO:0005737;GO:0032432;GO:0051639;GO:0016021;GO:0005884;GO:0007018;GO:0051017;GO:0008017;	actin filament binding;ATP binding;microtubule motor activity;cytoplasm;actin filament bundle;actin filament network formation;integral component of membrane;actin filament;microtubule-based movement;actin filament bundle assembly;microtubule binding;
HORVU2Hr1G115980	drought.mutantD-control.mutantD	0.00799589	-5.19058	down-regulated	Lipoxygenase	GO:0009570;GO:0016832;GO:0016702;GO:0042758;GO:0006189;GO:0006541;GO:0009753;GO:0009620;GO:0009751;GO:0009723;GO:0004642;GO:0033947;GO:0005975;GO:0009737;GO:0046872;GO:0031408;GO:0055114;	chloroplast stroma;aldehyde-lyase activity;oxidoreductase activity, acting on single donors with incorporation of molecular oxygen, incorporation of two atoms of oxygen;long-chain fatty acid catabolic process;'de novo' IMP biosynthetic process;glutamine metabolic process;response to jasmonic acid;response to fungus;response to salicylic acid;response to ethylene;phosphoribosylformylglycinamidine …
HORVU7Hr1G010790	drought.mutantD-control.mutantD	0.00834832	-2.28574	down-regulated	ATP-dependent DNA helicase	GO:0006281;GO:0016705;GO:0009055;GO:0008641;GO:0008168;GO:0044257;GO:0006886;GO:0005524;GO:0004798;GO:0016192;GO:0005506;GO:0032508;GO:0070003;GO:0140056;GO:0032940;GO:0006091;GO:0006351;GO:0006310;GO:0004175;GO:0006233;GO:0000723;GO:0008234;GO:0046940;GO:0020037;GO:0030117;GO:0005634;GO:0003677;GO:0003678;GO:0005839;GO:0006508;GO:0016021;GO:0055114;GO:0016620;GO:0032259;	DNA repair;oxidoreductase activity, acting on paired donors, with incorporation or reduction of molecular oxygen;electron transfer activity;ubiquitin-like modifier activating enzyme activity;methyltransferase activity;cellular protein catabolic process;intracellular protein transport;ATP binding;thymidylate kinase activity;vesicle-mediated transport;iron ion binding;DNA duplex unwinding;threonine…
HORVU3Hr1G087210	drought.mutantD-control.mutantD	0.00838622	-1.68092	down-regulated	AT hook motif family protein	GO:0004601;GO:0050664;GO:0003677;GO:0005509;GO:0098869;GO:0016021;GO:0055114;GO:0005886;	peroxidase activity;oxidoreductase activity, acting on NAD(P)H, oxygen as acceptor;DNA binding;calcium ion binding;cellular oxidant detoxification;integral component of membrane;oxidation-reduction process;plasma membrane;
HORVU2Hr1G124350	drought.mutantD-control.mutantD	0.00838962	-1.62832	down-regulated	0	GO:0016887;GO:0010030;GO:0042626;GO:0055085;GO:0006744;GO:0009514;GO:0005324;GO:0003676;GO:0005524;GO:0005515;GO:0015909;GO:0046861;GO:0046872;GO:0015916;GO:0016042;GO:0016021;	ATPase activity;positive regulation of seed germination;ATPase-coupled transmembrane transporter activity;transmembrane transport;ubiquinone biosynthetic process;glyoxysome;long-chain fatty acid transporter activity;nucleic acid binding;ATP binding;protein binding;long-chain fatty acid transport;glyoxysomal membrane;metal ion binding;fatty-acyl-CoA transport;lipid catabolic process;integral compo…
HORVU7Hr1G092330	drought.mutantD-control.mutantD	0.008399	-4.30331	down-regulated	Tyrosine-protein kinase	GO:0005524;GO:0016747;GO:0016021;GO:0004672;GO:0006468;GO:0005886;	ATP binding;transferase activity, transferring acyl groups other than amino-acyl groups;integral component of membrane;protein kinase activity;protein phosphorylation;plasma membrane;
HORVU5Hr1G098920	drought.mutantD-control.mutantD	0.00843856	-4.23193	down-regulated	Ribosome maturation protein SDO1	GO:0005618;GO:0016021;GO:0071555;GO:0005576;GO:0016787;	cell wall;integral component of membrane;cell wall organization;extracellular region;hydrolase activity;
HORVU5Hr1G011630	drought.mutantD-control.mutantD	0.00859344	-1.87666	down-regulated	Septin and tuftelin-interacting protein 1 homolog 1	GO:0003676;GO:0008380;GO:0032988;GO:0016021;GO:0005681;GO:0006397;GO:0005672;GO:0006367;	nucleic acid binding;RNA splicing;ribonucleoprotein complex disassembly;integral component of membrane;spliceosomal complex;mRNA processing;transcription factor TFIIA complex;transcription initiation from RNA polymerase II promoter;
HORVU2Hr1G107760	drought.mutantD-control.mutantD	0.00863902	-1.39322	down-regulated	Phosphatidylinositol 4-phosphate 5-kinase	GO:0005634;GO:0005524;GO:0005975;GO:0016307;GO:0016308;GO:0016020;GO:0046854;GO:0005829;GO:0006520;	nucleus;ATP binding;carbohydrate metabolic process;phosphatidylinositol phosphate kinase activity;1-phosphatidylinositol-4-phosphate 5-kinase activity;membrane;phosphatidylinositol phosphorylation;cytosol;cellular amino acid metabolic process;
HORVU3Hr1G102020	drought.mutantD-control.mutantD	0.00864956	-2.05092	down-regulated	Tyrosine-protein phosphatase non-receptor type 23-like	GO:0016021;	integral component of membrane;
HORVU3Hr1G071440	drought.mutantD-control.mutantD	0.00865922	-1.05874	down-regulated	Potassium channel AKT1	GO:0007050;GO:0030071;GO:0007093;GO:0015079;GO:0102567;GO:0102568;GO:0000977;GO:0009116;GO:0006520;GO:0000776;GO:0043547;GO:1903846;GO:0044281;GO:0045171;GO:0000186;GO:0050793;GO:0003723;GO:0071173;GO:0016491;GO:0005829;GO:0035556;GO:0004190;GO:0031670;GO:0007140;GO:0090100;GO:1901991;GO:0038023;GO:0004672;GO:0000502;GO:0005244;GO:0045736;GO:0006139;GO:0004623;GO:0005634;GO:0005515;GO:0007219;GO:…	cell cycle arrest;regulation of mitotic metaphase/anaphase transition;mitotic cell cycle checkpoint;potassium ion transmembrane transporter activity;phospholipase A2 activity (consuming 1,2-dipalmitoylphosphatidylcholine);phospholipase A2 activity consuming 1,2-dioleoylphosphatidylethanolamine);RNA polymerase II regulatory region sequence-specific DNA binding;nucleoside metabolic process;cellular…
HORVU2Hr1G106080	drought.mutantD-control.mutantD	0.00867392	-2.18087	down-regulated	Putative WEB family protein chloroplastic	GO:0003676;GO:0005524;GO:0031514;GO:0007131;GO:0003779;GO:0016021;GO:0004386;GO:0004672;GO:0006468;	nucleic acid binding;ATP binding;motile cilium;reciprocal meiotic recombination;actin binding;integral component of membrane;helicase activity;protein kinase activity;protein phosphorylation;
HORVU3Hr1G068650	drought.mutantD-control.mutantD	0.00879061	-2.19673	down-regulated	p-glycoprotein homologue	GO:0016887;GO:0005524;GO:0042626;GO:0055085;GO:0016021;GO:0005886;	ATPase activity;ATP binding;ATPase-coupled transmembrane transporter activity;transmembrane transport;integral component of membrane;plasma membrane;
HORVU2Hr1G119410	drought.mutantD-control.mutantD	0.00891897	-1.11484	down-regulated	Katanin p80 WD40 repeat-containing subunit B1 homolog	GO:0016746;GO:0008352;GO:0000922;GO:0007019;GO:0008568;GO:0007049;GO:0080008;GO:0008017;GO:0005874;GO:0005525;GO:0051301;GO:0051013;GO:0030901;GO:0005813;GO:0003924;GO:0016021;GO:0016740;	transferase activity, transferring acyl groups;katanin complex;spindle pole;microtubule depolymerization;microtubule-severing ATPase activity;cell cycle;Cul4-RING E3 ubiquitin ligase complex;microtubule binding;microtubule;GTP binding;cell division;microtubule severing;midbrain development;centrosome;GTPase activity;integral component of membrane;transferase activity;
HORVU5Hr1G042370	drought.mutantD-control.mutantD	0.00894841	-1.1203	down-regulated	0	GO:0016021;GO:0004683;GO:0006468;	integral component of membrane;calmodulin-dependent protein kinase activity;protein phosphorylation;
HORVU5Hr1G095060	drought.mutantD-control.mutantD	0.00896623	-3.01649	down-regulated	Exoglucanase1	GO:0009057;GO:0044036;GO:0008168;GO:0043015;GO:0004553;GO:0009505;GO:0042546;GO:0005975;GO:0009506;GO:0048046;GO:0016020;GO:0016021;GO:0005829;GO:0070589;GO:0032259;	macromolecule catabolic process;cell wall macromolecule metabolic process;methyltransferase activity;gamma-tubulin binding;hydrolase activity, hydrolyzing O-glycosyl compounds;plant-type cell wall;cell wall biogenesis;carbohydrate metabolic process;plasmodesma;apoplast;membrane;integral component of membrane;cytosol;cellular component macromolecule biosynthetic process;methylation;
HORVU4Hr1G086500	drought.mutantD-control.mutantD	0.00909803	-2.2353	down-regulated	Respiratory burst oxidase homolog protein B	GO:0004601;GO:0050664;GO:0005509;GO:0098869;GO:0016021;GO:0055114;GO:0043621;GO:0005886;	peroxidase activity;oxidoreductase activity, acting on NAD(P)H, oxygen as acceptor;calcium ion binding;cellular oxidant detoxification;integral component of membrane;oxidation-reduction process;protein self-association;plasma membrane;
HORVU2Hr1G031990	drought.mutantD-control.mutantD	0.00915087	-1.16551	down-regulated	PHD finger protein like	GO:0045727;GO:0009651;GO:0055065;GO:0006355;GO:0048767;GO:0006325;GO:1903507;GO:0009414;GO:0005634;GO:0003677;GO:0071472;GO:0071470;GO:0042393;GO:0046872;GO:0003714;GO:0016021;GO:0005829;GO:0016036;GO:0140034;	positive regulation of translation;response to salt stress;metal ion homeostasis;regulation of transcription, DNA-templated;root hair elongation;chromatin organization;negative regulation of nucleic acid-templated transcription;response to water deprivation;nucleus;DNA binding;cellular response to salt stress;cellular response to osmotic stress;histone binding;metal ion binding;transcription core…
HORVU1Hr1G077100	drought.mutantD-control.mutantD	0.00917668	-2.07886	down-regulated	PLASMODESMATA CALLOSE-BINDING PROTEIN 2	GO:0016811;GO:0009374;GO:0016829;GO:0004553;GO:0009415;GO:0005886;GO:0001872;GO:0005975;GO:0009506;GO:0046872;GO:0016491;GO:0017000;GO:0055114;GO:0016310;GO:0016301;GO:0031224;	hydrolase activity, acting on carbon-nitrogen (but not peptide) bonds, in linear amides;biotin binding;lyase activity;hydrolase activity, hydrolyzing O-glycosyl compounds;response to water;plasma membrane;(1->3)-beta-D-glucan binding;carbohydrate metabolic process;plasmodesma;metal ion binding;oxidoreductase activity;antibiotic biosynthetic process;oxidation-reduction process;phosphorylation;kina…
HORVU6Hr1G012270	drought.mutantD-control.mutantD	0.00918772	-3.39036	down-regulated	Putative terpene synthase	GO:0000287;GO:0009507;GO:0043693;GO:0042742;GO:0016114;GO:0010333;GO:0034007;	magnesium ion binding;chloroplast;monoterpene biosynthetic process;defense response to bacterium;terpenoid biosynthetic process;terpene synthase activity;S-linalool synthase activity;
HORVU5Hr1G078310	drought.mutantD-control.mutantD	0.00921517	-5.55967	down-regulated	Protein twin sister of FT	GO:0090344;GO:0005783;GO:1903506;GO:0005773;GO:0006623;GO:0048506;GO:0005886;GO:0009744;GO:0048573;GO:0005634;GO:0048572;GO:0008429;GO:0005515;GO:0003712;GO:0048581;GO:0009909;GO:0010229;GO:0009908;GO:0030154;GO:0031982;GO:2000242;	negative regulation of cell aging;endoplasmic reticulum;regulation of nucleic acid-templated transcription;vacuole;protein targeting to vacuole;regulation of timing of meristematic phase transition;plasma membrane;response to sucrose;photoperiodism, flowering;nucleus;short-day photoperiodism;phosphatidylethanolamine binding;protein binding;transcription coregulator activity;negative regulation of…
HORVU2Hr1G007070	drought.mutantD-control.mutantD	0.00922374	-1.10805	down-regulated	S-adenosyl-L-methionine-dependent methyltransferase	GO:0016491;GO:0016021;GO:0008610;GO:0055114;GO:0008168;GO:0032259;	oxidoreductase activity;integral component of membrane;lipid biosynthetic process;oxidation-reduction process;methyltransferase activity;methylation;
HORVU5Hr1G001580	drought.mutantD-control.mutantD	0.00930828	-2.28269	down-regulated	Translation initiation factor IF-2-like	GO:0003743;GO:0006413;	translation initiation factor activity;translational initiation;
HORVU4Hr1G000340	drought.mutantD-control.mutantD	0.00978444	-1.00658	down-regulated	Disease resistance protein RGA2	GO:0005524;GO:0016021;GO:0004672;GO:0043531;GO:0006468;GO:0030247;GO:0016787;	ATP binding;integral component of membrane;protein kinase activity;ADP binding;protein phosphorylation;polysaccharide binding;hydrolase activity;
HORVU5Hr1G049540	drought.mutantD-control.mutantD	0.00987457	-1.40715	down-regulated	Retrotransposon protein, putative, unclassified	GO:0090502;GO:0008270;GO:0016747;GO:0016705;GO:0015074;GO:0006278;GO:0004672;GO:0043531;GO:0006468;GO:0006633;GO:0006414;GO:0020037;GO:0003676;GO:0005524;GO:0004523;GO:0003964;GO:0045182;GO:0005506;GO:0016020;GO:0005739;GO:0055114;	RNA phosphodiester bond hydrolysis, endonucleolytic;zinc ion binding;transferase activity, transferring acyl groups other than amino-acyl groups;oxidoreductase activity, acting on paired donors, with incorporation or reduction of molecular oxygen;DNA integration;RNA-dependent DNA biosynthetic process;protein kinase activity;ADP binding;protein phosphorylation;fatty acid biosynthetic process;trans…
HORVU2Hr1G120490	drought.mutantD-control.mutantD	0.00993818	-1.20846	down-regulated	Response regulator	GO:0009055;GO:0006355;GO:0022900;GO:0007623;GO:0009735;GO:0000156;GO:0009755;GO:0060359;GO:0006995;GO:0005634;GO:0005515;GO:0000160;GO:0016021;GO:0010017;GO:0005829;GO:0071786;GO:0010167;GO:0010114;	electron transfer activity;regulation of transcription, DNA-templated;electron transport chain;circadian rhythm;response to cytokinin;phosphorelay response regulator activity;hormone-mediated signaling pathway;response to ammonium ion;cellular response to nitrogen starvation;nucleus;protein binding;phosphorelay signal transduction system;integral component of membrane;red or far-red light signali…
HORVU5Hr1G056530	drought.mutantD-control.mutantD	2.67212e-05	1.10923	up-regulated	Cysteine desulfurase mitochondrial	GO:0031071;GO:0005524;GO:0030170;GO:0008270;GO:0005515;GO:0044571;GO:0008483;GO:0005739;GO:0016021;GO:0004076;GO:0005829;GO:0051536;	cysteine desulfurase activity;ATP binding;pyridoxal phosphate binding;zinc ion binding;protein binding;[2Fe-2S] cluster assembly;transaminase activity;mitochondrion;integral component of membrane;biotin synthase activity;cytosol;iron-sulfur cluster binding;
HORVU5Hr1G123530	drought.mutantD-control.mutantD	2.95884e-05	2.26034	up-regulated	Gamma-glutamylcyclotransferase	GO:0042219;GO:0061929;GO:0080167;GO:0016021;GO:0003839;GO:0016740;	cellular modified amino acid catabolic process;gamma-glutamylaminecyclotransferase activity;response to karrikin;integral component of membrane;gamma-glutamylcyclotransferase activity;transferase activity;
HORVU2Hr1G105800	drought.mutantD-control.mutantD	3.36796e-05	1.5704	up-regulated	Putative DNA-binding protein ESCAROLA (Fragment)	GO:0098687;GO:0005739;GO:0016021;GO:0003680;GO:0005829;GO:0005730;GO:0005654;	chromosomal region;mitochondrion;integral component of membrane;AT DNA binding;cytosol;nucleolus;nucleoplasm;
HORVU5Hr1G071280	drought.mutantD-control.mutantD	5.08003e-05	1.42948	up-regulated	probable E3 ubiquitin-protein ligase XERICO	GO:0016746;GO:0061659;GO:0000166;GO:0098796;GO:0003723;GO:0003968;GO:0043231;GO:0001172;GO:0016874;GO:0070887;GO:0030247;GO:0010498;GO:0008270;GO:0010033;GO:0039694;GO:0007165;GO:0044444;GO:1901698;GO:0031090;GO:0044446;GO:0006511;GO:0004842;GO:0000151;GO:0016021;GO:0012505;GO:0034976;GO:0016567;GO:0016787;	transferase activity, transferring acyl groups;ubiquitin-like protein ligase activity;nucleotide binding;membrane protein complex;RNA binding;RNA-directed 5'-3' RNA polymerase activity;intracellular membrane-bounded organelle;transcription, RNA-templated;ligase activity;cellular response to chemical stimulus;polysaccharide binding;proteasomal protein catabolic process;zinc ion binding;response to…
HORVU4Hr1G079330	drought.mutantD-control.mutantD	5.507e-05	1.3739	up-regulated	Cyclin-dependent kinases regulatory subunit	GO:0010154;GO:0016538;GO:0009941;GO:0009534;GO:0007049;GO:0000079;GO:0051301;GO:0009816;GO:0008219;GO:0009528;GO:0009908;GO:0046872;GO:0016021;GO:0055035;GO:0055114;GO:0032441;GO:0010277;GO:0051537;GO:0015996;	fruit development;cyclin-dependent protein serine/threonine kinase regulator activity;chloroplast envelope;chloroplast thylakoid;cell cycle;regulation of cyclin-dependent protein serine/threonine kinase activity;cell division;defense response to bacterium, incompatible interaction;cell death;plastid inner membrane;flower development;metal ion binding;integral component of membrane;plastid thylako…
HORVU2Hr1G011030	drought.mutantD-control.mutantD	5.78912e-05	1.06767	up-regulated	Glutathione S-transferase	GO:0005623;GO:0015035;GO:0050220;GO:0009055;GO:0016021;GO:0045454;GO:0022900;GO:0016740;GO:0043227;	cell;protein disulfide oxidoreductase activity;prostaglandin-E synthase activity;electron transfer activity;integral component of membrane;cell redox homeostasis;electron transport chain;transferase activity;membrane-bounded organelle;
HORVU1Hr1G048860	drought.mutantD-control.mutantD	6.13274e-05	1.91549	up-regulated	Prephenate dehydratase	GO:0009570;GO:0030170;GO:0009094;GO:0016628;GO:0006571;GO:0008483;GO:0046951;GO:0046417;GO:0047769;GO:0004664;GO:0004106;GO:0004419;GO:0005739;GO:0016021;GO:0055114;	chloroplast stroma;pyridoxal phosphate binding;L-phenylalanine biosynthetic process;oxidoreductase activity, acting on the CH-CH group of donors, NAD or NADP as acceptor;tyrosine biosynthetic process;transaminase activity;ketone body biosynthetic process;chorismate metabolic process;arogenate dehydratase activity;prephenate dehydratase activity;chorismate mutase activity;hydroxymethylglutaryl-CoA…
HORVU5Hr1G008810	drought.mutantD-control.mutantD	6.46399e-05	1.21711	up-regulated	Zeta-carotene isomerase	GO:0009507;GO:0042170;GO:0016120;GO:0016021;GO:0016853;	chloroplast;plastid membrane;carotene biosynthetic process;integral component of membrane;isomerase activity;
HORVU7Hr1G026920	drought.mutantD-control.mutantD	7.62622e-05	1.22164	up-regulated	Zinc finger, C2H2 type family protein isoform 1	GO:0003676;GO:0003700;GO:0005977;GO:0006355;GO:0004134;	nucleic acid binding;DNA-binding transcription factor activity;glycogen metabolic process;regulation of transcription, DNA-templated;4-alpha-glucanotransferase activity;
HORVU2Hr1G019810	drought.mutantD-control.mutantD	7.78477e-05	1.10192	up-regulated	Pseudouridine synthase/archaeosine transglycosylase	GO:0005634;GO:0003723;GO:0070013;GO:0042273;GO:0005829;GO:0043232;GO:0009522;GO:0042255;GO:0015979;GO:0044446;GO:0030687;	nucleus;RNA binding;intracellular organelle lumen;ribosomal large subunit biogenesis;cytosol;intracellular non-membrane-bounded organelle;photosystem I;ribosome assembly;photosynthesis;intracellular organelle part;preribosome, large subunit precursor;
HORVU5Hr1G014990	drought.mutantD-control.mutantD	8.10294e-05	1.06963	up-regulated	Nucleic acid binding protein	GO:0003723;	RNA binding;
HORVU3Hr1G022640	drought.mutantD-control.mutantD	8.34046e-05	2.32852	up-regulated	Tuliposide A-converting enzyme 1, chloroplastic	GO:0006888;GO:0006886;GO:0033987;GO:0030127;GO:0016787;	endoplasmic reticulum to Golgi vesicle-mediated transport;intracellular protein transport;2-hydroxyisoflavanone dehydratase activity;COPII vesicle coat;hydrolase activity;
HORVU5Hr1G037440	drought.mutantD-control.mutantD	0.000102613	3.49609	up-regulated	0	GO:0015995;GO:1904668;GO:0008168;GO:0005525;GO:0051301;GO:0005634;GO:0009507;GO:0097027;GO:0003924;GO:0016021;GO:0015979;GO:0055114;GO:0010997;GO:0016630;GO:0017137;GO:0032259;	chlorophyll biosynthetic process;positive regulation of ubiquitin protein ligase activity;methyltransferase activity;GTP binding;cell division;nucleus;chloroplast;ubiquitin-protein transferase activator activity;GTPase activity;integral component of membrane;photosynthesis;oxidation-reduction process;anaphase-promoting complex binding;protochlorophyllide reductase activity;Rab GTPase binding;meth…
HORVU3Hr1G077000	drought.mutantD-control.mutantD	0.000105834	1.05939	up-regulated	Universal stress protein PHOS32	GO:0005829;GO:0005886;	cytosol;plasma membrane;
HORVU7Hr1G011250	drought.mutantD-control.mutantD	0.000108198	2.48662	up-regulated	Putative ankyrin repeat-containing domain-containing protein	GO:0005789;GO:0004842;GO:0006490;GO:0042281;GO:0046872;GO:0006487;GO:0016874;GO:0016567;	endoplasmic reticulum membrane;ubiquitin-protein transferase activity;oligosaccharide-lipid intermediate biosynthetic process;dolichyl pyrophosphate Man9GlcNAc2 alpha-1,3-glucosyltransferase activity;metal ion binding;protein N-linked glycosylation;ligase activity;protein ubiquitination;
HORVU5Hr1G082990	drought.mutantD-control.mutantD	0.000121022	1.32639	up-regulated	DNA-(Apurinic or apyrimidinic site) lyase 2	GO:0005634;GO:0006281;GO:0090305;GO:0003677;GO:0008270;GO:0006629;GO:0004518;GO:0016829;GO:0003906;GO:0008081;GO:0004620;	nucleus;DNA repair;nucleic acid phosphodiester bond hydrolysis;DNA binding;zinc ion binding;lipid metabolic process;nuclease activity;lyase activity;DNA-(apurinic or apyrimidinic site) endonuclease activity;phosphoric diester hydrolase activity;phospholipase activity;
HORVU5Hr1G115100	drought.mutantD-control.mutantD	0.000127476	2.98649	up-regulated	GRAM-containing/ABA-responsive protein (Fragment)	GO:0098755;GO:0009793;GO:0016021;GO:0006355;GO:0010029;GO:0009845;	maintenance of seed dormancy by absisic acid;embryo development ending in seed dormancy;integral component of membrane;regulation of transcription, DNA-templated;regulation of seed germination;seed germination;
HORVU5Hr1G094680	drought.mutantD-control.mutantD	0.000130906	5.84416	up-regulated	Late embryogenesis abundant protein like	GO:0005634;GO:0070013;GO:0010226;GO:0016021;GO:0005829;GO:0043232;GO:0009845;GO:0044446;GO:0006873;	nucleus;intracellular organelle lumen;response to lithium ion;integral component of membrane;cytosol;intracellular non-membrane-bounded organelle;seed germination;intracellular organelle part;cellular ion homeostasis;
HORVU1Hr1G077190	drought.mutantD-control.mutantD	0.000148527	1.68436	up-regulated	BAG family molecular chaperone regulator 8 chloroplastic	GO:0008144;GO:0014065;GO:0008285;GO:0009252;GO:0016829;GO:0043167;GO:0048812;GO:0080113;GO:0006468;GO:0043401;GO:0003774;GO:0005887;GO:0009506;GO:0004879;GO:0051287;GO:0051087;GO:0003707;GO:0005829;GO:2000134;GO:0071555;GO:0030522;GO:0016459;GO:0016616;GO:0021549;GO:0006355;GO:0004672;GO:0009960;GO:0006457;GO:0008932;GO:0042302;GO:0003676;GO:0051015;GO:0005634;GO:0047262;GO:0032559;GO:0048471;GO:…	drug binding;phosphatidylinositol 3-kinase signaling;negative regulation of cell population proliferation;peptidoglycan biosynthetic process;lyase activity;ion binding;neuron projection morphogenesis;regulation of seed growth;protein phosphorylation;steroid hormone mediated signaling pathway;motor activity;integral component of plasma membrane;plasmodesma;nuclear receptor activity;NAD binding;cha…
HORVU4Hr1G069320	drought.mutantD-control.mutantD	0.000150329	1.8544	up-regulated	Putative integral membrane protein NRAMP	GO:0055072;GO:0016705;GO:0005198;GO:0046873;GO:0005774;GO:0006886;GO:0005802;GO:0016192;GO:0003723;GO:0005506;GO:0009908;GO:0030001;GO:2000379;GO:0030126;GO:0004190;GO:0048767;GO:0042742;GO:0020037;GO:0098662;GO:0006508;GO:0071287;GO:0016021;GO:0055114;GO:0072511;GO:0051512;	iron ion homeostasis;oxidoreductase activity, acting on paired donors, with incorporation or reduction of molecular oxygen;structural molecule activity;metal ion transmembrane transporter activity;vacuolar membrane;intracellular protein transport;trans-Golgi network;vesicle-mediated transport;RNA binding;iron ion binding;flower development;metal ion transport;positive regulation of reactive oxyge…
HORVU2Hr1G118930	drought.mutantD-control.mutantD	0.000157724	1.35131	up-regulated	Clathrin light chain	GO:0032050;GO:0016192;GO:0048268;GO:0098657;GO:0030130;GO:0005198;GO:0030132;GO:0005829;GO:0006886;	clathrin heavy chain binding;vesicle-mediated transport;clathrin coat assembly;import into cell;clathrin coat of trans-Golgi network vesicle;structural molecule activity;clathrin coat of coated pit;cytosol;intracellular protein transport;
HORVU6Hr1G087140	drought.mutantD-control.mutantD	0.000166916	1.10251	up-regulated	Mitochondrial/choloroplast ribosomal protein S15	GO:0031417;GO:0003743;GO:0003735;GO:0048268;GO:0017196;GO:0016021;GO:0015074;GO:0030276;GO:0005840;GO:0030136;GO:0005545;GO:0006412;	NatC complex;translation initiation factor activity;structural constituent of ribosome;clathrin coat assembly;N-terminal peptidyl-methionine acetylation;integral component of membrane;DNA integration;clathrin binding;ribosome;clathrin-coated vesicle;1-phosphatidylinositol binding;translation;
HORVU3Hr1G019360	drought.mutantD-control.mutantD	0.000169152	1.10696	up-regulated	LRR domain containing protein	0	0
HORVU5Hr1G049880	drought.mutantD-control.mutantD	0.000169152	1.22431	up-regulated	Transcription factor like	GO:0005634;GO:0003677;	nucleus;DNA binding;
HORVU3Hr1G079260	drought.mutantD-control.mutantD	0.000170544	1.78298	up-regulated	Ribonuclease III domain-containing protein RNC1 chloroplastic	GO:0090502;GO:0035195;GO:0034660;GO:0042254;GO:0006396;GO:0009532;GO:0004672;GO:0006468;GO:0005634;GO:0005524;GO:0009507;GO:0004525;GO:0005515;GO:0016071;GO:0003725;GO:0016491;GO:0003727;GO:0016021;GO:0055114;GO:0016246;	RNA phosphodiester bond hydrolysis, endonucleolytic;gene silencing by miRNA;ncRNA metabolic process;ribosome biogenesis;RNA processing;plastid stroma;protein kinase activity;protein phosphorylation;nucleus;ATP binding;chloroplast;ribonuclease III activity;protein binding;mRNA metabolic process;double-stranded RNA binding;oxidoreductase activity;single-stranded RNA binding;integral component of me…
HORVU2Hr1G119610	drought.mutantD-control.mutantD	0.000177376	1.24642	up-regulated	DnaJ-like protein subfamily C member 1	GO:0005634;GO:0003677;GO:0009739;GO:0003700;GO:0042803;GO:0005737;GO:0045893;GO:0009751;GO:0009744;	nucleus;DNA binding;response to gibberellin;DNA-binding transcription factor activity;protein homodimerization activity;cytoplasm;positive regulation of transcription, DNA-templated;response to salicylic acid;response to sucrose;
HORVU3Hr1G064640	drought.mutantD-control.mutantD	0.000187095	2.83449	up-regulated	Transcription factor RAV6	GO:0005634;GO:0003677;GO:0003700;GO:0006355;	nucleus;DNA binding;DNA-binding transcription factor activity;regulation of transcription, DNA-templated;
HORVU5Hr1G073310	drought.mutantD-control.mutantD	0.00018948	2.61114	up-regulated	IRK-interacting protein (Fragment)	GO:0016021;GO:0006457;	integral component of membrane;protein folding;
HORVU7Hr1G038670	drought.mutantD-control.mutantD	0.000199046	1.10568	up-regulated	Transmembrane proteins 14C	GO:0005634;GO:0005737;GO:0016021;GO:0012505;	nucleus;cytoplasm;integral component of membrane;endomembrane system;
HORVU1Hr1G000520	drought.mutantD-control.mutantD	0.000208873	1.88472	up-regulated	Putative histone-lysine N-methyltransferase chromatin regulator PHD family	GO:0061630;GO:0010385;GO:0061659;GO:0006325;GO:0008327;GO:0006323;GO:0005525;GO:0051301;GO:0034508;GO:0005524;GO:0034968;GO:0003723;GO:0003724;GO:0003924;GO:0010216;GO:0016874;GO:0003682;GO:0005634;GO:0000792;GO:0004842;GO:0010428;GO:0046872;GO:0070013;GO:0042393;GO:0018022;GO:0010429;GO:0031508;GO:0018024;GO:0010424;GO:0010369;GO:0016021;GO:0090309;GO:0016567;	ubiquitin protein ligase activity;double-stranded methylated DNA binding;ubiquitin-like protein ligase activity;chromatin organization;methyl-CpG binding;DNA packaging;GTP binding;cell division;centromere complex assembly;ATP binding;histone lysine methylation;RNA binding;RNA helicase activity;GTPase activity;maintenance of DNA methylation;ligase activity;chromatin binding;nucleus;heterochromatin…
HORVU7Hr1G100490	drought.mutantD-control.mutantD	0.000220389	1.12117	up-regulated	Probable beta-1,4-xylosyltransferase IRX14	GO:0008144;GO:0032550;GO:0042254;GO:0000139;GO:0048358;GO:0007178;GO:0006468;GO:0009834;GO:1903507;GO:0009898;GO:0004521;GO:0006401;GO:0005525;GO:0000287;GO:0005524;GO:0005802;GO:0005768;GO:0016071;GO:0003723;GO:0010417;GO:0035639;GO:0016072;GO:0048367;GO:0005509;GO:0019001;GO:0042285;GO:2000113;GO:0071555;GO:0090502;GO:0008270;GO:0010051;GO:0008995;GO:0006399;GO:0006355;GO:0006396;GO:0003682;GO:…	drug binding;purine ribonucleoside binding;ribosome biogenesis;Golgi membrane;mucilage pectin biosynthetic process;transmembrane receptor protein serine/threonine kinase signaling pathway;protein phosphorylation;plant-type secondary cell wall biogenesis;negative regulation of nucleic acid-templated transcription;cytoplasmic side of plasma membrane;endoribonuclease activity;RNA catabolic process;G…
HORVU1Hr1G015770	drought.mutantD-control.mutantD	0.000228589	2.56183	up-regulated	Serine-threonine kinase STK6	GO:0004672;GO:0007178;GO:0006468;GO:0042742;GO:0005886;GO:0005524;GO:0004888;GO:0005515;GO:0002229;GO:0010726;GO:0016021;GO:0018212;GO:0010942;GO:0030246;	protein kinase activity;transmembrane receptor protein serine/threonine kinase signaling pathway;protein phosphorylation;defense response to bacterium;plasma membrane;ATP binding;transmembrane signaling receptor activity;protein binding;defense response to oomycetes;positive regulation of hydrogen peroxide metabolic process;integral component of membrane;peptidyl-tyrosine modification;positive re…
HORVU4Hr1G026030	drought.mutantD-control.mutantD	0.000229093	1.35725	up-regulated	EF hand family protein, expressed	GO:0005509;GO:0006508;GO:0016021;GO:0009610;GO:0055114;GO:0008233;GO:0017004;	calcium ion binding;proteolysis;integral component of membrane;response to symbiotic fungus;oxidation-reduction process;peptidase activity;cytochrome complex assembly;
HORVU7Hr1G084950	drought.mutantD-control.mutantD	0.000230418	2.32044	up-regulated	Salicylate hydroxylase	GO:0071949;GO:0016614;GO:0016705;GO:0016021;GO:0055114;GO:0004497;GO:0016853;	FAD binding;oxidoreductase activity, acting on CH-OH group of donors;oxidoreductase activity, acting on paired donors, with incorporation or reduction of molecular oxygen;integral component of membrane;oxidation-reduction process;monooxygenase activity;isomerase activity;
HORVU3Hr1G008410	drought.mutantD-control.mutantD	0.000244888	1.33802	up-regulated	PB1 domain-containing protein	GO:0005634;GO:0016021;GO:0005829;GO:0016310;GO:0016301;	nucleus;integral component of membrane;cytosol;phosphorylation;kinase activity;
HORVU4Hr1G002360	drought.mutantD-control.mutantD	0.000252985	2.3144	up-regulated	Glycoside hydrolase	GO:0006355;GO:0009664;GO:0004553;GO:0006952;GO:0004673;GO:0046658;GO:0005975;GO:0009506;GO:0003723;GO:0048046;GO:0005618;GO:0016021;GO:0018106;	regulation of transcription, DNA-templated;plant-type cell wall organization;hydrolase activity, hydrolyzing O-glycosyl compounds;defense response;protein histidine kinase activity;anchored component of plasma membrane;carbohydrate metabolic process;plasmodesma;RNA binding;apoplast;cell wall;integral component of membrane;peptidyl-histidine phosphorylation;
HORVU6Hr1G064720	drought.mutantD-control.mutantD	0.000253714	1.01083	up-regulated	0	GO:0005634;GO:0003677;GO:0005524;GO:0016021;GO:0005992;GO:0004672;GO:0006468;GO:0016311;GO:0098519;	nucleus;DNA binding;ATP binding;integral component of membrane;trehalose biosynthetic process;protein kinase activity;protein phosphorylation;dephosphorylation;nucleotide phosphatase activity, acting on free nucleotides;
HORVU7Hr1G047470	drought.mutantD-control.mutantD	0.000256385	1.23308	up-regulated	Phospholipid-transporting ATPase	GO:0000287;GO:0005524;GO:0005802;GO:0140326;GO:0016021;GO:0034204;GO:0015914;GO:0000139;GO:0048194;GO:0005886;GO:0016787;	magnesium ion binding;ATP binding;trans-Golgi network;ATPase-coupled intramembrane lipid transporter activity;integral component of membrane;lipid translocation;phospholipid transport;Golgi membrane;Golgi vesicle budding;plasma membrane;hydrolase activity;
HORVU7Hr1G082380	drought.mutantD-control.mutantD	0.000273458	1.16994	up-regulated	Dihydroxyacetone kinase	GO:0036471;GO:1903189;GO:0006541;GO:1901215;GO:0008233;GO:0009658;GO:0009438;GO:0009636;GO:0046295;GO:0005634;GO:0009507;GO:0097238;GO:0005739;GO:0006508;GO:0016021;GO:0005829;GO:0036529;GO:0016310;GO:0016740;GO:0019249;GO:0036524;GO:0106046;GO:0036525;GO:0016798;	cellular response to glyoxal;glyoxal metabolic process;glutamine metabolic process;negative regulation of neuron death;peptidase activity;chloroplast organization;methylglyoxal metabolic process;response to toxic substance;glycolate biosynthetic process;nucleus;chloroplast;cellular response to methylglyoxal;mitochondrion;proteolysis;integral component of membrane;cytosol;protein deglycation, glyo…
HORVU2Hr1G032690	drought.mutantD-control.mutantD	0.000273605	1.48745	up-regulated	Ninja-family protein AFP3	GO:0005634;GO:0005515;GO:0045892;GO:0007165;	nucleus;protein binding;negative regulation of transcription, DNA-templated;signal transduction;
HORVU2Hr1G120150	drought.mutantD-control.mutantD	0.000274572	2.42019	up-regulated	Medium-chain-fatty-acid--CoA ligase	GO:0090502;GO:0003676;GO:0003824;GO:0016021;GO:0006631;GO:0042579;	RNA phosphodiester bond hydrolysis, endonucleolytic;nucleic acid binding;catalytic activity;integral component of membrane;fatty acid metabolic process;microbody;
HORVU3Hr1G073750	drought.mutantD-control.mutantD	0.000276591	1.04133	up-regulated	HAD-like domain-containing protein (Fragment)	GO:0004721;GO:0005744;GO:0030150;GO:0006470;GO:0016021;	phosphoprotein phosphatase activity;TIM23 mitochondrial import inner membrane translocase complex;protein import into mitochondrial matrix;protein dephosphorylation;integral component of membrane;
HORVU6Hr1G064470	drought.mutantD-control.mutantD	0.000279009	1.22725	up-regulated	Mechanosensitive ion channel protein 8	GO:0008381;GO:0055085;GO:0016021;GO:0006820;GO:0005886;	mechanosensitive ion channel activity;transmembrane transport;integral component of membrane;anion transport;plasma membrane;
HORVU4Hr1G063980	drought.mutantD-control.mutantD	0.000279702	2.17018	up-regulated	LOW QUALITY PROTEIN: protein EARLY-RESPONSIVE TO DEHYDRATION 7, chloroplastic-like	GO:0009651;GO:0007154;GO:0015031;GO:0051171;GO:0006468;GO:0006226;GO:0009414;GO:0000287;GO:0009409;GO:0005524;GO:0004559;GO:0003700;GO:0009507;GO:0050794;GO:0000160;GO:0010556;GO:0030246;GO:0016775;GO:0140299;GO:0046081;GO:0004170;GO:0009644;GO:0006013;GO:0004672;GO:0043531;GO:0007623;GO:0005886;GO:0009737;GO:0023052;GO:0016021;GO:0010468;GO:0051716;GO:0080090;	response to salt stress;cell communication;protein transport;regulation of nitrogen compound metabolic process;protein phosphorylation;dUMP biosynthetic process;response to water deprivation;magnesium ion binding;response to cold;ATP binding;alpha-mannosidase activity;DNA-binding transcription factor activity;chloroplast;regulation of cellular process;phosphorelay signal transduction system;regul…
HORVU2Hr1G127130	drought.mutantD-control.mutantD	0.000287541	2.06518	up-regulated	Endonuclease 4	0	0
HORVU1Hr1G063720	drought.mutantD-control.mutantD	0.000289246	1.08441	up-regulated	Myosin heavy chain kinase B	GO:0005623;GO:0005524;GO:0006605;GO:0046872;GO:0016020;GO:0004672;GO:0006468;GO:0017038;	cell;ATP binding;protein targeting;metal ion binding;membrane;protein kinase activity;protein phosphorylation;protein import;
HORVU3Hr1G003920	drought.mutantD-control.mutantD	0.000298931	2.38702	up-regulated	Resistance protein (Fragment)	GO:0005524;GO:0004888;GO:0048544;GO:0016021;GO:0004672;GO:0018212;GO:0006468;GO:0005886;	ATP binding;transmembrane signaling receptor activity;recognition of pollen;integral component of membrane;protein kinase activity;peptidyl-tyrosine modification;protein phosphorylation;plasma membrane;
HORVU6Hr1G064740	drought.mutantD-control.mutantD	0.000304646	3.13345	up-regulated	Amino acid transporter like	GO:0090502;GO:0036211;GO:0140096;GO:0140097;GO:1905039;GO:0044267;GO:0006278;GO:0015171;GO:0005774;GO:0005840;GO:0006865;GO:0003676;GO:0004523;GO:0005524;GO:0003735;GO:0043043;GO:0016021;GO:0010467;GO:0016772;GO:0016310;	RNA phosphodiester bond hydrolysis, endonucleolytic;protein modification process;catalytic activity, acting on a protein;catalytic activity, acting on DNA;carboxylic acid transmembrane transport;cellular protein metabolic process;RNA-dependent DNA biosynthetic process;amino acid transmembrane transporter activity;vacuolar membrane;ribosome;amino acid transport;nucleic acid binding;RNA-DNA hybrid …
HORVU4Hr1G084110	drought.mutantD-control.mutantD	0.000307827	2.94353	up-regulated	Cysteine-rich repeat secretory protein 3	GO:0003676;GO:0090502;GO:0004523;GO:0008270;GO:0009506;GO:0046739;GO:0016021;GO:0010497;GO:0009505;GO:0005886;	nucleic acid binding;RNA phosphodiester bond hydrolysis, endonucleolytic;RNA-DNA hybrid ribonuclease activity;zinc ion binding;plasmodesma;transport of virus in multicellular host;integral component of membrane;plasmodesmata-mediated intercellular transport;plant-type cell wall;plasma membrane;
HORVU7Hr1G008800	drought.mutantD-control.mutantD	0.000336071	1.18447	up-regulated	0	GO:0016702;GO:0061025;GO:0007165;GO:0051707;GO:0046907;GO:0015031;GO:0005484;GO:0000911;GO:0009504;GO:0005886;GO:0009612;GO:0009507;GO:0009737;GO:0016192;GO:0016021;GO:0055114;GO:0034613;	oxidoreductase activity, acting on single donors with incorporation of molecular oxygen, incorporation of two atoms of oxygen;membrane fusion;signal transduction;response to other organism;intracellular transport;protein transport;SNAP receptor activity;cytokinesis by cell plate formation;cell plate;plasma membrane;response to mechanical stimulus;chloroplast;response to abscisic acid;vesicle-medi…
HORVU1Hr1G069100	drought.mutantD-control.mutantD	0.000338328	1.04541	up-regulated	Extracellular matrix protein slit	GO:0046914;GO:0032440;GO:0015074;GO:0004672;GO:1901347;GO:0006468;GO:0005886;GO:0003676;GO:0005524;GO:0000186;GO:0004888;GO:0005515;GO:0005507;GO:0016491;GO:0016021;GO:0055114;GO:0004709;GO:0018212;GO:0035556;GO:0051512;	transition metal ion binding;2-alkenal reductase [NAD(P)] activity;DNA integration;protein kinase activity;negative regulation of secondary cell wall biogenesis;protein phosphorylation;plasma membrane;nucleic acid binding;ATP binding;activation of MAPKK activity;transmembrane signaling receptor activity;protein binding;copper ion binding;oxidoreductase activity;integral component of membrane;oxid…
HORVU6Hr1G007020	drought.mutantD-control.mutantD	0.000338328	1.11194	up-regulated	Putative ribonuclease Nob1, ribonuclease, PIN domain-containing protein	GO:0090502;GO:0005634;GO:0046872;GO:0042274;GO:0000469;GO:0004521;	RNA phosphodiester bond hydrolysis, endonucleolytic;nucleus;metal ion binding;ribosomal small subunit biogenesis;cleavage involved in rRNA processing;endoribonuclease activity;
HORVU7Hr1G009770	drought.mutantD-control.mutantD	0.000356512	2.06607	up-regulated	Pentatricopeptide repeat	GO:0006857;GO:0035673;GO:0008270;GO:0055085;GO:0009451;GO:0016021;GO:0031226;GO:0016787;	oligopeptide transport;oligopeptide transmembrane transporter activity;zinc ion binding;transmembrane transport;RNA modification;integral component of membrane;intrinsic component of plasma membrane;hydrolase activity;
HORVU6Hr1G009850	drought.mutantD-control.mutantD	0.00035863	1.25433	up-regulated	Putative lipolytic protein (Fragment)	GO:0016788;GO:0009570;GO:0080030;GO:0016042;GO:0008152;GO:0016021;GO:0004560;GO:0009505;GO:0005576;	hydrolase activity, acting on ester bonds;chloroplast stroma;methyl indole-3-acetate esterase activity;lipid catabolic process;metabolic process;integral component of membrane;alpha-L-fucosidase activity;plant-type cell wall;extracellular region;
HORVU1Hr1G077290	drought.mutantD-control.mutantD	0.000375318	1.17414	up-regulated	TRAM/LAG1/CLN8 homology domain	GO:0016021;	integral component of membrane;
HORVU2Hr1G071110	drought.mutantD-control.mutantD	0.000376723	1.0262	up-regulated	Neurofilament medium polypeptide	0	0
HORVU5Hr1G109160	drought.mutantD-control.mutantD	0.000386127	1.14326	up-regulated	Exocyst complex component EXO84B	GO:0016788;GO:0060321;GO:0006893;GO:0008104;GO:0005576;GO:0006887;GO:0005886;GO:0000145;GO:0009524;GO:0005515;GO:0048471;GO:0005856;GO:0005618;GO:0016021;GO:0005829;	hydrolase activity, acting on ester bonds;acceptance of pollen;Golgi to plasma membrane transport;protein localization;extracellular region;exocytosis;plasma membrane;exocyst;phragmoplast;protein binding;perinuclear region of cytoplasm;cytoskeleton;cell wall;integral component of membrane;cytosol;
HORVU6Hr1G083770	drought.mutantD-control.mutantD	0.00039272	1.23107	up-regulated	Equilibrative nucleotide transporter like	GO:0003676;GO:0005337;GO:0051225;GO:1901642;GO:0016021;GO:0043531;GO:0031023;GO:0005774;GO:0005886;	nucleic acid binding;nucleoside transmembrane transporter activity;spindle assembly;nucleoside transmembrane transport;integral component of membrane;ADP binding;microtubule organizing center organization;vacuolar membrane;plasma membrane;
HORVU7Hr1G101050	drought.mutantD-control.mutantD	0.00039787	1.56593	up-regulated	Rhamnogalacturonate lyase family protein	GO:0016829;	lyase activity;
HORVU6Hr1G077610	drought.mutantD-control.mutantD	0.000415606	2.67067	up-regulated	Putative RING zinc finger domain superfamily protein	GO:0061630;GO:0016021;GO:0016874;GO:0006511;GO:0016567;	ubiquitin protein ligase activity;integral component of membrane;ligase activity;ubiquitin-dependent protein catabolic process;protein ubiquitination;
HORVU5Hr1G097500	drought.mutantD-control.mutantD	0.000456378	1.90617	up-regulated	Zinc finger protein 1	GO:0042538;GO:0009055;GO:0022900;GO:0020037;GO:0009755;GO:0003676;GO:0001101;GO:0005634;GO:0009409;GO:0006979;GO:0003700;GO:0045892;GO:0046872;GO:0071396;GO:0097306;GO:0010200;GO:0010035;	hyperosmotic salinity response;electron transfer activity;electron transport chain;heme binding;hormone-mediated signaling pathway;nucleic acid binding;response to acid chemical;nucleus;response to cold;response to oxidative stress;DNA-binding transcription factor activity;negative regulation of transcription, DNA-templated;metal ion binding;cellular response to lipid;cellular response to alcohol…
HORVU6Hr1G084510	drought.mutantD-control.mutantD	0.000456378	1.85553	up-regulated	Pheophorbide a oxygenase	GO:0009528;GO:0046872;GO:0016021;GO:0009941;GO:0055114;GO:0045036;GO:0032441;GO:0010277;GO:0051537;	plastid inner membrane;metal ion binding;integral component of membrane;chloroplast envelope;oxidation-reduction process;protein targeting to chloroplast;pheophorbide a oxygenase activity;chlorophyllide a oxygenase [overall] activity;2 iron, 2 sulfur cluster binding;
HORVU5Hr1G018700	drought.mutantD-control.mutantD	0.000458287	1.11813	up-regulated	ERD (Early-responsive to dehydration stress) family protein	GO:0005227;GO:0034220;GO:0016021;GO:0005886;	calcium activated cation channel activity;ion transmembrane transport;integral component of membrane;plasma membrane;
HORVU4Hr1G025090	drought.mutantD-control.mutantD	0.00046095	1.0847	up-regulated	Preprotein translocase Sec	GO:0071806;GO:0005086;GO:0015450;GO:0016021;GO:0005794;GO:0072599;GO:0006886;GO:0005784;GO:0031205;GO:0090150;GO:0005886;	protein transmembrane transport;ARF guanyl-nucleotide exchange factor activity;P-P-bond-hydrolysis-driven protein transmembrane transporter activity;integral component of membrane;Golgi apparatus;establishment of protein localization to endoplasmic reticulum;intracellular protein transport;Sec61 translocon complex;endoplasmic reticulum Sec complex;establishment of protein localization to membrane…
HORVU1Hr1G057500	drought.mutantD-control.mutantD	0.000462548	1.05032	up-regulated	Conserved oligomeric Golgi complex subunit 5	GO:0017119;GO:0005524;GO:0140096;GO:0016825;GO:0006508;GO:0016021;GO:0005829;GO:0006891;GO:0006468;GO:0016773;GO:0016301;	Golgi transport complex;ATP binding;catalytic activity, acting on a protein;hydrolase activity, acting on acid phosphorus-nitrogen bonds;proteolysis;integral component of membrane;cytosol;intra-Golgi vesicle-mediated transport;protein phosphorylation;phosphotransferase activity, alcohol group as acceptor;kinase activity;
HORVU4Hr1G065180	drought.mutantD-control.mutantD	0.000488493	1.15776	up-regulated	DNA-directed RNA polymerase subunit beta	0	0
HORVU1Hr1G055220	drought.mutantD-control.mutantD	0.000488709	1.27573	up-regulated	MORN repeat-containing protein 1	GO:0048316;GO:0008168;GO:0046488;GO:0008233;GO:0005840;GO:0005886;GO:0006412;GO:0003735;GO:0051980;GO:0006508;GO:0016021;GO:0033214;GO:0010039;GO:0016310;GO:0016773;GO:0016301;GO:0032259;GO:0030258;	seed development;methyltransferase activity;phosphatidylinositol metabolic process;peptidase activity;ribosome;plasma membrane;translation;structural constituent of ribosome;iron-nicotianamine transmembrane transporter activity;proteolysis;integral component of membrane;siderophore-dependent iron import into cell;response to iron ion;phosphorylation;phosphotransferase activity, alcohol group as a…
HORVU6Hr1G070120	drought.mutantD-control.mutantD	0.000488709	1.3435	up-regulated	Thioredoxin reductase NTRB	GO:0000166;GO:0031967;GO:0051781;GO:0005737;GO:0019430;GO:0043231;GO:0004791;GO:0016021;GO:0055114;	nucleotide binding;organelle envelope;positive regulation of cell division;cytoplasm;removal of superoxide radicals;intracellular membrane-bounded organelle;thioredoxin-disulfide reductase activity;integral component of membrane;oxidation-reduction process;
HORVU6Hr1G027660	drought.mutantD-control.mutantD	0.000489974	1.4313	up-regulated	Urease accessory protein UreF	GO:0019439;GO:0042802;GO:1901361;GO:0009072;GO:0042737;GO:1902221;GO:1901606;GO:0005634;GO:0003677;GO:0003868;GO:0046872;GO:0006807;GO:0016151;GO:0016021;GO:0005829;GO:0055114;GO:1905182;	aromatic compound catabolic process;identical protein binding;organic cyclic compound catabolic process;aromatic amino acid family metabolic process;drug catabolic process;erythrose 4-phosphate/phosphoenolpyruvate family amino acid metabolic process;alpha-amino acid catabolic process;nucleus;DNA binding;4-hydroxyphenylpyruvate dioxygenase activity;metal ion binding;nitrogen compound metabolic pro…
HORVU5Hr1G073070	drought.mutantD-control.mutantD	0.000491659	1.18127	up-regulated	Exo-poly-alpha-D-galacturonosidase	GO:0005975;GO:0008270;GO:0033917;GO:0016829;GO:0016021;GO:0004650;GO:0046983;GO:0071555;GO:0005576;GO:0005774;GO:0047911;	carbohydrate metabolic process;zinc ion binding;exo-poly-alpha-galacturonosidase activity;lyase activity;integral component of membrane;polygalacturonase activity;protein dimerization activity;cell wall organization;extracellular region;vacuolar membrane;galacturan 1,4-alpha-galacturonidase activity;
HORVU5Hr1G109810	drought.mutantD-control.mutantD	0.00049396	2.52608	up-regulated	Putative oxaloacetate decarboxylase gamma chain	0	0
HORVU5Hr1G095130	drought.mutantD-control.mutantD	0.000495314	4.7689	up-regulated	Beta-D-glucan exohydrolase isoenzyme ExoI	GO:0005975;GO:0009057;GO:0016021;GO:0043015;GO:0004553;	carbohydrate metabolic process;macromolecule catabolic process;integral component of membrane;gamma-tubulin binding;hydrolase activity, hydrolyzing O-glycosyl compounds;
HORVU1Hr1G024240	drought.mutantD-control.mutantD	0.000503182	1.1914	up-regulated	Glutaryl-CoA dehydrogenase	GO:0009062;GO:0009793;GO:0006430;GO:0046459;GO:0042578;GO:0042579;GO:0003995;GO:0003676;GO:0005777;GO:0005524;GO:0003997;GO:0050660;GO:0004824;GO:0016021;GO:0005829;GO:0055114;GO:0030258;	fatty acid catabolic process;embryo development ending in seed dormancy;lysyl-tRNA aminoacylation;short-chain fatty acid metabolic process;phosphoric ester hydrolase activity;microbody;acyl-CoA dehydrogenase activity;nucleic acid binding;peroxisome;ATP binding;acyl-CoA oxidase activity;flavin adenine dinucleotide binding;lysine-tRNA ligase activity;integral component of membrane;cytosol;oxidation…
HORVU4Hr1G080940	drought.mutantD-control.mutantD	0.000520434	1.12187	up-regulated	Putative ankyrin repeat-containing domain-containing protein	GO:0090305;GO:0006886;GO:0004300;GO:0005524;GO:0009507;GO:0006635;GO:0003723;GO:0005515;GO:0016192;GO:0072596;GO:0004518;GO:0005739;GO:0031355;GO:0017038;GO:0030941;GO:0016874;	nucleic acid phosphodiester bond hydrolysis;intracellular protein transport;enoyl-CoA hydratase activity;ATP binding;chloroplast;fatty acid beta-oxidation;RNA binding;protein binding;vesicle-mediated transport;establishment of protein localization to chloroplast;nuclease activity;mitochondrion;integral component of plastid outer membrane;protein import;chloroplast targeting sequence binding;ligas…
HORVU1Hr1G059130	drought.mutantD-control.mutantD	0.000538363	2.07722	up-regulated	Serine/threonine protein phosphatase	GO:0045926;GO:0006470;GO:1904526;GO:0000226;GO:0005886;GO:0009414;GO:0006313;GO:0004722;GO:0003677;GO:0005515;GO:0004803;GO:0046872;GO:0009819;GO:0016021;GO:0016310;GO:0016301;	negative regulation of growth;protein dephosphorylation;regulation of microtubule binding;microtubule cytoskeleton organization;plasma membrane;response to water deprivation;transposition, DNA-mediated;protein serine/threonine phosphatase activity;DNA binding;protein binding;transposase activity;metal ion binding;drought recovery;integral component of membrane;phosphorylation;kinase activity;
HORVU6Hr1G073540	drought.mutantD-control.mutantD	0.000545647	6.48057	up-regulated	NADH-ubiquinone reductase complex 1 MLRQ subunit	GO:0003824;GO:0005509;GO:0016021;GO:0051082;GO:0005783;GO:0006457;	catalytic activity;calcium ion binding;integral component of membrane;unfolded protein binding;endoplasmic reticulum;protein folding;
HORVU5Hr1G109420	drought.mutantD-control.mutantD	0.000547292	1.28545	up-regulated	Lipid phosphate phosphatase delta	GO:0008195;GO:0102965;GO:0090332;GO:0004672;GO:0006886;GO:0006468;GO:0080019;GO:0006665;GO:0005789;GO:0004601;GO:0051015;GO:0005524;GO:0009737;GO:0003723;GO:0016021;GO:0098869;GO:0055114;GO:0030246;GO:0016311;	phosphatidate phosphatase activity;alcohol-forming fatty acyl-CoA reductase activity;stomatal closure;protein kinase activity;intracellular protein transport;protein phosphorylation;fatty-acyl-CoA reductase (alcohol-forming) activity;sphingolipid metabolic process;endoplasmic reticulum membrane;peroxidase activity;actin filament binding;ATP binding;response to abscisic acid;RNA binding;integral c…
HORVU3Hr1G083260	drought.mutantD-control.mutantD	0.000556939	1.07454	up-regulated	Putative WD40/YVTN repeat-like-containing domain-containing protein	0	0
HORVU5Hr1G115460	drought.mutantD-control.mutantD	0.000587477	1.13607	up-regulated	Zinc finger, CCHC-type	GO:0009570;GO:0008270;GO:0009651;GO:0009941;GO:0042254;GO:0004386;GO:0009658;GO:0005634;GO:0005524;GO:0000373;GO:0003723;GO:0005737;GO:0016020;GO:0140098;	chloroplast stroma;zinc ion binding;response to salt stress;chloroplast envelope;ribosome biogenesis;helicase activity;chloroplast organization;nucleus;ATP binding;Group II intron splicing;RNA binding;cytoplasm;membrane;catalytic activity, acting on RNA;
HORVU3Hr1G099740	drought.mutantD-control.mutantD	0.00058835	1.02543	up-regulated	Hydroxyethylthiazole kinase	GO:0000287;GO:0042724;GO:0005524;GO:0004417;GO:0016021;GO:0006772;GO:0016310;GO:0009229;GO:0008655;	magnesium ion binding;thiamine-containing compound biosynthetic process;ATP binding;hydroxyethylthiazole kinase activity;integral component of membrane;thiamine metabolic process;phosphorylation;thiamine diphosphate biosynthetic process;pyrimidine-containing compound salvage;
HORVU2Hr1G125950	drought.mutantD-control.mutantD	0.000605618	1.55329	up-regulated	Serine threonine protein kinase	GO:0009651;GO:0043232;GO:0043531;GO:0004674;GO:0006468;GO:0006412;GO:0005634;GO:0005524;GO:0009738;GO:0005515;GO:0003735;GO:0005737;GO:0016021;GO:0003729;GO:1990904;GO:0035556;	response to salt stress;intracellular non-membrane-bounded organelle;ADP binding;protein serine/threonine kinase activity;protein phosphorylation;translation;nucleus;ATP binding;abscisic acid-activated signaling pathway;protein binding;structural constituent of ribosome;cytoplasm;integral component of membrane;mRNA binding;ribonucleoprotein complex;intracellular signal transduction;
HORVU5Hr1G018850	drought.mutantD-control.mutantD	0.0006087	1.31158	up-regulated	Natural resistance-associated macrophage like	GO:0055072;GO:0010043;GO:0004190;GO:0016705;GO:0048767;GO:0046873;GO:0005794;GO:0005774;GO:0042742;GO:0020037;GO:0005802;GO:0009506;GO:0098662;GO:0003723;GO:0005506;GO:0071287;GO:0006508;GO:0016021;GO:0055114;GO:0030001;GO:0072511;GO:2000379;GO:0051512;	iron ion homeostasis;response to zinc ion;aspartic-type endopeptidase activity;oxidoreductase activity, acting on paired donors, with incorporation or reduction of molecular oxygen;root hair elongation;metal ion transmembrane transporter activity;Golgi apparatus;vacuolar membrane;defense response to bacterium;heme binding;trans-Golgi network;plasmodesma;inorganic cation transmembrane transport;RN…
HORVU5Hr1G059410	drought.mutantD-control.mutantD	0.000612879	2.97159	up-regulated	Class I homeodomain-leucine zipper protein 5	GO:0048364;GO:0005634;GO:0003700;GO:1903508;GO:0010582;GO:0048510;GO:0010628;GO:0006355;GO:0010434;GO:0043565;GO:0009965;GO:0009733;	root development;nucleus;DNA-binding transcription factor activity;positive regulation of nucleic acid-templated transcription;floral meristem determinacy;regulation of timing of transition from vegetative to reproductive phase;positive regulation of gene expression;regulation of transcription, DNA-templated;bract formation;sequence-specific DNA binding;leaf morphogenesis;response to auxin;
HORVU7Hr1G071770	drought.mutantD-control.mutantD	0.000627285	2.42405	up-regulated	DNA polymerase	GO:0003676;GO:0008408;GO:0090305;GO:0016021;GO:0004386;	nucleic acid binding;3'-5' exonuclease activity;nucleic acid phosphodiester bond hydrolysis;integral component of membrane;helicase activity;
HORVU0Hr1G001460	drought.mutantD-control.mutantD	0.000652183	1.57675	up-regulated	Inner membrane protein oxaA	GO:0016021;	integral component of membrane;
HORVU2Hr1G036080	drought.mutantD-control.mutantD	0.000655625	2.17803	up-regulated	U-box domain-containing protein 4	GO:0016746;GO:0018209;GO:0006289;GO:0046898;GO:1902554;GO:0043565;GO:0009157;GO:0006468;GO:0009416;GO:0004612;GO:0005524;GO:0005667;GO:0003700;GO:0010857;GO:0004839;GO:0035556;GO:0008270;GO:0006351;GO:0000428;GO:0006355;GO:0004674;GO:0044446;GO:0004797;GO:0005634;GO:0009738;GO:0005516;GO:0005737;GO:0070013;GO:0043066;GO:0016021;GO:0016567;	transferase activity, transferring acyl groups;peptidyl-serine modification;nucleotide-excision repair;response to cycloheximide;serine/threonine protein kinase complex;sequence-specific DNA binding;deoxyribonucleoside monophosphate biosynthetic process;protein phosphorylation;response to light stimulus;phosphoenolpyruvate carboxykinase (ATP) activity;ATP binding;transcription factor complex;DNA-…
HORVU2Hr1G080290	drought.mutantD-control.mutantD	0.000655961	1.05587	up-regulated	ATP-dependent RNA helicase	GO:0036211;GO:0009651;GO:1901002;GO:0045025;GO:0080038;GO:0006401;GO:0006621;GO:0005524;GO:0032508;GO:0016310;GO:0140098;GO:0019843;GO:0034645;GO:0140097;GO:0016817;GO:1902584;GO:0004252;GO:0044267;GO:0000965;GO:0006355;GO:0005783;GO:0004672;GO:0046923;GO:0042645;GO:0005634;GO:0003677;GO:0010929;GO:0003735;GO:0046872;GO:0009939;GO:0043043;GO:0006508;GO:0016021;GO:0015935;	protein modification process;response to salt stress;positive regulation of response to salt stress;mitochondrial degradosome;positive regulation of cytokinin-activated signaling pathway;RNA catabolic process;protein retention in ER lumen;ATP binding;DNA duplex unwinding;phosphorylation;catalytic activity, acting on RNA;rRNA binding;cellular macromolecule biosynthetic process;catalytic activity, …
HORVU3Hr1G100530	drought.mutantD-control.mutantD	0.000656887	1.19726	up-regulated	Transcription initiation factor TFIID subunit like	GO:0043966;GO:0044212;GO:0006366;GO:0006352;GO:0008134;GO:0006413;GO:0045944;GO:0000124;GO:0003743;GO:0004402;GO:0005669;GO:0046982;GO:0016021;	histone H3 acetylation;transcription regulatory region DNA binding;transcription by RNA polymerase II;DNA-templated transcription, initiation;transcription factor binding;translational initiation;positive regulation of transcription by RNA polymerase II;SAGA complex;translation initiation factor activity;histone acetyltransferase activity;transcription factor TFIID complex;protein heterodimerizat…
HORVU4Hr1G018790	drought.mutantD-control.mutantD	0.00067807	2.18232	up-regulated	ATPase, coupled to transmembrane movement of substance	GO:0016887;GO:0008272;GO:0042626;GO:0055085;GO:0022853;GO:0080168;GO:0005886;GO:0009414;GO:0005524;GO:0009737;GO:0016021;GO:0010148;GO:0015116;	ATPase activity;sulfate transport;ATPase-coupled transmembrane transporter activity;transmembrane transport;active ion transmembrane transporter activity;abscisic acid transport;plasma membrane;response to water deprivation;ATP binding;response to abscisic acid;integral component of membrane;transpiration;sulfate transmembrane transporter activity;
HORVU1Hr1G059350	drought.mutantD-control.mutantD	0.000683614	1.07735	up-regulated	Lysophospholipid acyltransferase LPEAT1 isoform X2	GO:0005634;GO:0016746;GO:0042175;GO:0016021;GO:0008610;GO:0005783;GO:0000038;GO:0006644;GO:0090407;GO:0044249;GO:0031090;GO:0044446;	nucleus;transferase activity, transferring acyl groups;nuclear outer membrane-endoplasmic reticulum membrane network;integral component of membrane;lipid biosynthetic process;endoplasmic reticulum;very long-chain fatty acid metabolic process;phospholipid metabolic process;organophosphate biosynthetic process;cellular biosynthetic process;organelle membrane;intracellular organelle part;
HORVU5Hr1G105480	drought.mutantD-control.mutantD	0.000686733	1.7163	up-regulated	Tuliposide A-converting enzyme 2, chloroplastic	GO:0016042;GO:0016021;GO:0033987;GO:0016787;	lipid catabolic process;integral component of membrane;2-hydroxyisoflavanone dehydratase activity;hydrolase activity;
HORVU3Hr1G094240	drought.mutantD-control.mutantD	0.000691833	1.64056	up-regulated	Phosphatidylinositol-specific phospholipase C	GO:0008173;GO:0001510;GO:0005524;GO:0005507;GO:0046872;GO:0016021;GO:0009116;GO:0006396;GO:0016310;GO:0051539;GO:0016301;	RNA methyltransferase activity;RNA methylation;ATP binding;copper ion binding;metal ion binding;integral component of membrane;nucleoside metabolic process;RNA processing;phosphorylation;4 iron, 4 sulfur cluster binding;kinase activity;
HORVU1Hr1G049470	drought.mutantD-control.mutantD	0.000701988	1.56157	up-regulated	ABC-type Co2+ transport system, permease component	GO:0016021;	integral component of membrane;
HORVU5Hr1G091910	drought.mutantD-control.mutantD	0.000705401	1.07486	up-regulated	Paramyosin	GO:0016459;GO:0032559;GO:0003779;GO:0008144;GO:0000160;GO:0045324;GO:0043168;GO:0016973;GO:0003774;GO:0005643;	myosin complex;adenyl ribonucleotide binding;actin binding;drug binding;phosphorelay signal transduction system;late endosome to vacuole transport;anion binding;poly(A)+ mRNA export from nucleus;motor activity;nuclear pore;
HORVU0Hr1G005070	drought.mutantD-control.mutantD	0.000718486	1.00367	up-regulated	Leucine-rich repeat	GO:0003676;GO:0004842;GO:0005634;GO:0005515;GO:0051287;GO:0005737;GO:0016021;GO:0031146;GO:0019005;GO:0016567;	nucleic acid binding;ubiquitin-protein transferase activity;nucleus;protein binding;NAD binding;cytoplasm;integral component of membrane;SCF-dependent proteasomal ubiquitin-dependent protein catabolic process;SCF ubiquitin ligase complex;protein ubiquitination;
HORVU5Hr1G001240	drought.mutantD-control.mutantD	0.000719546	1.82102	up-regulated	Glycosyl transferase	GO:0008375;GO:0016020;	acetylglucosaminyltransferase activity;membrane;
HORVU2Hr1G125630	drought.mutantD-control.mutantD	0.000740203	1.85053	up-regulated	RNA demethylase ALKBH5	GO:0032451;GO:0000932;GO:0008168;GO:0006402;GO:0009506;GO:0005515;GO:0016491;GO:0046872;GO:0016021;GO:0016032;GO:0003729;GO:0055114;GO:0070988;GO:0032259;	demethylase activity;P-body;methyltransferase activity;mRNA catabolic process;plasmodesma;protein binding;oxidoreductase activity;metal ion binding;integral component of membrane;viral process;mRNA binding;oxidation-reduction process;demethylation;methylation;
HORVU4Hr1G007550	drought.mutantD-control.mutantD	0.00074933	1.99339	up-regulated	Kinase	GO:0005524;GO:0016021;GO:0004672;GO:0006468;	ATP binding;integral component of membrane;protein kinase activity;protein phosphorylation;
HORVU5Hr1G044460	drought.mutantD-control.mutantD	0.000752193	1.96243	up-regulated	Purple acid phosphatase	GO:0046872;GO:0016021;GO:0016311;GO:0005576;GO:0003993;	metal ion binding;integral component of membrane;dephosphorylation;extracellular region;acid phosphatase activity;
HORVU3Hr1G088860	drought.mutantD-control.mutantD	0.000772686	1.39923	up-regulated	Gibberellin receptor GID1	GO:0090502;GO:0009860;GO:0007165;GO:0000159;GO:0043666;GO:0003676;GO:0051225;GO:0003677;GO:0003723;GO:0016021;GO:0070652;GO:0140098;GO:0016787;GO:0019888;	RNA phosphodiester bond hydrolysis, endonucleolytic;pollen tube growth;signal transduction;protein phosphatase type 2A complex;regulation of phosphoprotein phosphatase activity;nucleic acid binding;spindle assembly;DNA binding;RNA binding;integral component of membrane;HAUS complex;catalytic activity, acting on RNA;hydrolase activity;protein phosphatase regulator activity;
HORVU6Hr1G075650	drought.mutantD-control.mutantD	0.000785082	3.14091	up-regulated	Transcription factor TCP subgroup	GO:0005634;GO:0003700;GO:0006355;GO:0043565;	nucleus;DNA-binding transcription factor activity;regulation of transcription, DNA-templated;sequence-specific DNA binding;
HORVU3Hr1G087110	drought.mutantD-control.mutantD	0.000786379	1.03677	up-regulated	Putative G protein-coupled receptor	GO:0016021;	integral component of membrane;
HORVU3Hr1G017750	drought.mutantD-control.mutantD	0.000802301	1.27166	up-regulated	ARF guanine-nucleotide exchange factor GNOM	GO:0010087;GO:0015031;GO:0000911;GO:0007155;GO:0044433;GO:0009826;GO:0005768;GO:0048764;GO:0032509;GO:0005829;GO:0071555;GO:0010311;GO:0090502;GO:0042803;GO:0010274;GO:0005086;GO:0006897;GO:0005886;GO:0048209;GO:0009942;GO:0003676;GO:0004523;GO:0098588;GO:0001736;GO:0016021;GO:0032012;GO:0010540;GO:0070417;GO:0098805;GO:0034613;	phloem or xylem histogenesis;protein transport;cytokinesis by cell plate formation;cell adhesion;cytoplasmic vesicle part;unidimensional cell growth;endosome;trichoblast maturation;endosome transport via multivesicular body sorting pathway;cytosol;cell wall organization;lateral root formation;RNA phosphodiester bond hydrolysis, endonucleolytic;protein homodimerization activity;hydrotropism;ARF gu…
HORVU2Hr1G056750	drought.mutantD-control.mutantD	0.000803277	1.46715	up-regulated	Small nuclear ribonucleoprotein B and B	GO:0005634;GO:1902494;GO:0003723;GO:0120114;GO:0070013;GO:0016021;GO:0005829;GO:0043232;GO:1990904;GO:0044446;GO:0000398;	nucleus;catalytic complex;RNA binding;Sm-like protein family complex;intracellular organelle lumen;integral component of membrane;cytosol;intracellular non-membrane-bounded organelle;ribonucleoprotein complex;intracellular organelle part;mRNA splicing, via spliceosome;
HORVU3Hr1G020780	drought.mutantD-control.mutantD	0.000822159	3.01074	up-regulated	Putative galactinol--sucrose galactosyltransferase	GO:0006979;GO:0047274;GO:0016757;GO:0009506;GO:0052692;GO:0010325;GO:0080167;GO:0016021;GO:0009313;GO:0033530;	response to oxidative stress;galactinol-sucrose galactosyltransferase activity;transferase activity, transferring glycosyl groups;plasmodesma;raffinose alpha-galactosidase activity;raffinose family oligosaccharide biosynthetic process;response to karrikin;integral component of membrane;oligosaccharide catabolic process;raffinose metabolic process;
HORVU5Hr1G084860	drought.mutantD-control.mutantD	0.000828542	2.53772	up-regulated	Cysteine-rich receptor-like protein kinase 10	GO:0003676;GO:0005524;GO:0008270;GO:0016021;GO:0004672;GO:0006468;GO:0005886;	nucleic acid binding;ATP binding;zinc ion binding;integral component of membrane;protein kinase activity;protein phosphorylation;plasma membrane;
HORVU1Hr1G069670	drought.mutantD-control.mutantD	0.000830996	4.34947	up-regulated	Zinc finger, RING/FYVE/PHD-type	GO:0061630;GO:0016021;GO:0006511;GO:0016567;	ubiquitin protein ligase activity;integral component of membrane;ubiquitin-dependent protein catabolic process;protein ubiquitination;
HORVU6Hr1G087080	drought.mutantD-control.mutantD	0.000844263	5.05472	up-regulated	Mitochondrial group I intron splicing factor CCM1 (Fragment)	0	0
HORVU6Hr1G054000	drought.mutantD-control.mutantD	0.000849269	1.02044	up-regulated	Very-long-chain 3-oxoacyl-CoA reductase	GO:0005525;GO:0102339;GO:0004303;GO:0016021;GO:0102342;GO:0055114;GO:0030497;GO:0005783;GO:0018454;GO:0045703;GO:0102341;GO:0102340;	GTP binding;3-oxo-arachidoyl-CoA reductase activity;estradiol 17-beta-dehydrogenase activity;integral component of membrane;3-oxo-cerotoyl-CoA reductase activity;oxidation-reduction process;fatty acid elongation;endoplasmic reticulum;acetoacetyl-CoA reductase activity;ketoreductase activity;3-oxo-lignoceroyl-CoA reductase activity;3-oxo-behenoyl-CoA reductase activity;
HORVU5Hr1G097050	drought.mutantD-control.mutantD	0.000861475	1.5391	up-regulated	Upstream activation factor subunit spp27	GO:0004722;GO:0006470;GO:0043169;	protein serine/threonine phosphatase activity;protein dephosphorylation;cation binding;
HORVU0Hr1G008850	drought.mutantD-control.mutantD	0.000867768	1.98396	up-regulated	[Protein-PII] uridylyltransferase	0	0
HORVU1Hr1G065250	drought.mutantD-control.mutantD	0.000871357	1.35452	up-regulated	Potassium channel AKT2/3	GO:0042802;GO:0008270;GO:0071805;GO:0004672;GO:0043531;GO:0006468;GO:0005789;GO:0003676;GO:0005249;GO:0005524;GO:0009506;GO:0009737;GO:0042391;GO:0034765;GO:0016021;	identical protein binding;zinc ion binding;potassium ion transmembrane transport;protein kinase activity;ADP binding;protein phosphorylation;endoplasmic reticulum membrane;nucleic acid binding;voltage-gated potassium channel activity;ATP binding;plasmodesma;response to abscisic acid;regulation of membrane potential;regulation of ion transmembrane transport;integral component of membrane;
HORVU5Hr1G059430	drought.mutantD-control.mutantD	0.000871357	3.05069	up-regulated	Glycoside hydrolase	GO:0052861;GO:0052862;GO:0003723;GO:0046872;GO:0016021;GO:0006397;GO:0042973;	glucan endo-1,3-beta-glucanase activity, C-3 substituted reducing group;glucan endo-1,4-beta-glucanase activity, C-3 substituted reducing group;RNA binding;metal ion binding;integral component of membrane;mRNA processing;glucan endo-1,3-beta-D-glucosidase activity;
HORVU6Hr1G073300	drought.mutantD-control.mutantD	0.0008956	5.89718	up-regulated	3-ketoacyl-CoA synthase	GO:0003676;GO:0008270;GO:0016747;GO:0016491;GO:0016021;GO:0016829;GO:0055114;GO:0006633;	nucleic acid binding;zinc ion binding;transferase activity, transferring acyl groups other than amino-acyl groups;oxidoreductase activity;integral component of membrane;lyase activity;oxidation-reduction process;fatty acid biosynthetic process;
HORVU5Hr1G114630	drought.mutantD-control.mutantD	0.00090284	1.14142	up-regulated	Pentatricopeptide repeat-containing protein, chloroplastic	GO:0009508;GO:0090305;GO:0005516;GO:0045893;GO:0004519;GO:0008274;GO:0016021;GO:0033566;GO:0042793;GO:0008168;GO:0042644;GO:0032259;	plastid chromosome;nucleic acid phosphodiester bond hydrolysis;calmodulin binding;positive regulation of transcription, DNA-templated;endonuclease activity;gamma-tubulin ring complex;integral component of membrane;gamma-tubulin complex localization;plastid transcription;methyltransferase activity;chloroplast nucleoid;methylation;
HORVU7Hr1G118020	drought.mutantD-control.mutantD	0.000916409	2.75444	up-regulated	Aspartic-type endopeptidase/ pepsin A	GO:0003676;GO:0004190;GO:0030163;GO:0006508;GO:0016021;GO:0046658;	nucleic acid binding;aspartic-type endopeptidase activity;protein catabolic process;proteolysis;integral component of membrane;anchored component of plasma membrane;
HORVU4Hr1G063350	drought.mutantD-control.mutantD	0.000932404	5.74974	up-regulated	Small heat shock protein HSP	GO:0005524;GO:0009408;GO:0000427;GO:0009644;GO:0006355;GO:0004672;GO:0042542;GO:0006468;GO:0043621;GO:0009658;GO:0042644;GO:0101031;	ATP binding;response to heat;plastid-encoded plastid RNA polymerase complex;response to high light intensity;regulation of transcription, DNA-templated;protein kinase activity;response to hydrogen peroxide;protein phosphorylation;protein self-association;chloroplast organization;chloroplast nucleoid;chaperone complex;
HORVU5Hr1G002320	drought.mutantD-control.mutantD	0.000953923	2.12322	up-regulated	Deoxyuridine triphosphate nucleotidohydrolase/Deoxycytidine triphosphate deaminase	GO:0000287;GO:0006281;GO:0042802;GO:0004170;GO:0005739;GO:0005829;GO:0006226;GO:0046081;	magnesium ion binding;DNA repair;identical protein binding;dUTP diphosphatase activity;mitochondrion;cytosol;dUMP biosynthetic process;dUTP catabolic process;
HORVU6Hr1G034250	drought.mutantD-control.mutantD	0.000956924	6.77336	up-regulated	STIP1 homology and U-box containing protein 1	GO:0004842;GO:0005634;GO:0003677;GO:0016746;GO:0006355;GO:0016874;GO:0016567;GO:0003950;	ubiquitin-protein transferase activity;nucleus;DNA binding;transferase activity, transferring acyl groups;regulation of transcription, DNA-templated;ligase activity;protein ubiquitination;NAD+ ADP-ribosyltransferase activity;
HORVU3Hr1G030460	drought.mutantD-control.mutantD	0.000965421	3.29616	up-regulated	Endoplasmic reticulum-adenine nucleotide transporter	GO:0055085;GO:0022857;GO:1902022;GO:0004672;GO:0006561;GO:0006468;GO:0006972;GO:0045117;GO:0005524;GO:0005975;GO:0006844;GO:0015809;GO:0005739;GO:0016021;GO:0015801;GO:0015822;GO:0019866;	transmembrane transport;transmembrane transporter activity;L-lysine transport;protein kinase activity;proline biosynthetic process;protein phosphorylation;hyperosmotic response;azole transport;ATP binding;carbohydrate metabolic process;acyl carnitine transport;arginine transport;mitochondrion;integral component of membrane;aromatic amino acid transport;ornithine transport;organelle inner membrane;
HORVU3Hr1G069140	drought.mutantD-control.mutantD	0.000992556	6.0637	up-regulated	Histone acetyltransferase	GO:0055085;GO:0005515;GO:0022857;GO:0016021;GO:0016740;GO:0004112;GO:0016874;	transmembrane transport;protein binding;transmembrane transporter activity;integral component of membrane;transferase activity;cyclic-nucleotide phosphodiesterase activity;ligase activity;
HORVU7Hr1G027710	drought.mutantD-control.mutantD	0.000992556	1.22607	up-regulated	SGT1 domain-containing protein	GO:0005634;GO:0005515;	nucleus;protein binding;
HORVU3Hr1G095760	drought.mutantD-control.mutantD	0.00102859	2.0871	up-regulated	Delta(3,5)-Delta(2,4)-dienoyl-CoA isomerase, mitochondrial	GO:0051750;GO:0009062;GO:0010181;GO:0016491;GO:0005739;GO:0016021;GO:0055114;GO:0004300;GO:0016740;GO:0042579;GO:0030258;	delta3,5-delta2,4-dienoyl-CoA isomerase activity;fatty acid catabolic process;FMN binding;oxidoreductase activity;mitochondrion;integral component of membrane;oxidation-reduction process;enoyl-CoA hydratase activity;transferase activity;microbody;lipid modification;
HORVU1Hr1G091670	drought.mutantD-control.mutantD	0.0010289	3.83757	up-regulated	Putative GPI-anchored protein 58	GO:0016021;	integral component of membrane;
HORVU2Hr1G099890	drought.mutantD-control.mutantD	0.00103056	2.73278	up-regulated	Ethylene-responsive transcription factor 4 like	GO:1902074;GO:0015074;GO:0006355;GO:0009873;GO:1903507;GO:0048506;GO:0009788;GO:0005634;GO:0003677;GO:0001067;GO:0010629;GO:0003700;GO:0009749;GO:0009628;GO:1903508;GO:0009737;GO:0043086;GO:0004857;GO:0003824;GO:0010628;GO:0016021;GO:2000113;GO:0050832;GO:0010035;	response to salt;DNA integration;regulation of transcription, DNA-templated;ethylene-activated signaling pathway;negative regulation of nucleic acid-templated transcription;regulation of timing of meristematic phase transition;negative regulation of abscisic acid-activated signaling pathway;nucleus;DNA binding;regulatory region nucleic acid binding;negative regulation of gene expression;DNA-bindi…
HORVU5Hr1G097060	drought.mutantD-control.mutantD	0.00106431	2.46263	up-regulated	probable protein phosphatase 2C 63	GO:0004722;GO:0005737;GO:0009055;GO:1900056;GO:0006470;GO:0016021;GO:0043169;GO:0022900;	protein serine/threonine phosphatase activity;cytoplasm;electron transfer activity;negative regulation of leaf senescence;protein dephosphorylation;integral component of membrane;cation binding;electron transport chain;
HORVU3Hr1G014120	drought.mutantD-control.mutantD	0.00107749	1.201	up-regulated	Hydroxyproline-rich glycoprotein family protein	0	0
HORVU6Hr1G059040	drought.mutantD-control.mutantD	0.00108574	1.23535	up-regulated	Putative Lunapark domain-containing protein	GO:0003676;GO:0016021;GO:0071786;	nucleic acid binding;integral component of membrane;endoplasmic reticulum tubular network organization;
HORVU3Hr1G082030	drought.mutantD-control.mutantD	0.00109474	2.28564	up-regulated	Monofunctional biosynthetic peptidoglycan transglycosylase	0	0
HORVU6Hr1G074210	drought.mutantD-control.mutantD	0.00111158	2.7962	up-regulated	MACPF domain-containing protein	GO:0031380;GO:0031050;GO:0045814;GO:0009751;GO:0009615;GO:0006952;GO:0009626;GO:0060148;GO:0005886;GO:0003723;GO:0003968;GO:0001172;GO:0016021;GO:0031047;GO:0016441;GO:0097549;GO:0010025;	nuclear RNA-directed RNA polymerase complex;dsRNA processing;negative regulation of gene expression, epigenetic;response to salicylic acid;response to virus;defense response;plant-type hypersensitive response;positive regulation of posttranscriptional gene silencing;plasma membrane;RNA binding;RNA-directed 5'-3' RNA polymerase activity;transcription, RNA-templated;integral component of membrane;g…
HORVU4Hr1G013460	drought.mutantD-control.mutantD	0.00111946	5.60182	up-regulated	Zinc finger protein 1	GO:0090575;GO:0009055;GO:0006366;GO:0006355;GO:0006352;GO:0022900;GO:0006413;GO:0020037;GO:0003676;GO:0045182;GO:0003700;GO:0046872;GO:0016591;GO:0010200;	RNA polymerase II transcription factor complex;electron transfer activity;transcription by RNA polymerase II;regulation of transcription, DNA-templated;DNA-templated transcription, initiation;electron transport chain;translational initiation;heme binding;nucleic acid binding;translation regulator activity;DNA-binding transcription factor activity;metal ion binding;RNA polymerase II, holoenzyme;re…
HORVU5Hr1G111000	drought.mutantD-control.mutantD	0.00112397	2.26847	up-regulated	Glycosyltransferase	GO:0008194;GO:0016758;GO:0010181;GO:0015276;GO:0016491;GO:0043231;GO:0034220;GO:0016021;GO:0055114;	UDP-glycosyltransferase activity;transferase activity, transferring hexosyl groups;FMN binding;ligand-gated ion channel activity;oxidoreductase activity;intracellular membrane-bounded organelle;ion transmembrane transport;integral component of membrane;oxidation-reduction process;
HORVU1Hr1G093980	drought.mutantD-control.mutantD	0.00114443	1.94328	up-regulated	RNA polymerase sigma factor rpoD	GO:0071482;GO:0016987;GO:0003677;GO:0003700;GO:0009507;GO:0001121;GO:0003899;GO:0016021;GO:0006355;GO:0006352;	cellular response to light stimulus;sigma factor activity;DNA binding;DNA-binding transcription factor activity;chloroplast;bacterial transcription;DNA-directed 5'-3' RNA polymerase activity;integral component of membrane;regulation of transcription, DNA-templated;DNA-templated transcription, initiation;
HORVU1Hr1G063450	drought.mutantD-control.mutantD	0.00118288	3.03753	up-regulated	CXE carboxylesterase	GO:0016787;	hydrolase activity;
HORVU2Hr1G031200	drought.mutantD-control.mutantD	0.00118504	1.11528	up-regulated	Non-specific serine/threonine protein kinase	GO:0005634;GO:0005524;GO:0007165;GO:0005737;GO:0016021;GO:0004674;GO:0006468;	nucleus;ATP binding;signal transduction;cytoplasm;integral component of membrane;protein serine/threonine kinase activity;protein phosphorylation;
HORVU2Hr1G032330	drought.mutantD-control.mutantD	0.00121271	2.17003	up-regulated	Sulfotransferase	GO:0008146;	sulfotransferase activity;
HORVU3Hr1G068270	drought.mutantD-control.mutantD	0.00122225	1.06356	up-regulated	Putative acyltransferase	GO:0019748;GO:0047202;GO:0006508;GO:0016021;GO:0004185;	secondary metabolic process;sinapoylglucose-choline O-sinapoyltransferase activity;proteolysis;integral component of membrane;serine-type carboxypeptidase activity;
HORVU2Hr1G011140	drought.mutantD-control.mutantD	0.00122375	1.29615	up-regulated	Receptor y region, transmembrane domain-and RING domain-containing protein 1	GO:0061630;GO:0000139;GO:0043565;GO:0044257;GO:0006886;GO:1901701;GO:0043621;GO:0042578;GO:0005524;GO:0031410;GO:0016310;GO:0016874;GO:0008270;GO:0010033;GO:0045859;GO:0007165;GO:0000306;GO:0035091;GO:0006355;GO:0005783;GO:0000326;GO:0008233;GO:0000325;GO:0005840;GO:0000323;GO:0043632;GO:0000322;GO:0006950;GO:0006511;GO:0006412;GO:0005634;GO:0003735;GO:0006508;GO:0016021;GO:0012505;GO:0016301;GO:…	ubiquitin protein ligase activity;Golgi membrane;sequence-specific DNA binding;cellular protein catabolic process;intracellular protein transport;cellular response to oxygen-containing compound;protein self-association;phosphoric ester hydrolase activity;ATP binding;cytoplasmic vesicle;phosphorylation;ligase activity;zinc ion binding;response to organic substance;regulation of protein kinase acti…
HORVU7Hr1G113460	drought.mutantD-control.mutantD	0.00126034	1.9303	up-regulated	Chaperone protein dnaJ 8 chloroplastic	GO:0009570;GO:0005634;GO:0016021;GO:0009416;	chloroplast stroma;nucleus;integral component of membrane;response to light stimulus;
HORVU6Hr1G029640	drought.mutantD-control.mutantD	0.00127126	1.92907	up-regulated	Heptahelical transmembrane protein 2	GO:0006979;GO:0009651;GO:0038023;GO:0016021;GO:0009725;GO:0009744;GO:0009788;	response to oxidative stress;response to salt stress;signaling receptor activity;integral component of membrane;response to hormone;response to sucrose;negative regulation of abscisic acid-activated signaling pathway;
HORVU1Hr1G068830	drought.mutantD-control.mutantD	0.00128701	1.65647	up-regulated	Non-specific lipid-transfer protein-like protein	GO:0006869;GO:0016021;GO:0008289;	lipid transport;integral component of membrane;lipid binding;
HORVU2Hr1G107660	drought.mutantD-control.mutantD	0.0013139	1.20584	up-regulated	Sugar transport protein 5	GO:0055085;GO:0022857;GO:0008643;GO:0016021;	transmembrane transport;transmembrane transporter activity;carbohydrate transport;integral component of membrane;
HORVU5Hr1G106960	drought.mutantD-control.mutantD	0.00132329	1.42997	up-regulated	Nitrate and chloride transporter	GO:0005887;GO:0055085;GO:0009506;GO:0002239;	integral component of plasma membrane;transmembrane transport;plasmodesma;response to oomycetes;
HORVU5Hr1G088460	drought.mutantD-control.mutantD	0.00132888	1.32148	up-regulated	Mitochondrial glycoprotein	GO:0097177;GO:0005759;GO:0070131;GO:0008494;GO:0003729;	mitochondrial ribosome binding;mitochondrial matrix;positive regulation of mitochondrial translation;translation activator activity;mRNA binding;
HORVU3Hr1G050340	drought.mutantD-control.mutantD	0.00133231	1.36557	up-regulated	Orphans transcription factor (Fragment)	GO:0043169;GO:1901700;GO:0009414;GO:0048364;GO:0009628;GO:0071310;GO:0010119;GO:0071495;GO:0005829;GO:0033993;GO:0010035;GO:0007165;GO:0006470;GO:0043531;GO:0009725;GO:0006950;GO:0009788;GO:0004722;GO:0001101;GO:0005634;GO:0009738;GO:0005515;GO:0016020;GO:0016021;GO:0071944;	cation binding;response to oxygen-containing compound;response to water deprivation;root development;response to abiotic stimulus;cellular response to organic substance;regulation of stomatal movement;cellular response to endogenous stimulus;cytosol;response to lipid;response to inorganic substance;signal transduction;protein dephosphorylation;ADP binding;response to hormone;response to stress;ne…
HORVU4Hr1G002350	drought.mutantD-control.mutantD	0.00134858	1.12978	up-regulated	N utilization substance protein B	GO:0005975;GO:0009507;GO:0003723;GO:0016021;GO:0043244;GO:0006355;GO:0006353;GO:0004553;	carbohydrate metabolic process;chloroplast;RNA binding;integral component of membrane;regulation of protein complex disassembly;regulation of transcription, DNA-templated;DNA-templated transcription, termination;hydrolase activity, hydrolyzing O-glycosyl compounds;
HORVU1Hr1G090780	drought.mutantD-control.mutantD	0.00135928	2.11467	up-regulated	Tetratricopeptide repeat (TPR)-like superfamily protein	GO:0090305;GO:0007040;GO:0008270;GO:0009507;GO:0051013;GO:0009451;GO:0004519;GO:0009658;GO:0009416;GO:0008568;	nucleic acid phosphodiester bond hydrolysis;lysosome organization;zinc ion binding;chloroplast;microtubule severing;RNA modification;endonuclease activity;chloroplast organization;response to light stimulus;microtubule-severing ATPase activity;
HORVU6Hr1G029540	drought.mutantD-control.mutantD	0.00136822	2.37304	up-regulated	0	GO:0016788;	hydrolase activity, acting on ester bonds;
HORVU2Hr1G087370	drought.mutantD-control.mutantD	0.00139958	5.63405	up-regulated	Leucine-rich repeat receptor-like protein kinase family	GO:0016310;GO:0016301;	phosphorylation;kinase activity;
HORVU4Hr1G088280	drought.mutantD-control.mutantD	0.00141152	2.58484	up-regulated	GATA transcription factor	GO:0016788;GO:0005634;GO:0008270;GO:0003700;GO:0045893;GO:0043565;GO:0009416;	hydrolase activity, acting on ester bonds;nucleus;zinc ion binding;DNA-binding transcription factor activity;positive regulation of transcription, DNA-templated;sequence-specific DNA binding;response to light stimulus;
HORVU5Hr1G071940	drought.mutantD-control.mutantD	0.00143204	2.31169	up-regulated	Cyanohydrin beta-glucosyltransferase	GO:0008194;GO:0010132;GO:0016758;GO:0008176;GO:0006096;GO:0044444;GO:0044425;GO:0031090;GO:0044446;GO:0043231;GO:0004618;GO:0042175;GO:0106004;	UDP-glycosyltransferase activity;dhurrin biosynthetic process;transferase activity, transferring hexosyl groups;tRNA (guanine-N7-)-methyltransferase activity;glycolytic process;cytoplasmic part;membrane part;organelle membrane;intracellular organelle part;intracellular membrane-bounded organelle;phosphoglycerate kinase activity;nuclear outer membrane-endoplasmic reticulum membrane network;tRNA (g…
HORVU5Hr1G051580	drought.mutantD-control.mutantD	0.00146144	1.34631	up-regulated	Putative transcription factor	GO:0006355;	regulation of transcription, DNA-templated;
HORVU7Hr1G018580	drought.mutantD-control.mutantD	0.00146586	1.1194	up-regulated	Coiled-coil domain-containing protein 97	GO:0016705;GO:0005506;GO:0005509;GO:0016021;GO:0055114;GO:0004497;GO:0020037;	oxidoreductase activity, acting on paired donors, with incorporation or reduction of molecular oxygen;iron ion binding;calcium ion binding;integral component of membrane;oxidation-reduction process;monooxygenase activity;heme binding;
HORVU2Hr1G019730	drought.mutantD-control.mutantD	0.00146714	1.16292	up-regulated	ATPase family AAA domain-containing protein 1-A	GO:0005524;	ATP binding;
HORVU5Hr1G092790	drought.mutantD-control.mutantD	0.00149141	1.00144	up-regulated	Myristoylated alanine-rich C-kinase substrate-like	GO:0003746;GO:0016021;GO:0016310;GO:0016301;GO:0006414;	translation elongation factor activity;integral component of membrane;phosphorylation;kinase activity;translational elongation;
HORVU6Hr1G067760	drought.mutantD-control.mutantD	0.0015132	3.74274	up-regulated	Phosphoenolpyruvate carboxylase kinase 2	GO:0004612;GO:0005634;GO:0005524;GO:0009738;GO:0005516;GO:0018209;GO:0010857;GO:0005737;GO:0004674;GO:0006468;GO:0035556;	phosphoenolpyruvate carboxykinase (ATP) activity;nucleus;ATP binding;abscisic acid-activated signaling pathway;calmodulin binding;peptidyl-serine modification;calcium-dependent protein kinase activity;cytoplasm;protein serine/threonine kinase activity;protein phosphorylation;intracellular signal transduction;
HORVU2Hr1G118790	drought.mutantD-control.mutantD	0.00154015	2.69937	up-regulated	Beta-fructofuranosidase, insoluble isoenzyme 7	GO:0005975;GO:0048046;GO:0005618;GO:0004553;	carbohydrate metabolic process;apoplast;cell wall;hydrolase activity, hydrolyzing O-glycosyl compounds;
HORVU2Hr1G103020	drought.mutantD-control.mutantD	0.00157407	1.28934	up-regulated	Exopolygalacturonase	GO:0005975;GO:0015211;GO:0015860;GO:0016021;GO:0016829;GO:0004650;GO:0071555;GO:0005576;GO:0009505;GO:0047911;	carbohydrate metabolic process;purine nucleoside transmembrane transporter activity;purine nucleoside transmembrane transport;integral component of membrane;lyase activity;polygalacturonase activity;cell wall organization;extracellular region;plant-type cell wall;galacturan 1,4-alpha-galacturonidase activity;
HORVU5Hr1G006360	drought.mutantD-control.mutantD	0.00157605	6.89613	up-regulated	Cationcalcium exchanger 1	GO:0055085;GO:0006812;GO:0015297;GO:0016021;GO:0006970;GO:0005783;GO:0005774;	transmembrane transport;cation transport;antiporter activity;integral component of membrane;response to osmotic stress;endoplasmic reticulum;vacuolar membrane;
HORVU3Hr1G082930	drought.mutantD-control.mutantD	0.00159854	1.48223	up-regulated	DNA polymerase alpha catalytic subunit	GO:1903047;GO:0022616;GO:0006260;GO:0000428;GO:0003682;GO:0009965;GO:0001882;GO:0000166;GO:0003896;GO:0005634;GO:0003677;GO:0003887;GO:0046872;GO:0070013;GO:0071897;GO:0032774;GO:0051539;GO:0030894;	mitotic cell cycle process;DNA strand elongation;DNA replication;DNA-directed RNA polymerase complex;chromatin binding;leaf morphogenesis;nucleoside binding;nucleotide binding;DNA primase activity;nucleus;DNA binding;DNA-directed DNA polymerase activity;metal ion binding;intracellular organelle lumen;DNA biosynthetic process;RNA biosynthetic process;4 iron, 4 sulfur cluster binding;replisome;
HORVU6Hr1G019540	drought.mutantD-control.mutantD	0.00159948	1.13769	up-regulated	Protein arginine N-methyltransferase	GO:0140096;GO:0010220;GO:0032781;GO:0008168;GO:0001671;GO:0005634;GO:0034969;GO:0009909;GO:0051087;GO:0016021;GO:0005829;GO:0016310;GO:0035246;GO:0016301;	catalytic activity, acting on a protein;positive regulation of vernalization response;positive regulation of ATPase activity;methyltransferase activity;ATPase activator activity;nucleus;histone arginine methylation;regulation of flower development;chaperone binding;integral component of membrane;cytosol;phosphorylation;peptidyl-arginine N-methylation;kinase activity;
HORVU4Hr1G010530	drought.mutantD-control.mutantD	0.00162008	1.2584	up-regulated	HAT family dimerization domain-containing protein	GO:0005634;GO:0003677;GO:0046872;GO:0009791;GO:0005829;GO:0046983;	nucleus;DNA binding;metal ion binding;post-embryonic development;cytosol;protein dimerization activity;
HORVU2Hr1G023710	drought.mutantD-control.mutantD	0.00162111	1.10526	up-regulated	SNARE associated Golgi protein family	GO:0003676;GO:0045330;GO:0016021;GO:0005829;GO:0042545;GO:0030599;	nucleic acid binding;aspartyl esterase activity;integral component of membrane;cytosol;cell wall modification;pectinesterase activity;
HORVU7Hr1G023610	drought.mutantD-control.mutantD	0.00166079	1.68521	up-regulated	Leucine-rich repeat, cysteine-containing subtype	GO:0010187;GO:1902584;GO:0009934;GO:0042335;GO:0009416;GO:0009414;GO:0005634;GO:0004842;GO:0009926;GO:0005515;GO:0010016;GO:0031146;GO:0019005;GO:0016567;	negative regulation of seed germination;positive regulation of response to water deprivation;regulation of meristem structural organization;cuticle development;response to light stimulus;response to water deprivation;nucleus;ubiquitin-protein transferase activity;auxin polar transport;protein binding;shoot system morphogenesis;SCF-dependent proteasomal ubiquitin-dependent protein catabolic proces…
HORVU5Hr1G088620	drought.mutantD-control.mutantD	0.00166668	1.26754	up-regulated	Cytochrome c assembly protein	GO:0005802;GO:0005768;GO:0046872;GO:0016021;GO:0055114;	trans-Golgi network;endosome;metal ion binding;integral component of membrane;oxidation-reduction process;
HORVU7Hr1G122340	drought.mutantD-control.mutantD	0.00172255	1.02889	up-regulated	DNA binding protein, putative	GO:0005634;GO:0016021;GO:0003680;	nucleus;integral component of membrane;AT DNA binding;
HORVU5Hr1G015050	drought.mutantD-control.mutantD	0.00174071	1.0126	up-regulated	Envelope glycoprotein	GO:0036211;GO:0006661;GO:0042157;GO:0006623;GO:0009507;GO:0005768;GO:0003723;GO:0016491;GO:0005829;GO:0034645;GO:0090502;GO:0071805;GO:0044267;GO:0009247;GO:0006412;GO:0006505;GO:0003676;GO:0006506;GO:0004523;GO:0005516;GO:0003735;GO:0043043;GO:0071985;GO:0016021;GO:0010467;GO:0016286;GO:0015935;GO:0055114;GO:0036313;GO:1905394;	protein modification process;phosphatidylinositol biosynthetic process;lipoprotein metabolic process;protein targeting to vacuole;chloroplast;endosome;RNA binding;oxidoreductase activity;cytosol;cellular macromolecule biosynthetic process;RNA phosphodiester bond hydrolysis, endonucleolytic;potassium ion transmembrane transport;cellular protein metabolic process;glycolipid biosynthetic process;tra…
HORVU7Hr1G046890	drought.mutantD-control.mutantD	0.00174103	1.38628	up-regulated	Thioredoxin reductase NTRA	GO:0000166;GO:0031967;GO:0051781;GO:0005737;GO:0019430;GO:0043231;GO:0004791;GO:0016021;GO:0055114;	nucleotide binding;organelle envelope;positive regulation of cell division;cytoplasm;removal of superoxide radicals;intracellular membrane-bounded organelle;thioredoxin-disulfide reductase activity;integral component of membrane;oxidation-reduction process;
HORVU2Hr1G031500	drought.mutantD-control.mutantD	0.00177877	1.61152	up-regulated	Simple sugar transport system permease protein	GO:0016844;GO:0016021;GO:0005783;GO:0009058;	strictosidine synthase activity;integral component of membrane;endoplasmic reticulum;biosynthetic process;
HORVU7Hr1G017200	drought.mutantD-control.mutantD	0.00178339	1.04011	up-regulated	Retrovirus-related pol polyprotein from transposon tnt 1-94	GO:0008270;GO:0034061;GO:0006284;GO:0015074;GO:0004672;GO:0006468;GO:0009405;GO:0006950;GO:0005789;GO:0003676;GO:0006506;GO:0005524;GO:0017150;GO:0002943;GO:0050660;GO:0003824;GO:0016021;GO:0071897;GO:0051716;GO:0055114;GO:0090729;GO:0030598;GO:0017148;	zinc ion binding;DNA polymerase activity;base-excision repair;DNA integration;protein kinase activity;protein phosphorylation;pathogenesis;response to stress;endoplasmic reticulum membrane;nucleic acid binding;GPI anchor biosynthetic process;ATP binding;tRNA dihydrouridine synthase activity;tRNA dihydrouridine synthesis;flavin adenine dinucleotide binding;catalytic activity;integral component of …
HORVU0Hr1G007750	drought.mutantD-control.mutantD	0.00178802	1.57647	up-regulated	Galactose oxidase, beta-propeller	GO:0008270;GO:0004175;GO:0008236;GO:0006355;GO:0080037;GO:0008237;GO:0003676;GO:0051301;GO:0005634;GO:0006508;GO:0016021;GO:0005829;GO:0031463;GO:0016310;GO:0030246;GO:0016301;GO:2000762;GO:0016567;GO:0016853;	zinc ion binding;endopeptidase activity;serine-type peptidase activity;regulation of transcription, DNA-templated;negative regulation of cytokinin-activated signaling pathway;metallopeptidase activity;nucleic acid binding;cell division;nucleus;proteolysis;integral component of membrane;cytosol;Cul3-RING ubiquitin ligase complex;phosphorylation;carbohydrate binding;kinase activity;regulation of ph…
HORVU2Hr1G099820	drought.mutantD-control.mutantD	0.00179705	5.77814	up-regulated	Cold-responsive protein Wcs19-B	GO:0006869;GO:0009408;GO:0005506;GO:0009055;GO:0016021;GO:0009269;GO:0008289;GO:0042157;GO:0022900;GO:0005576;GO:0006972;GO:0020037;	lipid transport;response to heat;iron ion binding;electron transfer activity;integral component of membrane;response to desiccation;lipid binding;lipoprotein metabolic process;electron transport chain;extracellular region;hyperosmotic response;heme binding;
HORVU5Hr1G059530	drought.mutantD-control.mutantD	0.00179907	1.0476	up-regulated	Chaperone protein DnaJ	GO:0009570;GO:0009793;GO:0009941;GO:0009534;GO:1904216;GO:0006457;GO:0009658;GO:0009704;GO:0044183;GO:0005515;GO:0009528;GO:0008219;GO:0003824;GO:0005739;GO:0016021;GO:0055035;	chloroplast stroma;embryo development ending in seed dormancy;chloroplast envelope;chloroplast thylakoid;positive regulation of protein import into chloroplast stroma;protein folding;chloroplast organization;de-etiolation;protein folding chaperone;protein binding;plastid inner membrane;cell death;catalytic activity;mitochondrion;integral component of membrane;plastid thylakoid membrane;
HORVU7Hr1G041710	drought.mutantD-control.mutantD	0.00180769	1.29099	up-regulated	Ribonucleoside-diphosphate reductase small chain like	GO:0005634;GO:0006281;GO:0046872;GO:0007275;GO:0006260;GO:0009263;GO:0016021;GO:0055114;GO:0051726;GO:0061731;GO:0005971;GO:0012501;	nucleus;DNA repair;metal ion binding;multicellular organism development;DNA replication;deoxyribonucleotide biosynthetic process;integral component of membrane;oxidation-reduction process;regulation of cell cycle;ribonucleoside-diphosphate reductase activity;ribonucleoside-diphosphate reductase complex;programmed cell death;
HORVU6Hr1G029910	drought.mutantD-control.mutantD	0.00181145	1.51536	up-regulated	RING-H2 finger protein ATL39	GO:0016021;	integral component of membrane;
HORVU6Hr1G091620	drought.mutantD-control.mutantD	0.00181437	1.08145	up-regulated	Tetratricopeptide repeat-containing domain	GO:0046501;GO:0008883;GO:0005694;GO:0042168;GO:0046148;GO:0005524;GO:0050661;GO:0051188;GO:0051276;GO:0006914;GO:0016021;GO:0033014;GO:0055114;GO:0016740;	protoporphyrinogen IX metabolic process;glutamyl-tRNA reductase activity;chromosome;heme metabolic process;pigment biosynthetic process;ATP binding;NADP binding;cofactor biosynthetic process;chromosome organization;autophagy;integral component of membrane;tetrapyrrole biosynthetic process;oxidation-reduction process;transferase activity;
HORVU5Hr1G006550	drought.mutantD-control.mutantD	0.00183349	8.71408	up-regulated	Cationcalcium exchanger 1	GO:0006813;GO:0006814;GO:0055085;GO:0015297;GO:0016021;GO:0005774;	potassium ion transport;sodium ion transport;transmembrane transport;antiporter activity;integral component of membrane;vacuolar membrane;
HORVU7Hr1G053300	drought.mutantD-control.mutantD	0.0018772	1.10014	up-regulated	Pathogenic type III effector avirulence factor Avr cleavage site	GO:0006270;GO:0008270;GO:0034051;GO:0009626;GO:0006468;GO:0005886;GO:0003676;GO:0009816;GO:0002237;GO:0005515;GO:0010204;GO:0016021;GO:0012505;GO:0019898;	DNA replication initiation;zinc ion binding;negative regulation of plant-type hypersensitive response;plant-type hypersensitive response;protein phosphorylation;plasma membrane;nucleic acid binding;defense response to bacterium, incompatible interaction;response to molecule of bacterial origin;protein binding;defense response signaling pathway, resistance gene-independent;integral component of me…
HORVU6Hr1G027650	drought.mutantD-control.mutantD	0.00192921	1.13243	up-regulated	Hydroxyphenylpyruvate dioxygenase	GO:0019439;GO:0042802;GO:1901361;GO:0009072;GO:0042737;GO:1902221;GO:1901606;GO:0005524;GO:0005634;GO:0003677;GO:0003868;GO:0046872;GO:0016021;GO:0005829;GO:0055114;	aromatic compound catabolic process;identical protein binding;organic cyclic compound catabolic process;aromatic amino acid family metabolic process;drug catabolic process;erythrose 4-phosphate/phosphoenolpyruvate family amino acid metabolic process;alpha-amino acid catabolic process;ATP binding;nucleus;DNA binding;4-hydroxyphenylpyruvate dioxygenase activity;metal ion binding;integral component …
HORVU3Hr1G090910	drought.mutantD-control.mutantD	0.00193004	1.25273	up-regulated	NAC domain-containing protein 2	GO:1900150;GO:0009793;GO:1901002;GO:1902584;GO:0009611;GO:0006355;GO:1900057;GO:0040008;GO:0009788;GO:0048364;GO:0005634;GO:0003677;GO:0009409;GO:0003700;GO:1903508;GO:0010628;GO:0016021;GO:0019900;	regulation of defense response to fungus;embryo development ending in seed dormancy;positive regulation of response to salt stress;positive regulation of response to water deprivation;response to wounding;regulation of transcription, DNA-templated;positive regulation of leaf senescence;regulation of growth;negative regulation of abscisic acid-activated signaling pathway;root development;nucleus;D…
HORVU2Hr1G005630	drought.mutantD-control.mutantD	0.0019345	1.1544	up-regulated	Zinc finger, RING-CH-type	GO:0005524;GO:0008270;GO:0016746;GO:0097255;GO:0035267;GO:0003725;GO:0032508;GO:0016021;GO:0004839;GO:0031011;GO:0016567;GO:0043139;	ATP binding;zinc ion binding;transferase activity, transferring acyl groups;R2TP complex;NuA4 histone acetyltransferase complex;double-stranded RNA binding;DNA duplex unwinding;integral component of membrane;ubiquitin activating enzyme activity;Ino80 complex;protein ubiquitination;5'-3' DNA helicase activity;
HORVU1Hr1G056460	drought.mutantD-control.mutantD	0.00194242	2.04264	up-regulated	Olfactory receptor 1D2	GO:0016021;	integral component of membrane;
HORVU5Hr1G094380	drought.mutantD-control.mutantD	0.00195032	4.27394	up-regulated	Heat shock transcription factor	GO:0003690;GO:0006970;GO:0006355;GO:0043565;GO:0005634;GO:0001012;GO:0003700;GO:1903508;GO:0034605;GO:0009737;GO:0005737;GO:0010628;GO:0016021;	double-stranded DNA binding;response to osmotic stress;regulation of transcription, DNA-templated;sequence-specific DNA binding;nucleus;RNA polymerase II regulatory region DNA binding;DNA-binding transcription factor activity;positive regulation of nucleic acid-templated transcription;cellular response to heat;response to abscisic acid;cytoplasm;positive regulation of gene expression;integral com…
HORVU4Hr1G010150	drought.mutantD-control.mutantD	0.00196105	2.87599	up-regulated	[Protein-PII] uridylyltransferase	GO:0005634;GO:0008773;GO:0016597;	nucleus;[protein-PII] uridylyltransferase activity;amino acid binding;
HORVU5Hr1G005910	drought.mutantD-control.mutantD	0.00196746	8.67931	up-regulated	Late embryogenesis abundant	GO:0005634;GO:0005524;GO:0018108;GO:0004713;GO:0070013;GO:0010226;GO:0005829;GO:0043232;GO:0009845;GO:0044446;GO:0006873;	nucleus;ATP binding;peptidyl-tyrosine phosphorylation;protein tyrosine kinase activity;intracellular organelle lumen;response to lithium ion;cytosol;intracellular non-membrane-bounded organelle;seed germination;intracellular organelle part;cellular ion homeostasis;
HORVU5Hr1G118690	drought.mutantD-control.mutantD	0.00198367	1.06208	up-regulated	E3 ubiquitin-protein ligase	GO:0046872;GO:0016021;	metal ion binding;integral component of membrane;
HORVU7Hr1G111190	drought.mutantD-control.mutantD	0.0019886	1.04322	up-regulated	Phosphoglycerate dehydrogenase	GO:0009570;GO:0005524;GO:0051287;GO:0009793;GO:0009561;GO:0004617;GO:0005739;GO:0016020;GO:0006564;GO:0005829;GO:0009555;GO:0055114;	chloroplast stroma;ATP binding;NAD binding;embryo development ending in seed dormancy;megagametogenesis;phosphoglycerate dehydrogenase activity;mitochondrion;membrane;L-serine biosynthetic process;cytosol;pollen development;oxidation-reduction process;
HORVU7Hr1G055290	drought.mutantD-control.mutantD	0.00199913	2.90327	up-regulated	Ethylene-responsive factor-like protein 1	GO:0005634;GO:0003677;GO:0003700;GO:0005515;GO:0005737;GO:0016021;GO:0006355;GO:0009873;GO:0009736;GO:0048825;	nucleus;DNA binding;DNA-binding transcription factor activity;protein binding;cytoplasm;integral component of membrane;regulation of transcription, DNA-templated;ethylene-activated signaling pathway;cytokinin-activated signaling pathway;cotyledon development;
HORVU2Hr1G029560	drought.mutantD-control.mutantD	0.00200206	1.4574	up-regulated	Cyanohydrin beta-glucosyltransferase	GO:0008194;GO:0016758;GO:0043231;GO:0006508;GO:0016021;GO:0008236;	UDP-glycosyltransferase activity;transferase activity, transferring hexosyl groups;intracellular membrane-bounded organelle;proteolysis;integral component of membrane;serine-type peptidase activity;
HORVU5Hr1G096440	drought.mutantD-control.mutantD	0.00201349	2.25356	up-regulated	Cyclic nucleotide-gated ion channel 2	GO:0070509;GO:0015079;GO:0007263;GO:0034220;GO:0015085;GO:0005244;GO:0022834;GO:0009626;GO:0005886;GO:0006813;GO:0005216;GO:0005516;GO:0016021;GO:0030552;GO:0030553;	calcium ion import;potassium ion transmembrane transporter activity;nitric oxide mediated signal transduction;ion transmembrane transport;calcium ion transmembrane transporter activity;voltage-gated ion channel activity;ligand-gated channel activity;plant-type hypersensitive response;plasma membrane;potassium ion transport;ion channel activity;calmodulin binding;integral component of membrane;cAM…
HORVU2Hr1G033540	drought.mutantD-control.mutantD	0.00201884	3.68936	up-regulated	Putative zinc finger, CCHC-type	GO:0003676;GO:0003964;GO:0015074;GO:0006278;	nucleic acid binding;RNA-directed DNA polymerase activity;DNA integration;RNA-dependent DNA biosynthetic process;
HORVU5Hr1G047070	drought.mutantD-control.mutantD	0.00204272	3.0453	up-regulated	Pentatricopeptide repeat-containing protein	0	0
HORVU4Hr1G079260	drought.mutantD-control.mutantD	0.0021044	1.36788	up-regulated	Cyclin-dependent kinases regulatory subunit	GO:0010154;GO:0016538;GO:0009941;GO:0009534;GO:0007049;GO:0000079;GO:0051301;GO:0009816;GO:0008219;GO:0009528;GO:0009908;GO:0046872;GO:0016021;GO:0055035;GO:0055114;GO:0032441;GO:0010277;GO:0051537;GO:0015996;	fruit development;cyclin-dependent protein serine/threonine kinase regulator activity;chloroplast envelope;chloroplast thylakoid;cell cycle;regulation of cyclin-dependent protein serine/threonine kinase activity;cell division;defense response to bacterium, incompatible interaction;cell death;plastid inner membrane;flower development;metal ion binding;integral component of membrane;plastid thylako…
HORVU1Hr1G025830	drought.mutantD-control.mutantD	0.00211329	4.01274	up-regulated	Glycosyltransferase	GO:0015698;GO:0008194;GO:0016758;GO:0043231;GO:0016021;GO:0005452;GO:0010224;	inorganic anion transport;UDP-glycosyltransferase activity;transferase activity, transferring hexosyl groups;intracellular membrane-bounded organelle;integral component of membrane;inorganic anion exchanger activity;response to UV-B;
HORVU2Hr1G094960	drought.mutantD-control.mutantD	0.00212695	2.69248	up-regulated	F-box protein PP2-A14	GO:0016021;	integral component of membrane;
HORVU5Hr1G008050	drought.mutantD-control.mutantD	0.00214116	5.8159	up-regulated	Plastid 9-cis-epoxycarotenoid dioxygenase	GO:0009570;GO:0016106;GO:0010162;GO:0016702;GO:0042538;GO:0009687;GO:1902645;GO:0043289;GO:0009535;GO:0009414;GO:0072330;GO:0046872;GO:0016121;GO:0055114;	chloroplast stroma;sesquiterpenoid biosynthetic process;seed dormancy process;oxidoreductase activity, acting on single donors with incorporation of molecular oxygen, incorporation of two atoms of oxygen;hyperosmotic salinity response;abscisic acid metabolic process;tertiary alcohol biosynthetic process;apocarotenoid biosynthetic process;chloroplast thylakoid membrane;response to water deprivatio…
HORVU1Hr1G012720	drought.mutantD-control.mutantD	0.0021461	6.45685	up-regulated	Carbamoyl-phosphate synthase large subunit	GO:0004088;	carbamoyl-phosphate synthase (glutamine-hydrolyzing) activity;
HORVU1Hr1G054100	drought.mutantD-control.mutantD	0.0021798	2.16339	up-regulated	Nucleotide-diphospho-sugar transferase	GO:0004842;GO:0016757;GO:0046872;GO:0045330;GO:0006486;GO:0016021;GO:0042545;GO:0030599;GO:0016567;	ubiquitin-protein transferase activity;transferase activity, transferring glycosyl groups;metal ion binding;aspartyl esterase activity;protein glycosylation;integral component of membrane;cell wall modification;pectinesterase activity;protein ubiquitination;
HORVU4Hr1G066270	drought.mutantD-control.mutantD	0.00219844	5.2652	up-regulated	Chloroplast allene oxide synthase	GO:0003676;GO:0009695;GO:0016705;GO:0005506;GO:0031408;GO:0009941;GO:0047987;GO:0055114;GO:0016125;GO:0004497;GO:0020037;GO:0009535;	nucleic acid binding;jasmonic acid biosynthetic process;oxidoreductase activity, acting on paired donors, with incorporation or reduction of molecular oxygen;iron ion binding;oxylipin biosynthetic process;chloroplast envelope;hydroperoxide dehydratase activity;oxidation-reduction process;sterol metabolic process;monooxygenase activity;heme binding;chloroplast thylakoid membrane;
HORVU3Hr1G011560	drought.mutantD-control.mutantD	0.00221762	1.91067	up-regulated	Mitochondrial glycoprotein family protein	GO:0097177;GO:0005759;GO:0070131;GO:0008494;GO:0003729;	mitochondrial ribosome binding;mitochondrial matrix;positive regulation of mitochondrial translation;translation activator activity;mRNA binding;
HORVU7Hr1G117370	drought.mutantD-control.mutantD	0.00221873	1.07131	up-regulated	Senescence/spartin-associated	GO:0005524;GO:0003700;GO:0009506;GO:0016021;GO:0006355;GO:0004672;GO:0006468;GO:0005886;	ATP binding;DNA-binding transcription factor activity;plasmodesma;integral component of membrane;regulation of transcription, DNA-templated;protein kinase activity;protein phosphorylation;plasma membrane;
HORVU4Hr1G002330	drought.mutantD-control.mutantD	0.00223437	5.81386	up-regulated	Cation/calcium exchanger	GO:0055085;GO:0006812;GO:0015297;GO:0016021;GO:0006970;GO:0005783;GO:0005774;	transmembrane transport;cation transport;antiporter activity;integral component of membrane;response to osmotic stress;endoplasmic reticulum;vacuolar membrane;
HORVU4Hr1G035740	drought.mutantD-control.mutantD	0.00224562	1.78295	up-regulated	Retrotransposon protein, putative, unclassified	GO:0006281;GO:0015074;GO:0006464;GO:0009654;GO:0005774;GO:0005534;GO:0005524;GO:0003964;GO:0003843;GO:0003700;GO:0005509;GO:0004519;GO:0016310;GO:0016773;GO:0016655;GO:0090305;GO:0008270;GO:0140096;GO:0055085;GO:0022857;GO:0006075;GO:0006278;GO:0006355;GO:0000148;GO:0004553;GO:0003676;GO:0005634;GO:0016021;GO:0015979;GO:0055114;GO:0019898;GO:0016301;	DNA repair;DNA integration;cellular protein modification process;photosystem II oxygen evolving complex;vacuolar membrane;galactose binding;ATP binding;RNA-directed DNA polymerase activity;1,3-beta-D-glucan synthase activity;DNA-binding transcription factor activity;calcium ion binding;endonuclease activity;phosphorylation;phosphotransferase activity, alcohol group as acceptor;oxidoreductase acti…
HORVU5Hr1G094490	drought.mutantD-control.mutantD	0.00226054	3.15833	up-regulated	Transmembrane BAX inhibitor motif-containing protein 4	GO:0016021;	integral component of membrane;
HORVU7Hr1G088670	drought.mutantD-control.mutantD	0.00228705	1.27736	up-regulated	Avr9/Cf-9 rapidly elicited protein	0	0
HORVU4Hr1G014970	drought.mutantD-control.mutantD	0.00228861	2.28748	up-regulated	Galactose oxidase, beta-propeller	GO:0008270;GO:0004175;GO:0008236;GO:0006355;GO:0080037;GO:0008237;GO:0003676;GO:0051301;GO:0005634;GO:0005515;GO:0006508;GO:0016021;GO:0005829;GO:0031463;GO:0016310;GO:0030246;GO:0016301;GO:2000762;GO:0016567;GO:0016853;	zinc ion binding;endopeptidase activity;serine-type peptidase activity;regulation of transcription, DNA-templated;negative regulation of cytokinin-activated signaling pathway;metallopeptidase activity;nucleic acid binding;cell division;nucleus;protein binding;proteolysis;integral component of membrane;cytosol;Cul3-RING ubiquitin ligase complex;phosphorylation;carbohydrate binding;kinase activity;…
HORVU1Hr1G008360	drought.mutantD-control.mutantD	0.00229189	4.37467	up-regulated	Laccase	GO:0003676;GO:0046274;GO:0008270;GO:0005507;GO:0048046;GO:0016021;GO:0055114;GO:0052716;	nucleic acid binding;lignin catabolic process;zinc ion binding;copper ion binding;apoplast;integral component of membrane;oxidation-reduction process;hydroquinone:oxygen oxidoreductase activity;
HORVU4Hr1G085250	drought.mutantD-control.mutantD	0.00229884	3.67805	up-regulated	Tonoplast intrinsic protein4	GO:0015267;GO:0006833;GO:0009705;GO:0055085;GO:0005372;GO:0042807;GO:0016021;GO:0005774;	channel activity;water transport;plant-type vacuole membrane;transmembrane transport;water transmembrane transporter activity;central vacuole;integral component of membrane;vacuolar membrane;
HORVU4Hr1G071020	drought.mutantD-control.mutantD	0.00242192	2.76212	up-regulated	Polyol transporter like	GO:0055085;GO:0022857;GO:0015672;GO:0032440;GO:0016021;GO:0008643;GO:0055114;GO:0031226;GO:0015798;GO:0010311;GO:0016765;	transmembrane transport;transmembrane transporter activity;monovalent inorganic cation transport;2-alkenal reductase [NAD(P)] activity;integral component of membrane;carbohydrate transport;oxidation-reduction process;intrinsic component of plasma membrane;myo-inositol transport;lateral root formation;transferase activity, transferring alkyl or aryl (other than methyl) groups;
HORVU6Hr1G076340	drought.mutantD-control.mutantD	0.00242192	3.03254	up-regulated	protein O-linked-mannose beta-1,4-N-acetylglucosaminyltransferase 2-like	GO:0016757;	transferase activity, transferring glycosyl groups;
HORVU6Hr1G078210	drought.mutantD-control.mutantD	0.00246898	1.03947	up-regulated	Amidase	GO:0006626;GO:0004721;GO:0005739;GO:0004040;GO:0006470;GO:0006508;GO:0016021;GO:0043864;GO:0031358;GO:0016740;GO:0050567;	protein targeting to mitochondrion;phosphoprotein phosphatase activity;mitochondrion;amidase activity;protein dephosphorylation;proteolysis;integral component of membrane;indoleacetamide hydrolase activity;intrinsic component of chloroplast outer membrane;transferase activity;glutaminyl-tRNA synthase (glutamine-hydrolyzing) activity;
HORVU4Hr1G036460	drought.mutantD-control.mutantD	0.00255056	1.95859	up-regulated	0	GO:0090305;GO:0008270;GO:0004386;GO:0006259;GO:0006974;GO:0004674;GO:0006468;GO:0003676;GO:0005524;GO:0003964;GO:0000184;GO:0004518;GO:0034654;GO:0140098;GO:0034645;	nucleic acid phosphodiester bond hydrolysis;zinc ion binding;helicase activity;DNA metabolic process;cellular response to DNA damage stimulus;protein serine/threonine kinase activity;protein phosphorylation;nucleic acid binding;ATP binding;RNA-directed DNA polymerase activity;nuclear-transcribed mRNA catabolic process, nonsense-mediated decay;nuclease activity;nucleobase-containing compound biosy…
HORVU3Hr1G062920	drought.mutantD-control.mutantD	0.00255631	2.79619	up-regulated	0	GO:0046460;GO:0047196;GO:0016021;GO:0045017;GO:0006641;GO:0004144;GO:0005886;	neutral lipid biosynthetic process;long-chain-alcohol O-fatty-acyltransferase activity;integral component of membrane;glycerolipid biosynthetic process;triglyceride metabolic process;diacylglycerol O-acyltransferase activity;plasma membrane;
HORVU5Hr1G084900	drought.mutantD-control.mutantD	0.0025682	1.53329	up-regulated	Putative beta-1,3-glucanase	GO:0006281;GO:0008094;GO:0006541;GO:0006177;GO:0004553;GO:0046658;GO:0003697;GO:0005975;GO:0005524;GO:0003922;GO:0016021;GO:0016310;GO:0016301;	DNA repair;DNA-dependent ATPase activity;glutamine metabolic process;GMP biosynthetic process;hydrolase activity, hydrolyzing O-glycosyl compounds;anchored component of plasma membrane;single-stranded DNA binding;carbohydrate metabolic process;ATP binding;GMP synthase (glutamine-hydrolyzing) activity;integral component of membrane;phosphorylation;kinase activity;
HORVU4Hr1G051650	drought.mutantD-control.mutantD	0.00261122	1.12618	up-regulated	Glycosyltransferase	GO:0016757;GO:0009506;GO:0009561;GO:0006486;GO:0016021;GO:0005794;GO:0006535;GO:0048868;	transferase activity, transferring glycosyl groups;plasmodesma;megagametogenesis;protein glycosylation;integral component of membrane;Golgi apparatus;cysteine biosynthetic process from serine;pollen tube development;
HORVU4Hr1G023110	drought.mutantD-control.mutantD	0.00261417	1.98432	up-regulated	Ethylene-responsive transcription factor CRF1	GO:0005634;GO:0003677;GO:0005524;GO:0003700;GO:0016021;GO:0006355;GO:0004674;GO:0006468;	nucleus;DNA binding;ATP binding;DNA-binding transcription factor activity;integral component of membrane;regulation of transcription, DNA-templated;protein serine/threonine kinase activity;protein phosphorylation;
HORVU5Hr1G093150	drought.mutantD-control.mutantD	0.00263629	1.11091	up-regulated	HB homeobox transcription factor (Fragment)	GO:0005634;GO:0003677;GO:0016021;GO:0008289;	nucleus;DNA binding;integral component of membrane;lipid binding;
HORVU1Hr1G069510	drought.mutantD-control.mutantD	0.00266516	1.47885	up-regulated	Leucine-rich repeat protein kinase family protein	GO:0005524;GO:0009506;GO:0005515;GO:0016021;GO:0004672;GO:0006468;GO:0009505;GO:0005886;	ATP binding;plasmodesma;protein binding;integral component of membrane;protein kinase activity;protein phosphorylation;plant-type cell wall;plasma membrane;
HORVU3Hr1G034460	drought.mutantD-control.mutantD	0.00271147	1.71973	up-regulated	Purple acid phosphatase	GO:0046872;GO:0016021;GO:0016311;GO:0003993;	metal ion binding;integral component of membrane;dephosphorylation;acid phosphatase activity;
HORVU6Hr1G010120	drought.mutantD-control.mutantD	0.00274095	1.88986	up-regulated	Pentatricopeptide repeat-containing protein, putative	GO:0009041;GO:0090305;GO:0008270;GO:0008033;GO:0009451;GO:0009982;GO:0046940;GO:0006221;GO:0008568;GO:0005634;GO:0004127;GO:0005524;GO:0009507;GO:0051013;GO:0003723;GO:0016071;GO:0006207;GO:0005737;GO:0004519;GO:0016021;GO:0016310;	uridylate kinase activity;nucleic acid phosphodiester bond hydrolysis;zinc ion binding;tRNA processing;RNA modification;pseudouridine synthase activity;nucleoside monophosphate phosphorylation;pyrimidine nucleotide biosynthetic process;microtubule-severing ATPase activity;nucleus;cytidylate kinase activity;ATP binding;chloroplast;microtubule severing;RNA binding;mRNA metabolic process;'de novo' p…
HORVU3Hr1G057200	drought.mutantD-control.mutantD	0.00278007	1.11575	up-regulated	Tetraketide alpha-pyrone reductase 1	GO:0008270;GO:0006351;GO:0004672;GO:0006694;GO:0006468;GO:0007623;GO:0042742;GO:0042754;GO:0000981;GO:0006357;GO:0005524;GO:0005634;GO:0009409;GO:0003677;GO:0003854;GO:0050662;GO:0009809;GO:0016021;GO:0055114;GO:0016621;GO:0016853;	zinc ion binding;transcription, DNA-templated;protein kinase activity;steroid biosynthetic process;protein phosphorylation;circadian rhythm;defense response to bacterium;negative regulation of circadian rhythm;DNA-binding transcription factor activity, RNA polymerase II-specific;regulation of transcription by RNA polymerase II;ATP binding;nucleus;response to cold;DNA binding;3-beta-hydroxy-delta5…
HORVU4Hr1G032390	drought.mutantD-control.mutantD	0.00281612	2.19237	up-regulated	Retrovirus-related Pol polyprotein from transposon TNT 1-94 (Fragment)	0	0
HORVU7Hr1G048470	drought.mutantD-control.mutantD	0.00281857	1.00176	up-regulated	0	GO:0016757;GO:0016021;GO:0009664;GO:0000139;	transferase activity, transferring glycosyl groups;integral component of membrane;plant-type cell wall organization;Golgi membrane;
HORVU7Hr1G003460	drought.mutantD-control.mutantD	0.00282348	1.10583	up-regulated	Glycosyl transferase, family 48	GO:0008360;GO:0008270;GO:0006075;GO:0009556;GO:0015074;GO:0005794;GO:0048589;GO:0000148;GO:0003676;GO:0003843;GO:0009506;GO:0016021;GO:0071555;	regulation of cell shape;zinc ion binding;(1->3)-beta-D-glucan biosynthetic process;microsporogenesis;DNA integration;Golgi apparatus;developmental growth;1,3-beta-D-glucan synthase complex;nucleic acid binding;1,3-beta-D-glucan synthase activity;plasmodesma;integral component of membrane;cell wall organization;
HORVU1Hr1G068530	drought.mutantD-control.mutantD	0.00282557	5.92527	up-regulated	UV radiation resistance-associated gene protein	GO:0016021;	integral component of membrane;
HORVU5Hr1G088130	drought.mutantD-control.mutantD	0.00282964	1.87001	up-regulated	Phytoene synthase chloroplastic	GO:0046905;GO:0016767;GO:0016109;GO:0031969;GO:0016021;GO:0016120;GO:0006696;GO:0046148;GO:0004310;GO:0010287;GO:0051996;GO:0016116;	phytoene synthase activity;geranylgeranyl-diphosphate geranylgeranyltransferase activity;tetraterpenoid biosynthetic process;chloroplast membrane;integral component of membrane;carotene biosynthetic process;ergosterol biosynthetic process;pigment biosynthetic process;farnesyl-diphosphate farnesyltransferase activity;plastoglobule;squalene synthase activity;carotenoid metabolic process;
HORVU1Hr1G080080	drought.mutantD-control.mutantD	0.00285256	1.99849	up-regulated	Sulfotransferase	GO:0008146;	sulfotransferase activity;
HORVU1Hr1G005320	drought.mutantD-control.mutantD	0.00288302	1.10803	up-regulated	Guanine nucleotide-binding protein, beta subunit	GO:0006281;GO:0031080;GO:0016705;GO:0015031;GO:0005524;GO:0009507;GO:0005506;GO:0051540;GO:0032508;GO:0051028;GO:0046906;GO:0006310;GO:0006751;GO:0000723;GO:0005840;GO:0006412;GO:0003676;GO:0003678;GO:0005515;GO:0003735;GO:0048037;GO:0016021;GO:0003839;GO:0071249;GO:0055114;GO:0016226;	DNA repair;nuclear pore outer ring;oxidoreductase activity, acting on paired donors, with incorporation or reduction of molecular oxygen;protein transport;ATP binding;chloroplast;iron ion binding;metal cluster binding;DNA duplex unwinding;mRNA transport;tetrapyrrole binding;DNA recombination;glutathione catabolic process;telomere maintenance;ribosome;translation;nucleic acid binding;DNA helicase …
HORVU3Hr1G037330	drought.mutantD-control.mutantD	0.00288493	1.48615	up-regulated	phenazine biosynthesis-like domain-containing protein 1	GO:0003824;GO:0046872;GO:0009058;GO:0030001;	catalytic activity;metal ion binding;biosynthetic process;metal ion transport;
HORVU5Hr1G047730	drought.mutantD-control.mutantD	0.00289257	1.65061	up-regulated	Ferritin-1, chloroplastic	GO:0010043;GO:0046677;GO:0004322;GO:1901700;GO:0009636;GO:0043227;GO:0006879;GO:0005623;GO:0006979;GO:0009409;GO:0009908;GO:0048366;GO:0010039;GO:0097305;GO:0033993;GO:0042802;GO:0019904;GO:0008199;GO:0008198;GO:0044422;GO:0009725;GO:0000302;GO:0001101;GO:0051651;GO:0009617;GO:0006826;GO:0042493;GO:0016020;GO:0055114;GO:0015979;GO:0051238;	response to zinc ion;response to antibiotic;ferroxidase activity;response to oxygen-containing compound;response to toxic substance;membrane-bounded organelle;cellular iron ion homeostasis;cell;response to oxidative stress;response to cold;flower development;leaf development;response to iron ion;response to alcohol;response to lipid;identical protein binding;protein domain specific binding;ferric…
HORVU7Hr1G115780	drought.mutantD-control.mutantD	0.00292806	1.01326	up-regulated	Structural constituent of ribosome	GO:0003723;GO:0003735;GO:0005840;GO:0006412;	RNA binding;structural constituent of ribosome;ribosome;translation;
HORVU3Hr1G052520	drought.mutantD-control.mutantD	0.00294244	3.95952	up-regulated	RING-type E3 ubiquitin transferase	GO:0016746;GO:0007010;GO:0009116;GO:0005200;GO:0005874;GO:0007017;GO:0005525;GO:0004842;GO:0070552;GO:0003924;GO:0016021;GO:0070531;GO:0016874;GO:0016567;	transferase activity, transferring acyl groups;cytoskeleton organization;nucleoside metabolic process;structural constituent of cytoskeleton;microtubule;microtubule-based process;GTP binding;ubiquitin-protein transferase activity;BRISC complex;GTPase activity;integral component of membrane;BRCA1-A complex;ligase activity;protein ubiquitination;
HORVU1Hr1G013870	drought.mutantD-control.mutantD	0.00295906	3.97913	up-regulated	Peptide-N4-(N-acetyl-beta-glucosaminyl)asparagine amidase A	GO:0005773;GO:0000224;	vacuole;peptide-N4-(N-acetyl-beta-glucosaminyl)asparagine amidase activity;
HORVU1Hr1G025870	drought.mutantD-control.mutantD	0.00296465	2.44328	up-regulated	Glycosyltransferase	GO:0015698;GO:0008194;GO:0016758;GO:0043231;GO:0016021;GO:0005452;GO:0006568;GO:0004640;	inorganic anion transport;UDP-glycosyltransferase activity;transferase activity, transferring hexosyl groups;intracellular membrane-bounded organelle;integral component of membrane;inorganic anion exchanger activity;tryptophan metabolic process;phosphoribosylanthranilate isomerase activity;
HORVU7Hr1G077710	drought.mutantD-control.mutantD	0.002981	1.64784	up-regulated	Phosphatidylinositol-4-phosphate 5-kinase	GO:0005524;GO:0016307;GO:0016021;GO:0046854;GO:0010008;	ATP binding;phosphatidylinositol phosphate kinase activity;integral component of membrane;phosphatidylinositol phosphorylation;endosome membrane;
HORVU6Hr1G079830	drought.mutantD-control.mutantD	0.00300614	3.78003	up-regulated	Pentatricopeptide repeat-containing protein chloroplastic	GO:0090305;GO:0008270;GO:0140096;GO:0140097;GO:0009451;GO:0006470;GO:0005634;GO:0009507;GO:0051013;GO:0005839;GO:0032508;GO:0006629;GO:0016021;GO:0051603;GO:0016787;	nucleic acid phosphodiester bond hydrolysis;zinc ion binding;catalytic activity, acting on a protein;catalytic activity, acting on DNA;RNA modification;protein dephosphorylation;nucleus;chloroplast;microtubule severing;proteasome core complex;DNA duplex unwinding;lipid metabolic process;integral component of membrane;proteolysis involved in cellular protein catabolic process;hydrolase activity;
HORVU5Hr1G070400	drought.mutantD-control.mutantD	0.00301067	7.01009	up-regulated	ATP-binding cassette transporter, putative	GO:0016887;GO:0005524;GO:0042626;GO:0055085;GO:0016021;GO:0005886;	ATPase activity;ATP binding;ATPase-coupled transmembrane transporter activity;transmembrane transport;integral component of membrane;plasma membrane;
HORVU2Hr1G124870	drought.mutantD-control.mutantD	0.00301552	1.08981	up-regulated	Tubby-like F-box protein 7	0	0
HORVU5Hr1G054970	drought.mutantD-control.mutantD	0.00304619	4.94135	up-regulated	9-cis-epoxycarotenoid dioxygenase, chloroplastic	GO:0009570;GO:0016106;GO:0010162;GO:0016702;GO:0009687;GO:1902645;GO:0043289;GO:0009535;GO:0072330;GO:0046872;GO:0016121;GO:0055114;GO:0010114;	chloroplast stroma;sesquiterpenoid biosynthetic process;seed dormancy process;oxidoreductase activity, acting on single donors with incorporation of molecular oxygen, incorporation of two atoms of oxygen;abscisic acid metabolic process;tertiary alcohol biosynthetic process;apocarotenoid biosynthetic process;chloroplast thylakoid membrane;monocarboxylic acid biosynthetic process;metal ion binding;…
HORVU3Hr1G016430	drought.mutantD-control.mutantD	0.00305945	1.28039	up-regulated	Galactinol--sucrose galactosyltransferase	GO:0047274;GO:0006979;GO:0009507;GO:0009737;GO:0047268;GO:0010325;GO:0009414;GO:0016787;	galactinol-sucrose galactosyltransferase activity;response to oxidative stress;chloroplast;response to abscisic acid;galactinol-raffinose galactosyltransferase activity;raffinose family oligosaccharide biosynthetic process;response to water deprivation;hydrolase activity;
HORVU2Hr1G069440	drought.mutantD-control.mutantD	0.00307466	2.49992	up-regulated	HCP-like superfamily protein with MYND-type zinc finger	GO:0046872;GO:0016021;	metal ion binding;integral component of membrane;
HORVU5Hr1G060450	drought.mutantD-control.mutantD	0.00313094	1.07793	up-regulated	PC-Esterase	GO:0045492;GO:0016407;GO:0016021;GO:0005794;GO:0008146;	xylan biosynthetic process;acetyltransferase activity;integral component of membrane;Golgi apparatus;sulfotransferase activity;
HORVU3Hr1G035450	drought.mutantD-control.mutantD	0.00317484	1.28773	up-regulated	Guanine nucleotide-binding protein, beta subunit	GO:0009870;GO:0016905;GO:0010182;GO:0006464;GO:0000974;GO:0006468;GO:0050080;GO:0000398;GO:0009755;GO:0048364;GO:0009749;GO:0071013;GO:0045892;GO:0015629;GO:0016310;GO:0050832;GO:0030042;GO:0005662;GO:0006633;GO:0042742;GO:0080008;GO:0048825;GO:0005515;GO:0045087;GO:0006508;GO:0010204;GO:0016021;GO:0016567;	defense response signaling pathway, resistance gene-dependent;myosin heavy chain kinase activity;sugar mediated signaling pathway;cellular protein modification process;Prp19 complex;protein phosphorylation;malonyl-CoA decarboxylase activity;mRNA splicing, via spliceosome;hormone-mediated signaling pathway;root development;response to glucose;catalytic step 2 spliceosome;negative regulation of tra…
HORVU2Hr1G095940	drought.mutantD-control.mutantD	0.00317908	1.30244	up-regulated	Transcription factor, putative	0	0
HORVU7Hr1G104180	drought.mutantD-control.mutantD	0.00318271	7.50832	up-regulated	0	GO:0003677;GO:0005634;GO:0009506;GO:0046872;GO:0009055;GO:0016021;GO:0022900;GO:0005773;GO:0032578;GO:0046658;	DNA binding;nucleus;plasmodesma;metal ion binding;electron transfer activity;integral component of membrane;electron transport chain;vacuole;aleurone grain membrane;anchored component of plasma membrane;
HORVU1Hr1G091010	drought.mutantD-control.mutantD	0.00322277	1.27053	up-regulated	Pollen oleosin	GO:0019915;GO:0016021;GO:0012511;	lipid storage;integral component of membrane;monolayer-surrounded lipid storage body;
HORVU2Hr1G048520	drought.mutantD-control.mutantD	0.00324669	1.67919	up-regulated	E3 ubiquitin-protein ligase NEURL1B	GO:0004842;GO:0016874;GO:0016567;	ubiquitin-protein transferase activity;ligase activity;protein ubiquitination;
HORVU5Hr1G101740	drought.mutantD-control.mutantD	0.00326559	1.18799	up-regulated	Ubiquitinyl hydrolase 1	GO:0004843;GO:0016579;GO:0030433;	thiol-dependent ubiquitin-specific protease activity;protein deubiquitination;ubiquitin-dependent ERAD pathway;
HORVU7Hr1G027810	drought.mutantD-control.mutantD	0.00326851	2.70397	up-regulated	Calcium-binding protein CML	GO:0005509;GO:0016021;GO:0016310;GO:0016301;	calcium ion binding;integral component of membrane;phosphorylation;kinase activity;
HORVU5Hr1G063630	drought.mutantD-control.mutantD	0.00331667	6.67924	up-regulated	Low molecular mass early light-inducible protein HV90, chloroplastic	GO:0009507;GO:0042170;GO:0055035;GO:0016021;	chloroplast;plastid membrane;plastid thylakoid membrane;integral component of membrane;
HORVU1Hr1G077910	drought.mutantD-control.mutantD	0.00331776	1.07759	up-regulated	Pseudouridine synthase family protein	GO:0005634;GO:0001522;GO:0003723;GO:0106029;GO:0009982;GO:0140101;	nucleus;pseudouridine synthesis;RNA binding;tRNA pseudouridine synthase activity;pseudouridine synthase activity;catalytic activity, acting on a tRNA;
HORVU6Hr1G029240	drought.mutantD-control.mutantD	0.00333055	1.57499	up-regulated	L-gulonolactone oxidase	GO:0003885;GO:0071949;GO:0003676;GO:0090502;GO:0004523;GO:0016020;GO:0044432;GO:0055114;GO:0032991;GO:0050105;GO:0019853;GO:0005773;	D-arabinono-1,4-lactone oxidase activity;FAD binding;nucleic acid binding;RNA phosphodiester bond hydrolysis, endonucleolytic;RNA-DNA hybrid ribonuclease activity;membrane;endoplasmic reticulum part;oxidation-reduction process;protein-containing complex;L-gulonolactone oxidase activity;L-ascorbic acid biosynthetic process;vacuole;
HORVU1Hr1G063380	drought.mutantD-control.mutantD	0.00333092	3.18272	up-regulated	Arylacetamide deacetylase	GO:0016021;GO:0016787;	integral component of membrane;hydrolase activity;
HORVU7Hr1G057330	drought.mutantD-control.mutantD	0.00334032	1.52099	up-regulated	Chaperone protein dnaJ 11 chloroplastic	GO:0031072;GO:0005524;GO:0009408;GO:0009507;GO:0008270;GO:0006260;GO:0016021;GO:0051082;GO:0006457;	heat shock protein binding;ATP binding;response to heat;chloroplast;zinc ion binding;DNA replication;integral component of membrane;unfolded protein binding;protein folding;
HORVU7Hr1G022440	drought.mutantD-control.mutantD	0.00338377	1.70843	up-regulated	Endopeptidase La	GO:0006281;GO:0006627;GO:0005524;GO:0008094;GO:0046872;GO:0005739;GO:0006310;GO:0003684;GO:0004222;	DNA repair;protein processing involved in protein targeting to mitochondrion;ATP binding;DNA-dependent ATPase activity;metal ion binding;mitochondrion;DNA recombination;damaged DNA binding;metalloendopeptidase activity;
HORVU7Hr1G057100	drought.mutantD-control.mutantD	0.0033939	1.55624	up-regulated	Cytochrome P450 monooxygenase	GO:0016705;GO:0005506;GO:0016021;GO:0055114;GO:0004497;GO:0020037;	oxidoreductase activity, acting on paired donors, with incorporation or reduction of molecular oxygen;iron ion binding;integral component of membrane;oxidation-reduction process;monooxygenase activity;heme binding;
HORVU5Hr1G050230	drought.mutantD-control.mutantD	0.00340288	2.84967	up-regulated	Tetratricopeptide-like helical domain containing protein	GO:0008270;GO:0016021;GO:0008168;GO:0032259;	zinc ion binding;integral component of membrane;methyltransferase activity;methylation;
HORVU2Hr1G125520	drought.mutantD-control.mutantD	0.00347194	2.74179	up-regulated	Flavonoid 3'-hydroxylase (Fragment)	GO:0003676;GO:0008270;GO:0016705;GO:0005506;GO:0016021;GO:0055114;GO:0004497;GO:0020037;	nucleic acid binding;zinc ion binding;oxidoreductase activity, acting on paired donors, with incorporation or reduction of molecular oxygen;iron ion binding;integral component of membrane;oxidation-reduction process;monooxygenase activity;heme binding;
HORVU3Hr1G022340	drought.mutantD-control.mutantD	0.00348206	4.13421	up-regulated	Omega-hydroxypalmitate O-feruloyl transferase	GO:0016747;	transferase activity, transferring acyl groups other than amino-acyl groups;
HORVU0Hr1G001590	drought.mutantD-control.mutantD	0.00348766	3.57859	up-regulated	0	GO:0006979;GO:0009061;GO:0045892;	response to oxidative stress;anaerobic respiration;negative regulation of transcription, DNA-templated;
HORVU1Hr1G090730	drought.mutantD-control.mutantD	0.00349168	3.98725	up-regulated	3-ketoacyl-CoA synthase	GO:0009409;GO:0016747;GO:0022626;GO:0016491;GO:0016021;GO:0016829;GO:0005783;GO:0055114;GO:0006633;GO:0009416;GO:0010025;	response to cold;transferase activity, transferring acyl groups other than amino-acyl groups;cytosolic ribosome;oxidoreductase activity;integral component of membrane;lyase activity;endoplasmic reticulum;oxidation-reduction process;fatty acid biosynthetic process;response to light stimulus;wax biosynthetic process;
HORVU7Hr1G085270	drought.mutantD-control.mutantD	0.00349168	1.7825	up-regulated	Crocetin glucosyltransferase, chloroplastic	GO:0008194;GO:0016758;GO:0043231;	UDP-glycosyltransferase activity;transferase activity, transferring hexosyl groups;intracellular membrane-bounded organelle;
HORVU1Hr1G088060	drought.mutantD-control.mutantD	0.00350742	3.299	up-regulated	Receptor-like protein kinase HAIKU2	GO:0042802;GO:0032440;GO:0004672;GO:0004177;GO:0005089;GO:0006468;GO:0009845;GO:0005886;GO:0005524;GO:0001653;GO:0006979;GO:0005737;GO:0045087;GO:0006508;GO:0016021;GO:0055114;	identical protein binding;2-alkenal reductase [NAD(P)] activity;protein kinase activity;aminopeptidase activity;Rho guanyl-nucleotide exchange factor activity;protein phosphorylation;seed germination;plasma membrane;ATP binding;peptide receptor activity;response to oxidative stress;cytoplasm;innate immune response;proteolysis;integral component of membrane;oxidation-reduction process;
HORVU5Hr1G082810	drought.mutantD-control.mutantD	0.00351697	1.07237	up-regulated	Drought-inducible cysteine proteinase (Fragment)	GO:0005634;GO:0005615;GO:0009651;GO:0006508;GO:0004175;GO:0016021;GO:0008234;GO:0044257;GO:0000323;GO:0042742;GO:0005764;	nucleus;extracellular space;response to salt stress;proteolysis;endopeptidase activity;integral component of membrane;cysteine-type peptidase activity;cellular protein catabolic process;lytic vacuole;defense response to bacterium;lysosome;
HORVU3Hr1G069030	drought.mutantD-control.mutantD	0.00351733	1.78263	up-regulated	Tripeptidyl-peptidase II	GO:0032440;GO:0006508;GO:0004252;GO:0016021;GO:0005992;GO:0055114;	2-alkenal reductase [NAD(P)] activity;proteolysis;serine-type endopeptidase activity;integral component of membrane;trehalose biosynthetic process;oxidation-reduction process;
HORVU3Hr1G028710	drought.mutantD-control.mutantD	0.00353435	2.18766	up-regulated	cucumber peeling cupredoxin	GO:0016757;GO:0009055;GO:0016021;GO:0022900;GO:0006004;GO:0046658;	transferase activity, transferring glycosyl groups;electron transfer activity;integral component of membrane;electron transport chain;fucose metabolic process;anchored component of plasma membrane;
HORVU4Hr1G084840	drought.mutantD-control.mutantD	0.00353549	1.49016	up-regulated	Serine/threonine-protein kinase ATG1a	GO:0070925;GO:0007033;GO:0000407;GO:0015031;GO:0004672;GO:0006468;GO:0005776;GO:0005524;GO:0005515;GO:0006914;GO:0016020;GO:0010506;GO:0005829;GO:0031410;	organelle assembly;vacuole organization;phagophore assembly site;protein transport;protein kinase activity;protein phosphorylation;autophagosome;ATP binding;protein binding;autophagy;membrane;regulation of autophagy;cytosol;cytoplasmic vesicle;
HORVU5Hr1G049000	drought.mutantD-control.mutantD	0.00355153	1.1466	up-regulated	Peptidase C48, SUMO/Sentrin/Ubl1	GO:0006508;GO:0008234;	proteolysis;cysteine-type peptidase activity;
HORVU4Hr1G015950	drought.mutantD-control.mutantD	0.00356271	1.25867	up-regulated	Mitogen-activated protein kinase kinase kinase 5	GO:0043406;GO:1900150;GO:0015074;GO:1902457;GO:1900057;GO:0000413;GO:0006468;GO:0002221;GO:0043228;GO:0043227;GO:0003774;GO:0005524;GO:0006979;GO:0032147;GO:2000038;GO:0090502;GO:2000071;GO:0016779;GO:0004190;GO:0031098;GO:0006970;GO:0000723;GO:0004672;GO:0043531;GO:0044422;GO:0006457;GO:1900424;GO:0044424;GO:0005886;GO:0009789;GO:0020037;GO:0042744;GO:0003676;GO:0004601;GO:0004523;GO:0004842;GO:…	positive regulation of MAP kinase activity;regulation of defense response to fungus;DNA integration;negative regulation of stomatal opening;positive regulation of leaf senescence;protein peptidyl-prolyl isomerization;protein phosphorylation;pattern recognition receptor signaling pathway;non-membrane-bounded organelle;membrane-bounded organelle;motor activity;ATP binding;response to oxidative stre…
HORVU3Hr1G090580	drought.mutantD-control.mutantD	0.00359418	2.60134	up-regulated	Protein root UVB sensitive 6	GO:0016021;GO:0070567;GO:0016740;	integral component of membrane;cytidylyltransferase activity;transferase activity;
HORVU5Hr1G103420	drought.mutantD-control.mutantD	0.0035965	5.95499	up-regulated	Tau class glutathione S-transferase	GO:0042803;GO:0005737;GO:0046982;GO:0006749;GO:0004364;GO:0032991;GO:0009635;	protein homodimerization activity;cytoplasm;protein heterodimerization activity;glutathione metabolic process;glutathione transferase activity;protein-containing complex;response to herbicide;
HORVU7Hr1G043690	drought.mutantD-control.mutantD	0.00361691	4.13656	up-regulated	UDP-glucose:2-hydroxyflavanone C-glucosyltransferase	GO:0008194;GO:0004820;GO:0005524;GO:0006426;GO:0016758;GO:0005737;GO:0043231;GO:0042285;GO:0016021;	UDP-glycosyltransferase activity;glycine-tRNA ligase activity;ATP binding;glycyl-tRNA aminoacylation;transferase activity, transferring hexosyl groups;cytoplasm;intracellular membrane-bounded organelle;xylosyltransferase activity;integral component of membrane;
HORVU6Hr1G020750	drought.mutantD-control.mutantD	0.00370447	3.08599	up-regulated	Calcium-dependent lipid-binding (CaLB domain) family protein	GO:0016021;	integral component of membrane;
HORVU6Hr1G020840	drought.mutantD-control.mutantD	0.00373121	1.67349	up-regulated	auxin-responsive protein SAUR21-like	GO:0009733;	response to auxin;
HORVU3Hr1G074350	drought.mutantD-control.mutantD	0.00374017	1.87563	up-regulated	RING finger protein 5	GO:0044390;GO:0061630;GO:0016746;GO:0046872;GO:0016021;GO:0016310;GO:0016301;GO:0036513;GO:0071712;GO:0016874;GO:0016567;GO:0006511;	ubiquitin-like protein conjugating enzyme binding;ubiquitin protein ligase activity;transferase activity, transferring acyl groups;metal ion binding;integral component of membrane;phosphorylation;kinase activity;Derlin-1 retrotranslocation complex;ER-associated misfolded protein catabolic process;ligase activity;protein ubiquitination;ubiquitin-dependent protein catabolic process;
HORVU7Hr1G089160	drought.mutantD-control.mutantD	0.00374707	3.65358	up-regulated	Inactive tetrahydrocannabinolic acid synthase	GO:0071949;GO:0016491;GO:0055114;	FAD binding;oxidoreductase activity;oxidation-reduction process;
HORVU1Hr1G063710	drought.mutantD-control.mutantD	0.0037703	8.60046	up-regulated	Pectinesterase	GO:0009409;GO:0045490;GO:0043086;GO:0004857;GO:0045330;GO:0005618;GO:0016021;GO:0009741;GO:0009620;GO:0005576;GO:0042545;GO:0030599;	response to cold;pectin catabolic process;negative regulation of catalytic activity;enzyme inhibitor activity;aspartyl esterase activity;cell wall;integral component of membrane;response to brassinosteroid;response to fungus;extracellular region;cell wall modification;pectinesterase activity;
HORVU2Hr1G029180	drought.mutantD-control.mutantD	0.00378244	2.53172	up-regulated	Putative tetratricopeptide-like helical domain, DYW domain-containing protein	GO:0008270;	zinc ion binding;
HORVU7Hr1G093350	drought.mutantD-control.mutantD	0.00378621	5.38222	up-regulated	Tetraketide alpha-pyrone reductase 1	GO:0009408;GO:0050662;GO:0009737;GO:0003824;GO:0016021;GO:0055114;GO:0046686;GO:0006694;GO:0009414;	response to heat;coenzyme binding;response to abscisic acid;catalytic activity;integral component of membrane;oxidation-reduction process;response to cadmium ion;steroid biosynthetic process;response to water deprivation;
HORVU7Hr1G108640	drought.mutantD-control.mutantD	0.00378648	1.02057	up-regulated	Mediator of RNA polymerase II transcription subunit 11	GO:0003712;GO:0005515;GO:0016592;GO:0016021;GO:0006357;	transcription coregulator activity;protein binding;mediator complex;integral component of membrane;regulation of transcription by RNA polymerase II;
HORVU1Hr1G085480	drought.mutantD-control.mutantD	0.00382232	1.88127	up-regulated	MACPF domain-containing protein NSL1	GO:0005579;GO:0005524;GO:0005634;GO:0060089;GO:0052542;GO:0009651;GO:0004672;GO:0010337;GO:0006397;GO:0051726;GO:0009626;GO:0006468;	membrane attack complex;ATP binding;nucleus;molecular transducer activity;defense response by callose deposition;response to salt stress;protein kinase activity;regulation of salicylic acid metabolic process;mRNA processing;regulation of cell cycle;plant-type hypersensitive response;protein phosphorylation;
HORVU4Hr1G010650	drought.mutantD-control.mutantD	0.00382232	1.99832	up-regulated	Endoplasmic reticulum oxidoreductin-1 like	GO:0140096;GO:0015035;GO:0005783;GO:0044425;GO:0031090;GO:0044446;GO:0009415;GO:0042175;GO:0016671;GO:0055114;GO:0051604;GO:0016972;GO:0016864;GO:0034975;	catalytic activity, acting on a protein;protein disulfide oxidoreductase activity;endoplasmic reticulum;membrane part;organelle membrane;intracellular organelle part;response to water;nuclear outer membrane-endoplasmic reticulum membrane network;oxidoreductase activity, acting on a sulfur group of donors, disulfide as acceptor;oxidation-reduction process;protein maturation;thiol oxidase activity;…
HORVU7Hr1G042120	drought.mutantD-control.mutantD	0.00382851	1.74276	up-regulated	Proton-dependent oligopeptide transporter family	GO:0006857;GO:0055085;GO:0022857;GO:0015672;GO:0016021;GO:0010336;GO:0097708;GO:0005886;GO:0042128;	oligopeptide transport;transmembrane transport;transmembrane transporter activity;monovalent inorganic cation transport;integral component of membrane;gibberellic acid homeostasis;intracellular vesicle;plasma membrane;nitrate assimilation;
HORVU1Hr1G066100	drought.mutantD-control.mutantD	0.00383101	2.15165	up-regulated	Universal stress protein PHOS32	GO:0005829;GO:0005886;	cytosol;plasma membrane;
HORVU2Hr1G123770	drought.mutantD-control.mutantD	0.00384477	3.11	up-regulated	Oxalate--CoA ligase	GO:0009570;GO:0016207;GO:0008144;GO:1901363;GO:1901681;GO:0006520;GO:0043168;GO:0009735;GO:0000287;GO:0009506;GO:0003987;GO:0097367;GO:0048046;GO:0010214;GO:0005829;GO:0050832;GO:0019842;GO:0033611;GO:0010030;GO:0046686;GO:0008756;GO:0050662;GO:0097159;GO:0016021;GO:0050203;	chloroplast stroma;4-coumarate-CoA ligase activity;drug binding;heterocyclic compound binding;sulfur compound binding;cellular amino acid metabolic process;anion binding;response to cytokinin;magnesium ion binding;plasmodesma;acetate-CoA ligase activity;carbohydrate derivative binding;apoplast;seed coat development;cytosol;defense response to fungus;vitamin binding;oxalate catabolic process;posit…
HORVU2Hr1G078890	drought.mutantD-control.mutantD	0.00395697	1.25248	up-regulated	Putative membrane protein (Fragment)	GO:0016021;	integral component of membrane;
HORVU4Hr1G004150	drought.mutantD-control.mutantD	0.00397065	1.27339	up-regulated	Armadillo-like helical	0	0
HORVU2Hr1G020300	drought.mutantD-control.mutantD	0.00401124	1.13163	up-regulated	Proline-rich protein	GO:0044718;GO:0015031;GO:0022402;GO:0009279;GO:0005199;GO:0008745;GO:0072341;GO:0006836;GO:0030428;GO:0050794;GO:0005509;GO:0034622;GO:0031992;GO:0016773;GO:0035556;GO:0065008;GO:0046907;GO:0008234;GO:0004672;GO:0004553;GO:1901998;GO:0005886;GO:0048769;GO:0051015;GO:0033926;GO:0005634;GO:0032559;GO:0016082;GO:0003735;GO:0019992;GO:0031226;GO:0014866;GO:0031224;GO:0042834;GO:0016746;GO:0009253;GO:…	siderophore transmembrane transport;protein transport;cell cycle process;cell outer membrane;structural constituent of cell wall;N-acetylmuramoyl-L-alanine amidase activity;modified amino acid binding;neurotransmitter transport;cell septum;regulation of cellular process;calcium ion binding;cellular protein-containing complex assembly;energy transducer activity;phosphotransferase activity, alcohol…
HORVU2Hr1G004170	drought.mutantD-control.mutantD	0.00402492	2.80468	up-regulated	Chalcone synthase	GO:0016747;GO:0016021;GO:0009058;GO:0009812;GO:0006631;	transferase activity, transferring acyl groups other than amino-acyl groups;integral component of membrane;biosynthetic process;flavonoid metabolic process;fatty acid metabolic process;
HORVU2Hr1G029350	drought.mutantD-control.mutantD	0.00403242	2.05189	up-regulated	UMP-CMP kinase	GO:0006281;GO:0008144;GO:0015074;GO:0006886;GO:0005789;GO:0004017;GO:0003964;GO:0097367;GO:0005506;GO:0043231;GO:0005509;GO:0016893;GO:0016773;GO:0019843;GO:0017148;GO:0016799;GO:0009041;GO:0046906;GO:0090305;GO:0008270;GO:0008037;GO:0043232;GO:0004672;GO:0046940;GO:0044446;GO:0009405;GO:0006412;GO:0005634;GO:0006888;GO:0005516;GO:0006207;GO:0004866;GO:0003735;GO:0010467;GO:0030134;GO:0016747;GO:…	DNA repair;drug binding;DNA integration;intracellular protein transport;endoplasmic reticulum membrane;adenylate kinase activity;RNA-directed DNA polymerase activity;carbohydrate derivative binding;iron ion binding;intracellular membrane-bounded organelle;calcium ion binding;endonuclease activity, active with either ribo- or deoxyribonucleic acids and producing 5'-phosphomonoesters;phosphotransfe…
HORVU1Hr1G015560	drought.mutantD-control.mutantD	0.00409922	1.20378	up-regulated	Acetylornithine aminotransferase, chloroplasticmitochondrial	GO:0009570;GO:0030170;GO:0009084;GO:0044419;GO:0008483;GO:0080022;GO:0004674;GO:0006468;GO:0042742;GO:0005524;GO:0006525;GO:0005507;GO:0005739;GO:0016021;	chloroplast stroma;pyridoxal phosphate binding;glutamine family amino acid biosynthetic process;interspecies interaction between organisms;transaminase activity;primary root development;protein serine/threonine kinase activity;protein phosphorylation;defense response to bacterium;ATP binding;arginine metabolic process;copper ion binding;mitochondrion;integral component of membrane;
HORVU0Hr1G000490	drought.mutantD-control.mutantD	0.00409922	2.4363	up-regulated	Phospho-2-dehydro-3-deoxyheptonate aldolase	GO:0005524;GO:0009507;GO:0009073;GO:0031976;GO:0005515;GO:0003849;GO:0016829;GO:0016021;GO:0009423;GO:0004672;GO:0006468;	ATP binding;chloroplast;aromatic amino acid family biosynthetic process;plastid thylakoid;protein binding;3-deoxy-7-phosphoheptulonate synthase activity;lyase activity;integral component of membrane;chorismate biosynthetic process;protein kinase activity;protein phosphorylation;
HORVU4Hr1G008740	drought.mutantD-control.mutantD	0.00410057	1.12512	up-regulated	Pre-mRNA processing protein PRP39, putative	0	0
HORVU6Hr1G070740	drought.mutantD-control.mutantD	0.0041352	4.26279	up-regulated	Pollen-specific arabinogalacta protein BAN102	GO:0036211;GO:0008270;GO:0044267;GO:0004672;GO:0005840;GO:0005886;GO:0005524;GO:0005758;GO:0003735;GO:0043043;GO:0010467;GO:0016310;GO:0031224;GO:0034645;	protein modification process;zinc ion binding;cellular protein metabolic process;protein kinase activity;ribosome;plasma membrane;ATP binding;mitochondrial intermembrane space;structural constituent of ribosome;peptide biosynthetic process;gene expression;phosphorylation;intrinsic component of membrane;cellular macromolecule biosynthetic process;
HORVU4Hr1G005270	drought.mutantD-control.mutantD	0.00415991	2.77168	up-regulated	Hexosyltransferase	GO:0006486;GO:0016021;GO:0008378;GO:0000139;GO:0005783;GO:0030246;	protein glycosylation;integral component of membrane;galactosyltransferase activity;Golgi membrane;endoplasmic reticulum;carbohydrate binding;
HORVU1Hr1G037650	drought.mutantD-control.mutantD	0.00418931	2.21579	up-regulated	Rubisco accumulation factor	GO:0009507;GO:0016021;GO:0009532;	chloroplast;integral component of membrane;plastid stroma;
HORVU5Hr1G111480	drought.mutantD-control.mutantD	0.00418931	2.03924	up-regulated	DNA gyrase subunit A like	GO:0008094;GO:0009330;GO:0006261;GO:0061505;GO:0006265;GO:0005694;GO:0042644;GO:0003677;GO:0005524;GO:0003887;GO:0016592;GO:0005739;GO:0016021;GO:0071897;GO:0003916;	DNA-dependent ATPase activity;DNA topoisomerase complex (ATP-hydrolyzing);DNA-dependent DNA replication;DNA topoisomerase II activity;DNA topological change;chromosome;chloroplast nucleoid;DNA binding;ATP binding;DNA-directed DNA polymerase activity;mediator complex;mitochondrion;integral component of membrane;DNA biosynthetic process;DNA topoisomerase activity;
HORVU6Hr1G008650	drought.mutantD-control.mutantD	0.00418931	4.51453	up-regulated	0	GO:0005615;GO:0004867;GO:0016021;GO:0010951;	extracellular space;serine-type endopeptidase inhibitor activity;integral component of membrane;negative regulation of endopeptidase activity;
HORVU7Hr1G018330	drought.mutantD-control.mutantD	0.00420796	1.82501	up-regulated	Pentatricopeptide repeat-containing protein, mitochondrial	GO:0090305;GO:0008270;GO:0009451;GO:0004540;GO:0008113;GO:0004672;GO:0006468;GO:0003676;GO:0005524;GO:0003678;GO:0032508;GO:0004519;GO:0005739;GO:0016021;GO:0055114;	nucleic acid phosphodiester bond hydrolysis;zinc ion binding;RNA modification;ribonuclease activity;peptide-methionine (S)-S-oxide reductase activity;protein kinase activity;protein phosphorylation;nucleic acid binding;ATP binding;DNA helicase activity;DNA duplex unwinding;endonuclease activity;mitochondrion;integral component of membrane;oxidation-reduction process;
HORVU6Hr1G070540	drought.mutantD-control.mutantD	0.00421768	2.62059	up-regulated	Fatty acid desaturase	GO:0016717;GO:0006260;GO:0005789;GO:0072330;GO:0003677;GO:0003887;GO:0045485;GO:0050184;GO:0006629;GO:0016021;GO:0071897;GO:0055114;GO:0016720;	oxidoreductase activity, acting on paired donors, with oxidation of a pair of donors resulting in the reduction of molecular oxygen to two molecules of water;DNA replication;endoplasmic reticulum membrane;monocarboxylic acid biosynthetic process;DNA binding;DNA-directed DNA polymerase activity;omega-6 fatty acid desaturase activity;phosphatidylcholine desaturase activity;lipid metabolic process;i…
HORVU2Hr1G120340	drought.mutantD-control.mutantD	0.00422906	1.85689	up-regulated	P-type R2R3 Myb protein (Fragment)	GO:0009651;GO:0036065;GO:0009753;GO:0006355;GO:0009751;GO:0005840;GO:0008107;GO:0006412;GO:0042546;GO:0005634;GO:0003677;GO:0001067;GO:0005975;GO:0003700;GO:0003735;GO:0030154;GO:0016021;GO:0016787;	response to salt stress;fucosylation;response to jasmonic acid;regulation of transcription, DNA-templated;response to salicylic acid;ribosome;galactoside 2-alpha-L-fucosyltransferase activity;translation;cell wall biogenesis;nucleus;DNA binding;regulatory region nucleic acid binding;carbohydrate metabolic process;DNA-binding transcription factor activity;structural constituent of ribosome;cell di…
HORVU0Hr1G009140	drought.mutantD-control.mutantD	0.00424625	1.17786	up-regulated	YlmG homolog protein 2 chloroplastic	GO:0051301;GO:0009507;GO:0031976;GO:0043572;GO:0016020;GO:0090143;GO:0044436;GO:0009658;	cell division;chloroplast;plastid thylakoid;plastid fission;membrane;nucleoid organization;thylakoid part;chloroplast organization;
HORVU5Hr1G051160	drought.mutantD-control.mutantD	0.00424813	1.58231	up-regulated	Putative tyrosine-protein phosphatase	GO:0140096;GO:0004725;GO:0005737;GO:0016021;GO:0016791;GO:0006464;GO:0016311;GO:0035335;GO:1900424;	catalytic activity, acting on a protein;protein tyrosine phosphatase activity;cytoplasm;integral component of membrane;phosphatase activity;cellular protein modification process;dephosphorylation;peptidyl-tyrosine dephosphorylation;regulation of defense response to bacterium;
HORVU1Hr1G038620	drought.mutantD-control.mutantD	0.0043173	1.08567	up-regulated	Pentatricopeptide repeat	GO:0016788;GO:0042026;GO:0006468;GO:0004674;GO:0042644;GO:0020037;GO:0004601;GO:0009508;GO:0006979;GO:0005524;GO:0016020;GO:0098869;GO:0055114;	hydrolase activity, acting on ester bonds;protein refolding;protein phosphorylation;protein serine/threonine kinase activity;chloroplast nucleoid;heme binding;peroxidase activity;plastid chromosome;response to oxidative stress;ATP binding;membrane;cellular oxidant detoxification;oxidation-reduction process;
HORVU7Hr1G045680	drought.mutantD-control.mutantD	0.00432077	1.22689	up-regulated	Putative peptidylprolyl isomerase	GO:0009570;GO:0051301;GO:0003755;GO:0044183;GO:0043022;GO:0015031;GO:0009941;GO:0000413;GO:0006457;GO:0043335;GO:0007049;	chloroplast stroma;cell division;peptidyl-prolyl cis-trans isomerase activity;protein folding chaperone;ribosome binding;protein transport;chloroplast envelope;protein peptidyl-prolyl isomerization;protein folding;protein unfolding;cell cycle;
HORVU7Hr1G101170	drought.mutantD-control.mutantD	0.00433429	1.25129	up-regulated	Putative mitochondrial intermediate peptidase mitochondrial	GO:0006627;GO:0005759;GO:0046872;GO:0006518;GO:0016021;GO:0004177;GO:0004222;GO:0009535;	protein processing involved in protein targeting to mitochondrion;mitochondrial matrix;metal ion binding;peptide metabolic process;integral component of membrane;aminopeptidase activity;metalloendopeptidase activity;chloroplast thylakoid membrane;
HORVU4Hr1G084590	drought.mutantD-control.mutantD	0.00443893	1.34422	up-regulated	Homeobox protein BEL1 homolog	GO:0090698;GO:0048438;GO:1903507;GO:0001763;GO:0003700;GO:0009506;GO:0048366;GO:2000113;GO:0005829;GO:0010016;GO:0010077;GO:0010154;GO:0010076;GO:0010051;GO:0006355;GO:0080006;GO:0005634;GO:0003677;GO:0010629;GO:0005515;GO:0016021;GO:0010228;GO:0010089;GO:1905393;GO:1905392;	post-embryonic plant morphogenesis;floral whorl development;negative regulation of nucleic acid-templated transcription;morphogenesis of a branching structure;DNA-binding transcription factor activity;plasmodesma;leaf development;negative regulation of cellular macromolecule biosynthetic process;cytosol;shoot system morphogenesis;maintenance of inflorescence meristem identity;fruit development;ma…
HORVU2Hr1G086380	drought.mutantD-control.mutantD	0.004448	1.83438	up-regulated	Anthranilate N-benzoyltransferase protein 3	GO:0016747;GO:0010252;GO:0042803;GO:0009963;GO:0006457;GO:0000774;GO:0005975;GO:0009809;GO:0005759;GO:0016020;GO:0051087;GO:0050790;GO:0005829;GO:0071555;	transferase activity, transferring acyl groups other than amino-acyl groups;auxin homeostasis;protein homodimerization activity;positive regulation of flavonoid biosynthetic process;protein folding;adenyl-nucleotide exchange factor activity;carbohydrate metabolic process;lignin biosynthetic process;mitochondrial matrix;membrane;chaperone binding;regulation of catalytic activity;cytosol;cell wall …
HORVU6Hr1G080190	drought.mutantD-control.mutantD	0.00444995	2.14232	up-regulated	GeBP transcription factor (Fragment)	GO:0006355;	regulation of transcription, DNA-templated;
HORVU2Hr1G015590	drought.mutantD-control.mutantD	0.00446657	2.80034	up-regulated	[Protein-PII] uridylyltransferase	GO:0016021;GO:0005829;GO:0016597;	integral component of membrane;cytosol;amino acid binding;
HORVU1Hr1G073510	drought.mutantD-control.mutantD	0.00455675	1.63014	up-regulated	Cyclomaltodextrin glucanotransferase	GO:0005975;GO:0004556;GO:2001070;GO:0016020;GO:0103025;GO:0043169;GO:0016310;GO:0016740;GO:0016598;GO:0004057;GO:0016301;	carbohydrate metabolic process;alpha-amylase activity;starch binding;membrane;alpha-amylase activity (releasing maltohexaose);cation binding;phosphorylation;transferase activity;protein arginylation;arginyltransferase activity;kinase activity;
HORVU2Hr1G035890	drought.mutantD-control.mutantD	0.00461665	1.90923	up-regulated	0	GO:0003779;GO:0016021;	actin binding;integral component of membrane;
HORVU3Hr1G093120	drought.mutantD-control.mutantD	0.00462417	2.90484	up-regulated	Pentatricopeptide repeat-containing protein chloroplastic	GO:0008270;GO:0009451;GO:0016021;GO:0006820;GO:0016787;	zinc ion binding;RNA modification;integral component of membrane;anion transport;hydrolase activity;
HORVU2Hr1G031460	drought.mutantD-control.mutantD	0.00462617	1.22919	up-regulated	Adipocyte plasma membrane-associated protein	GO:0016844;GO:0016021;GO:0009058;GO:0016787;	strictosidine synthase activity;integral component of membrane;biosynthetic process;hydrolase activity;
HORVU1Hr1G094880	drought.mutantD-control.mutantD	0.00465545	6.16929	up-regulated	Flavonoid 3'-monooxygenase	GO:0051213;GO:0003676;GO:0016705;GO:0005506;GO:0016021;GO:0055114;GO:0009813;GO:0004497;GO:0020037;GO:0009733;	dioxygenase activity;nucleic acid binding;oxidoreductase activity, acting on paired donors, with incorporation or reduction of molecular oxygen;iron ion binding;integral component of membrane;oxidation-reduction process;flavonoid biosynthetic process;monooxygenase activity;heme binding;response to auxin;
HORVU7Hr1G053880	drought.mutantD-control.mutantD	0.00465545	4.96993	up-regulated	F-box protein interaction domain containing protein	GO:0031146;GO:0019005;GO:0016310;GO:0016301;	SCF-dependent proteasomal ubiquitin-dependent protein catabolic process;SCF ubiquitin ligase complex;phosphorylation;kinase activity;
HORVU2Hr1G013440	drought.mutantD-control.mutantD	0.00466325	1.44977	up-regulated	Mitogen-activated protein kinase kinase kinase	GO:0005524;GO:0004674;GO:0006468;	ATP binding;protein serine/threonine kinase activity;protein phosphorylation;
HORVU5Hr1G000630	drought.mutantD-control.mutantD	0.00468765	1.04126	up-regulated	Triticum turgidum	GO:0005887;GO:0055085;	integral component of plasma membrane;transmembrane transport;
HORVU0Hr1G006800	drought.mutantD-control.mutantD	0.00474365	1.41911	up-regulated	GDSL esterase/lipase	GO:0016788;GO:0006629;GO:0016021;GO:0055114;GO:0016620;	hydrolase activity, acting on ester bonds;lipid metabolic process;integral component of membrane;oxidation-reduction process;oxidoreductase activity, acting on the aldehyde or oxo group of donors, NAD or NADP as acceptor;
HORVU2Hr1G011790	drought.mutantD-control.mutantD	0.00478297	2.14866	up-regulated	Cytochrome	GO:0016705;GO:0005506;GO:0016021;GO:0055114;GO:0004497;GO:0020037;	oxidoreductase activity, acting on paired donors, with incorporation or reduction of molecular oxygen;iron ion binding;integral component of membrane;oxidation-reduction process;monooxygenase activity;heme binding;
HORVU1Hr1G081920	drought.mutantD-control.mutantD	0.00481504	4.51451	up-regulated	Glycosyltransferase	GO:0008194;GO:0016758;GO:0043231;GO:0005509;GO:0016021;	UDP-glycosyltransferase activity;transferase activity, transferring hexosyl groups;intracellular membrane-bounded organelle;calcium ion binding;integral component of membrane;
HORVU1Hr1G038070	drought.mutantD-control.mutantD	0.00483736	1.10525	up-regulated	Rab family, other	GO:0046938;GO:0016756;GO:0055085;GO:0032482;GO:0006470;GO:0045335;GO:0005794;GO:0005793;GO:0006886;GO:0044446;GO:0005886;GO:0005525;GO:0005811;GO:0004722;GO:0005767;GO:0004767;GO:0046872;GO:0003924;GO:0098588;GO:0016021;GO:0010038;	phytochelatin biosynthetic process;glutathione gamma-glutamylcysteinyltransferase activity;transmembrane transport;Rab protein signal transduction;protein dephosphorylation;phagocytic vesicle;Golgi apparatus;endoplasmic reticulum-Golgi intermediate compartment;intracellular protein transport;intracellular organelle part;plasma membrane;GTP binding;lipid droplet;protein serine/threonine phosphatas…
HORVU4Hr1G015000	drought.mutantD-control.mutantD	0.00484084	1.62214	up-regulated	F-box domain	GO:0016310;GO:0016301;	phosphorylation;kinase activity;
HORVU6Hr1G034490	drought.mutantD-control.mutantD	0.00485508	1.86596	up-regulated	LysM receptor kinase	GO:0008061;GO:0042803;GO:0055085;GO:0004672;GO:0006468;GO:0005886;GO:0005524;GO:0004888;GO:0045087;GO:0016021;GO:0071323;GO:0018212;GO:0030246;	chitin binding;protein homodimerization activity;transmembrane transport;protein kinase activity;protein phosphorylation;plasma membrane;ATP binding;transmembrane signaling receptor activity;innate immune response;integral component of membrane;cellular response to chitin;peptidyl-tyrosine modification;carbohydrate binding;
HORVU5Hr1G059280	drought.mutantD-control.mutantD	0.00486377	9.96161	up-regulated	STIP1-like protein and U-box containing protein 1	GO:0004842;GO:0005634;GO:0016746;GO:0005737;GO:0016021;GO:0008643;GO:0010200;GO:0016874;GO:0016567;	ubiquitin-protein transferase activity;nucleus;transferase activity, transferring acyl groups;cytoplasm;integral component of membrane;carbohydrate transport;response to chitin;ligase activity;protein ubiquitination;
HORVU2Hr1G019500	drought.mutantD-control.mutantD	0.00486745	1.02197	up-regulated	Universal stress family protein	GO:0008270;GO:0016021;GO:0005794;GO:0005773;GO:0005886;GO:0016787;	zinc ion binding;integral component of membrane;Golgi apparatus;vacuole;plasma membrane;hydrolase activity;
HORVU0Hr1G019610	drought.mutantD-control.mutantD	0.00488682	1.18001	up-regulated	Pentatricopeptide repeat-containing protein mitochondrial	GO:0003755;GO:0008270;GO:0009451;GO:0005739;GO:0016021;GO:0008168;GO:0000413;GO:0032259;	peptidyl-prolyl cis-trans isomerase activity;zinc ion binding;RNA modification;mitochondrion;integral component of membrane;methyltransferase activity;protein peptidyl-prolyl isomerization;methylation;
HORVU0Hr1G017230	drought.mutantD-control.mutantD	0.00490224	2.5246	up-regulated	Wounding-induced ribonuclease	GO:0090502;GO:0016829;GO:0009611;GO:0005576;GO:0009867;GO:0005886;GO:0006401;GO:0009718;GO:0003723;GO:0016491;GO:0005618;GO:0016021;GO:0055114;GO:0016036;GO:0033897;	RNA phosphodiester bond hydrolysis, endonucleolytic;lyase activity;response to wounding;extracellular region;jasmonic acid mediated signaling pathway;plasma membrane;RNA catabolic process;anthocyanin-containing compound biosynthetic process;RNA binding;oxidoreductase activity;cell wall;integral component of membrane;oxidation-reduction process;cellular response to phosphate starvation;ribonucleas…
HORVU1Hr1G090820	drought.mutantD-control.mutantD	0.00491774	2.28746	up-regulated	Histone deacetylase-like protein	0	0
HORVU7Hr1G053450	drought.mutantD-control.mutantD	0.00492806	1.07281	up-regulated	ABC transporter F family member 4-like	0	0
HORVU0Hr1G022360	drought.mutantD-control.mutantD	0.00493083	1.79034	up-regulated	Glucose-methanol-choline oxidoreductase	GO:0016614;GO:0044432;GO:0016829;GO:0044425;GO:0031090;GO:0005886;GO:0005525;GO:0005789;GO:0003723;GO:0050660;GO:0003924;GO:0042175;GO:0016021;GO:0055114;GO:0016787;	oxidoreductase activity, acting on CH-OH group of donors;endoplasmic reticulum part;lyase activity;membrane part;organelle membrane;plasma membrane;GTP binding;endoplasmic reticulum membrane;RNA binding;flavin adenine dinucleotide binding;GTPase activity;nuclear outer membrane-endoplasmic reticulum membrane network;integral component of membrane;oxidation-reduction process;hydrolase activity;
HORVU1Hr1G019000	drought.mutantD-control.mutantD	0.00496713	2.90303	up-regulated	Zinc finger CCCH domain-containing protein 4	GO:0003676;GO:0005524;GO:0009507;GO:0008094;GO:0140097;GO:0000184;GO:0046872;GO:0032508;GO:0016021;GO:0004386;GO:0140098;	nucleic acid binding;ATP binding;chloroplast;DNA-dependent ATPase activity;catalytic activity, acting on DNA;nuclear-transcribed mRNA catabolic process, nonsense-mediated decay;metal ion binding;DNA duplex unwinding;integral component of membrane;helicase activity;catalytic activity, acting on RNA;
HORVU2Hr1G032670	drought.mutantD-control.mutantD	0.00497758	5.92731	up-regulated	Glycerophosphoryl diester phosphodiesterase	GO:0006629;GO:0008081;GO:0005773;	lipid metabolic process;phosphoric diester hydrolase activity;vacuole;
HORVU5Hr1G085800	drought.mutantD-control.mutantD	0.00498759	5.14933	up-regulated	Calmodulin	GO:0005509;	calcium ion binding;
HORVU5Hr1G018930	drought.mutantD-control.mutantD	0.00506335	1.13837	up-regulated	Pyruvate dehydrogenase phosphatase	GO:0004722;GO:0006470;GO:0043169;	protein serine/threonine phosphatase activity;protein dephosphorylation;cation binding;
HORVU1Hr1G009200	drought.mutantD-control.mutantD	0.00509714	1.43975	up-regulated	Cytokinin-O-glucosyltransferase 2	GO:0008194;GO:0005887;GO:0016758;GO:0055085;GO:0043231;	UDP-glycosyltransferase activity;integral component of plasma membrane;transferase activity, transferring hexosyl groups;transmembrane transport;intracellular membrane-bounded organelle;
HORVU6Hr1G013000	drought.mutantD-control.mutantD	0.00510681	1.23554	up-regulated	Pentatricopeptide repeat-containing protein	GO:0003676;GO:0008380;GO:0046872;GO:0005739;GO:0016021;GO:0008168;GO:0032259;	nucleic acid binding;RNA splicing;metal ion binding;mitochondrion;integral component of membrane;methyltransferase activity;methylation;
HORVU4Hr1G048700	drought.mutantD-control.mutantD	0.00513721	1.59322	up-regulated	CCT motif family protein, expressed	GO:0005634;GO:0008270;GO:0016021;	nucleus;zinc ion binding;integral component of membrane;
HORVU2Hr1G032730	drought.mutantD-control.mutantD	0.00516764	4.31789	up-regulated	0	GO:0005525;GO:0009250;GO:0003723;GO:0003924;GO:0090079;GO:0016021;GO:0005829;GO:0006413;GO:1990904;GO:0046527;	GTP binding;glucan biosynthetic process;RNA binding;GTPase activity;translation regulator activity, nucleic acid binding;integral component of membrane;cytosol;translational initiation;ribonucleoprotein complex;glucosyltransferase activity;
HORVU7Hr1G054350	drought.mutantD-control.mutantD	0.00516823	1.39425	up-regulated	Tetrapyrrole biosynthesis, glutamate-1-semialdehyde aminotransferase	GO:0015994;GO:0030170;GO:0008270;GO:0042803;GO:0008483;GO:0042286;GO:0046501;GO:0006355;GO:0009532;GO:0043565;GO:0042168;GO:0046148;GO:0009526;GO:0005634;GO:0009507;GO:0051188;GO:0048046;GO:0016021;GO:0005829;GO:0033014;	chlorophyll metabolic process;pyridoxal phosphate binding;zinc ion binding;protein homodimerization activity;transaminase activity;glutamate-1-semialdehyde 2,1-aminomutase activity;protoporphyrinogen IX metabolic process;regulation of transcription, DNA-templated;plastid stroma;sequence-specific DNA binding;heme metabolic process;pigment biosynthetic process;plastid envelope;nucleus;chloroplast;c…
HORVU2Hr1G122590	drought.mutantD-control.mutantD	0.00517243	5.00685	up-regulated	Cannabidiolic acid synthase-like 2	GO:0071949;GO:0016491;GO:0055114;	FAD binding;oxidoreductase activity;oxidation-reduction process;
HORVU2Hr1G035680	drought.mutantD-control.mutantD	0.00518701	2.35885	up-regulated	GDSL esterase/lipase	GO:0006629;GO:0016787;	lipid metabolic process;hydrolase activity;
HORVU1Hr1G083330	drought.mutantD-control.mutantD	0.00520476	2.03215	up-regulated	Major facilitator superfamily protein	GO:0005887;GO:0055085;GO:0008643;	integral component of plasma membrane;transmembrane transport;carbohydrate transport;
HORVU1Hr1G074850	drought.mutantD-control.mutantD	0.00525585	1.66085	up-regulated	0	GO:0016887;GO:0016514;GO:0005524;GO:0003677;GO:0006338;GO:0005509;GO:0016021;GO:0017121;GO:0035060;GO:0005544;GO:0017128;	ATPase activity;SWI/SNF complex;ATP binding;DNA binding;chromatin remodeling;calcium ion binding;integral component of membrane;plasma membrane phospholipid scrambling;brahma complex;calcium-dependent phospholipid binding;phospholipid scramblase activity;
HORVU2Hr1G024600	drought.mutantD-control.mutantD	0.0052707	3.88295	up-regulated	Glycosyltransferase	GO:0008194;GO:0016758;GO:0043231;GO:0051707;GO:0016021;GO:0006952;	UDP-glycosyltransferase activity;transferase activity, transferring hexosyl groups;intracellular membrane-bounded organelle;response to other organism;integral component of membrane;defense response;
HORVU6Hr1G076820	drought.mutantD-control.mutantD	0.00529132	2.49043	up-regulated	Hexosyltransferase	GO:0016757;GO:0016021;GO:0005794;	transferase activity, transferring glycosyl groups;integral component of membrane;Golgi apparatus;
HORVU5Hr1G070290	drought.mutantD-control.mutantD	0.00533146	1.2576	up-regulated	Peroxidase	GO:0005576;GO:0009505;GO:0005773;GO:0042744;GO:0020037;GO:0004601;GO:0006979;GO:0046872;GO:0009809;GO:0098869;GO:0016021;GO:0005829;GO:0055114;GO:0010228;	extracellular region;plant-type cell wall;vacuole;hydrogen peroxide catabolic process;heme binding;peroxidase activity;response to oxidative stress;metal ion binding;lignin biosynthetic process;cellular oxidant detoxification;integral component of membrane;cytosol;oxidation-reduction process;vegetative to reproductive phase transition of meristem;
HORVU5Hr1G069700	drought.mutantD-control.mutantD	0.00533551	1.72352	up-regulated	Mitochondrial 2-oxoglutarate/malate carrier protein	GO:0031966;GO:0055085;GO:0006839;GO:0022857;GO:0016021;	mitochondrial membrane;transmembrane transport;mitochondrial transport;transmembrane transporter activity;integral component of membrane;
HORVU6Hr1G018460	drought.mutantD-control.mutantD	0.00533586	1.79492	up-regulated	Glycosyltransferase	GO:0016757;GO:0009507;GO:0016021;	transferase activity, transferring glycosyl groups;chloroplast;integral component of membrane;
HORVU3Hr1G081590	drought.mutantD-control.mutantD	0.00537214	1.18812	up-regulated	4,5-dioxygenase-like protein (Fragment)	GO:0006725;GO:0051213;GO:0016701;GO:0008270;GO:0008198;GO:0016021;GO:0055114;	cellular aromatic compound metabolic process;dioxygenase activity;oxidoreductase activity, acting on single donors with incorporation of molecular oxygen;zinc ion binding;ferrous iron binding;integral component of membrane;oxidation-reduction process;
HORVU6Hr1G057630	drought.mutantD-control.mutantD	0.00537306	1.49914	up-regulated	PseudoARR-B transcription factor	GO:2000241;GO:0051093;GO:0048831;GO:1903507;GO:0003774;GO:0005524;GO:0004017;GO:0003700;GO:0000160;GO:0051241;GO:0048585;GO:0010017;GO:2000113;GO:0016310;GO:0048580;GO:0010031;GO:0016459;GO:0008270;GO:0006355;GO:0046940;GO:0007623;GO:0005634;GO:0003677;GO:0010629;GO:0005515;GO:0003779;GO:0016021;GO:0016301;	regulation of reproductive process;negative regulation of developmental process;regulation of shoot system development;negative regulation of nucleic acid-templated transcription;motor activity;ATP binding;adenylate kinase activity;DNA-binding transcription factor activity;phosphorelay signal transduction system;negative regulation of multicellular organismal process;negative regulation of respon…
HORVU6Hr1G085370	drought.mutantD-control.mutantD	0.00540696	1.24179	up-regulated	Elongation factor 1-alpha	GO:0005794;GO:0046686;GO:0005730;GO:0006414;GO:0005773;GO:0005886;GO:0005525;GO:0009507;GO:0009506;GO:0003746;GO:0003924;GO:0098588;GO:0005739;GO:0016021;GO:0005829;GO:0003729;GO:0098805;	Golgi apparatus;response to cadmium ion;nucleolus;translational elongation;vacuole;plasma membrane;GTP binding;chloroplast;plasmodesma;translation elongation factor activity;GTPase activity;bounding membrane of organelle;mitochondrion;integral component of membrane;cytosol;mRNA binding;whole membrane;
HORVU3Hr1G027240	drought.mutantD-control.mutantD	0.00541245	5.23029	up-regulated	Avr9/Cf-9 rapidly elicited protein	GO:0016021;GO:0010200;GO:0005773;	integral component of membrane;response to chitin;vacuole;
HORVU2Hr1G090070	drought.mutantD-control.mutantD	0.00545041	1.61445	up-regulated	Oxygen-evolving enhancer protein 3-2, chloroplastic	GO:0005509;GO:0009654;GO:0015979;GO:0019898;	calcium ion binding;photosystem II oxygen evolving complex;photosynthesis;extrinsic component of membrane;
HORVU2Hr1G011810	drought.mutantD-control.mutantD	0.00559288	1.27566	up-regulated	F-box domain containing protein	0	0
HORVU1Hr1G048690	drought.mutantD-control.mutantD	0.00560573	4.89712	up-regulated	F-box domain-containing protein	GO:0004842;GO:0016567;	ubiquitin-protein transferase activity;protein ubiquitination;
HORVU7Hr1G089280	drought.mutantD-control.mutantD	0.00562074	1.13006	up-regulated	Cannabidiolic acid synthase	GO:0071949;GO:0016491;GO:0055114;	FAD binding;oxidoreductase activity;oxidation-reduction process;
HORVU1Hr1G083550	drought.mutantD-control.mutantD	0.00562352	1.13211	up-regulated	CRM-domain containing factor like	GO:0006869;GO:0005524;GO:0009507;GO:0003723;GO:0009737;GO:0003899;GO:0016021;GO:0032774;GO:0008289;GO:0004672;GO:0006468;	lipid transport;ATP binding;chloroplast;RNA binding;response to abscisic acid;DNA-directed 5'-3' RNA polymerase activity;integral component of membrane;RNA biosynthetic process;lipid binding;protein kinase activity;protein phosphorylation;
HORVU4Hr1G083440	drought.mutantD-control.mutantD	0.00563367	1.0545	up-regulated	L-amino acid N-acyltransferase YncA	GO:0003676;GO:0005840;GO:0008080;	nucleic acid binding;ribosome;N-acetyltransferase activity;
HORVU6Hr1G021460	drought.mutantD-control.mutantD	0.00563584	1.24963	up-regulated	Protein CHLOROPLAST IMPORT APPARATUS 2	GO:0005634;GO:0004842;GO:0006605;GO:0008270;GO:0009507;GO:0005515;GO:0000151;GO:0072596;GO:0006355;GO:0010029;GO:0016567;	nucleus;ubiquitin-protein transferase activity;protein targeting;zinc ion binding;chloroplast;protein binding;ubiquitin ligase complex;establishment of protein localization to chloroplast;regulation of transcription, DNA-templated;regulation of seed germination;protein ubiquitination;
HORVU4Hr1G071360	drought.mutantD-control.mutantD	0.00564093	1.27801	up-regulated	Auxin-responsive family protein	GO:0016868;GO:0016021;GO:0055114;GO:0071704;GO:0005886;	intramolecular transferase activity, phosphotransferases;integral component of membrane;oxidation-reduction process;organic substance metabolic process;plasma membrane;
HORVU6Hr1G068590	drought.mutantD-control.mutantD	0.00576517	6.34635	up-regulated	Pectin acetylesterase	GO:0003676;GO:0008270;GO:0003735;GO:0005618;GO:0016021;GO:0015074;GO:0071555;GO:0005576;GO:0005840;GO:0030246;GO:0016787;GO:0006412;	nucleic acid binding;zinc ion binding;structural constituent of ribosome;cell wall;integral component of membrane;DNA integration;cell wall organization;extracellular region;ribosome;carbohydrate binding;hydrolase activity;translation;
HORVU3Hr1G003400	drought.mutantD-control.mutantD	0.00577737	1.20833	up-regulated	Ethylene-responsive transcription factor RAP2-2	GO:0005634;GO:0003677;GO:0003700;GO:0006355;GO:0009873;	nucleus;DNA binding;DNA-binding transcription factor activity;regulation of transcription, DNA-templated;ethylene-activated signaling pathway;
HORVU6Hr1G078060	drought.mutantD-control.mutantD	0.00586052	3.24495	up-regulated	Putative RNA-binding protein ARP1	GO:0003723;GO:0003729;GO:0006397;GO:1990904;	RNA binding;mRNA binding;mRNA processing;ribonucleoprotein complex;
HORVU6Hr1G073500	drought.mutantD-control.mutantD	0.00589756	3.07357	up-regulated	Myb transcription factor	GO:0005634;GO:0003677;GO:0001067;GO:0010629;GO:0003700;GO:1901002;GO:0030154;GO:0016021;GO:2000113;GO:0006355;GO:1903507;GO:2000652;	nucleus;DNA binding;regulatory region nucleic acid binding;negative regulation of gene expression;DNA-binding transcription factor activity;positive regulation of response to salt stress;cell differentiation;integral component of membrane;negative regulation of cellular macromolecule biosynthetic process;regulation of transcription, DNA-templated;negative regulation of nucleic acid-templated tran…
HORVU4Hr1G054420	drought.mutantD-control.mutantD	0.00590531	1.6234	up-regulated	MYB transcription factor	GO:0005634;GO:0003677;GO:0001067;GO:0090558;GO:0003700;GO:0030154;GO:0016021;GO:0006355;GO:0048316;GO:0009834;GO:0022412;	nucleus;DNA binding;regulatory region nucleic acid binding;plant epidermis development;DNA-binding transcription factor activity;cell differentiation;integral component of membrane;regulation of transcription, DNA-templated;seed development;plant-type secondary cell wall biogenesis;cellular process involved in reproduction in multicellular organism;
HORVU3Hr1G050700	drought.mutantD-control.mutantD	0.00595037	3.60931	up-regulated	ATP synthase subunit b	GO:0015002;GO:0015078;GO:0009055;GO:0022904;GO:0006754;GO:0005840;GO:0006412;GO:0000276;GO:0006119;GO:0003735;GO:0016021;GO:0016651;GO:0009060;GO:0016676;GO:0015985;	heme-copper terminal oxidase activity;proton transmembrane transporter activity;electron transfer activity;respiratory electron transport chain;ATP biosynthetic process;ribosome;translation;mitochondrial proton-transporting ATP synthase complex, coupling factor F(o);oxidative phosphorylation;structural constituent of ribosome;integral component of membrane;oxidoreductase activity, acting on NAD(P…
HORVU3Hr1G083740	drought.mutantD-control.mutantD	0.0060283	4.86648	up-regulated	Transcription factor DIVARICATA	GO:0009651;GO:0090697;GO:0009753;GO:0009751;GO:0009733;GO:0000122;GO:0003700;GO:0030307;GO:0048262;GO:0009908;GO:0008270;GO:0010252;GO:0010150;GO:0046686;GO:0009723;GO:0009646;GO:0048527;GO:0009744;GO:0005634;GO:0003677;GO:0009739;GO:0001067;GO:0009737;GO:0016021;GO:2000469;	response to salt stress;post-embryonic plant organ morphogenesis;response to jasmonic acid;response to salicylic acid;response to auxin;negative regulation of transcription by RNA polymerase II;DNA-binding transcription factor activity;positive regulation of cell growth;determination of dorsal/ventral asymmetry;flower development;zinc ion binding;auxin homeostasis;leaf senescence;response to cadm…
HORVU1Hr1G076000	drought.mutantD-control.mutantD	0.00604819	1.38206	up-regulated	GATA transcription factor	GO:0005634;GO:0008270;GO:0045893;GO:0016705;GO:0005506;GO:0043565;GO:0055114;GO:0020037;	nucleus;zinc ion binding;positive regulation of transcription, DNA-templated;oxidoreductase activity, acting on paired donors, with incorporation or reduction of molecular oxygen;iron ion binding;sequence-specific DNA binding;oxidation-reduction process;heme binding;
HORVU2Hr1G022490	drought.mutantD-control.mutantD	0.0061078	1.13389	up-regulated	DEAD-box ATP-dependent RNA helicase	GO:0003676;GO:0005524;GO:0016705;GO:0005506;GO:0016021;GO:0004386;GO:0055114;GO:0006364;GO:0005730;GO:0140098;GO:0020037;	nucleic acid binding;ATP binding;oxidoreductase activity, acting on paired donors, with incorporation or reduction of molecular oxygen;iron ion binding;integral component of membrane;helicase activity;oxidation-reduction process;rRNA processing;nucleolus;catalytic activity, acting on RNA;heme binding;
HORVU4Hr1G074470	drought.mutantD-control.mutantD	0.00619216	5.30713	up-regulated	ER glycerol-phosphate acyltransferase	GO:0005634;GO:0031418;GO:0016746;GO:0010143;GO:0016705;GO:0005506;GO:0016021;GO:0016791;GO:0006355;GO:0055114;GO:0016311;	nucleus;L-ascorbic acid binding;transferase activity, transferring acyl groups;cutin biosynthetic process;oxidoreductase activity, acting on paired donors, with incorporation or reduction of molecular oxygen;iron ion binding;integral component of membrane;phosphatase activity;regulation of transcription, DNA-templated;oxidation-reduction process;dephosphorylation;
HORVU1Hr1G046940	drought.mutantD-control.mutantD	0.00624768	1.78759	up-regulated	Trihelix transcription factor	GO:0005634;GO:0003700;GO:0010192;GO:0044212;GO:0006355;GO:0043565;GO:0019757;	nucleus;DNA-binding transcription factor activity;mucilage biosynthetic process;transcription regulatory region DNA binding;regulation of transcription, DNA-templated;sequence-specific DNA binding;glycosinolate metabolic process;
HORVU3Hr1G088080	drought.mutantD-control.mutantD	0.00635351	3.93151	up-regulated	Cysteine endopeptidase EP-A	GO:0033095;GO:0005788;GO:0005615;GO:0032440;GO:0006508;GO:0004175;GO:0016021;GO:0008234;GO:0055114;GO:0044257;GO:0005764;	aleurone grain;endoplasmic reticulum lumen;extracellular space;2-alkenal reductase [NAD(P)] activity;proteolysis;endopeptidase activity;integral component of membrane;cysteine-type peptidase activity;oxidation-reduction process;cellular protein catabolic process;lysosome;
HORVU5Hr1G060800	drought.mutantD-control.mutantD	0.00635351	1.42567	up-regulated	HMG-Y-related protein A	GO:0044815;GO:0006284;GO:1905268;GO:0003690;GO:0060969;GO:0031936;GO:2000014;GO:0003906;GO:0045815;GO:0031491;GO:0030261;GO:0031492;GO:0006355;GO:0000786;GO:0005840;GO:0000785;GO:0006334;GO:0045910;GO:0003677;GO:0005634;GO:1903508;GO:0070013;GO:0016021;GO:0032993;GO:0016584;	DNA packaging complex;base-excision repair;negative regulation of chromatin organization;double-stranded DNA binding;negative regulation of gene silencing;negative regulation of chromatin silencing;regulation of endosperm development;DNA-(apurinic or apyrimidinic site) endonuclease activity;positive regulation of gene expression, epigenetic;nucleosome binding;chromosome condensation;nucleosomal D…
HORVU0Hr1G018190	drought.mutantD-control.mutantD	0.00635351	2.34756	up-regulated	Coumaroyl-CoA ligase	GO:0005524;GO:0016491;GO:0016021;GO:0009698;GO:0055114;GO:0010584;GO:0016874;	ATP binding;oxidoreductase activity;integral component of membrane;phenylpropanoid metabolic process;oxidation-reduction process;pollen exine formation;ligase activity;
HORVU2Hr1G013420	drought.mutantD-control.mutantD	0.00636616	2.39976	up-regulated	NEP1-interacting protein 2	GO:0016021;	integral component of membrane;
HORVU6Hr1G070750	drought.mutantD-control.mutantD	0.00637603	1.39381	up-regulated	E3 ubiquitin-protein ligase makorin	GO:0003677;GO:0046872;GO:0016021;GO:0016310;GO:0016740;GO:0016874;GO:0016567;	DNA binding;metal ion binding;integral component of membrane;phosphorylation;transferase activity;ligase activity;protein ubiquitination;
HORVU7Hr1G088920	drought.mutantD-control.mutantD	0.00645206	1.32084	up-regulated	Heat stress transcription factor C-1	GO:0005634;GO:0001012;GO:0003700;GO:1903508;GO:0034605;GO:0009737;GO:0010628;GO:0016021;GO:0003690;GO:0006970;GO:0006355;GO:0043565;	nucleus;RNA polymerase II regulatory region DNA binding;DNA-binding transcription factor activity;positive regulation of nucleic acid-templated transcription;cellular response to heat;response to abscisic acid;positive regulation of gene expression;integral component of membrane;double-stranded DNA binding;response to osmotic stress;regulation of transcription, DNA-templated;sequence-specific DNA…
HORVU3Hr1G093140	drought.mutantD-control.mutantD	0.00646097	2.11896	up-regulated	Serine/threonine-protein kinase CTR1	GO:0005524;GO:0006355;GO:0004672;GO:0006468;	ATP binding;regulation of transcription, DNA-templated;protein kinase activity;protein phosphorylation;
HORVU3Hr1G003860	drought.mutantD-control.mutantD	0.00646351	1.99197	up-regulated	Endonuclease	GO:0003676;GO:0006308;GO:0008309;GO:0090305;GO:0016070;GO:0004519;GO:0016021;GO:0004540;	nucleic acid binding;DNA catabolic process;double-stranded DNA exodeoxyribonuclease activity;nucleic acid phosphodiester bond hydrolysis;RNA metabolic process;endonuclease activity;integral component of membrane;ribonuclease activity;
HORVU6Hr1G088370	drought.mutantD-control.mutantD	0.00652747	1.36743	up-regulated	Zinc finger, GATA-type (Fragment)	GO:0005634;GO:0008270;GO:0045893;GO:0016021;GO:0043565;GO:0007623;GO:0009845;	nucleus;zinc ion binding;positive regulation of transcription, DNA-templated;integral component of membrane;sequence-specific DNA binding;circadian rhythm;seed germination;
HORVU4Hr1G052140	drought.mutantD-control.mutantD	0.0065481	2.65794	up-regulated	Calmodulin-binding protein 25-like	GO:0005634;GO:0005516;	nucleus;calmodulin binding;
HORVU0Hr1G009150	drought.mutantD-control.mutantD	0.00655262	1.51608	up-regulated	Alpha/beta hydrolase fold (Fragment)	GO:0016787;	hydrolase activity;
HORVU1Hr1G002980	drought.mutantD-control.mutantD	0.00655308	2.02395	up-regulated	Structure-specific endonuclease subunit SLX1	GO:0008270;GO:0003678;GO:0003700;GO:0016071;GO:0000959;GO:0009451;GO:0043231;GO:0032508;GO:0016021;GO:0006355;GO:0043565;GO:0044444;	zinc ion binding;DNA helicase activity;DNA-binding transcription factor activity;mRNA metabolic process;mitochondrial RNA metabolic process;RNA modification;intracellular membrane-bounded organelle;DNA duplex unwinding;integral component of membrane;regulation of transcription, DNA-templated;sequence-specific DNA binding;cytoplasmic part;
HORVU5Hr1G098600	drought.mutantD-control.mutantD	0.00657096	1.10625	up-regulated	Eukaryotic translation initiation factor 3 subunit C	GO:0071949;GO:0000502;GO:0033290;GO:0005852;GO:0003885;GO:0003743;GO:0005634;GO:0001732;GO:0016282;GO:0016020;GO:0005829;GO:0003729;GO:0055114;GO:0031369;	FAD binding;proteasome complex;eukaryotic 48S preinitiation complex;eukaryotic translation initiation factor 3 complex;D-arabinono-1,4-lactone oxidase activity;translation initiation factor activity;nucleus;formation of cytoplasmic translation initiation complex;eukaryotic 43S preinitiation complex;membrane;cytosol;mRNA binding;oxidation-reduction process;translation initiation factor binding;
HORVU2Hr1G117360	drought.mutantD-control.mutantD	0.00658594	4.73986	up-regulated	Serine/threonine-protein kinase	GO:0005524;GO:0048544;GO:0006508;GO:0016021;GO:0008234;GO:0004674;GO:0006468;	ATP binding;recognition of pollen;proteolysis;integral component of membrane;cysteine-type peptidase activity;protein serine/threonine kinase activity;protein phosphorylation;
HORVU3Hr1G027630	drought.mutantD-control.mutantD	0.00664654	1.2508	up-regulated	DNA binding protein-like	GO:0046983;	protein dimerization activity;
HORVU3Hr1G094570	drought.mutantD-control.mutantD	0.00673116	1.04914	up-regulated	Exocyst subunit Exo70 family protein (Fragment)	GO:0004618;GO:0015031;GO:0006096;GO:0005829;GO:0043531;GO:0006887;GO:0005886;GO:0000145;	phosphoglycerate kinase activity;protein transport;glycolytic process;cytosol;ADP binding;exocytosis;plasma membrane;exocyst;
HORVU7Hr1G041810	drought.mutantD-control.mutantD	0.00673286	2.9649	up-regulated	Myb transcription factor	GO:1901002;GO:0006355;GO:1903507;GO:0005525;GO:0005634;GO:0003677;GO:0001067;GO:0010629;GO:0003700;GO:0030154;GO:0016021;GO:2000113;GO:2000652;	positive regulation of response to salt stress;regulation of transcription, DNA-templated;negative regulation of nucleic acid-templated transcription;GTP binding;nucleus;DNA binding;regulatory region nucleic acid binding;negative regulation of gene expression;DNA-binding transcription factor activity;cell differentiation;integral component of membrane;negative regulation of cellular macromolecule…
HORVU6Hr1G029930	drought.mutantD-control.mutantD	0.00683781	1.91383	up-regulated	0	GO:0005634;GO:0005737;GO:0016021;GO:0005886;	nucleus;cytoplasm;integral component of membrane;plasma membrane;
HORVU5Hr1G080230	drought.mutantD-control.mutantD	0.00684055	4.26199	up-regulated	C-repeat binding factor	GO:0005634;GO:0003677;GO:0003700;GO:0046872;GO:0006355;GO:0016311;GO:0003993;	nucleus;DNA binding;DNA-binding transcription factor activity;metal ion binding;regulation of transcription, DNA-templated;dephosphorylation;acid phosphatase activity;
HORVU2Hr1G080100	drought.mutantD-control.mutantD	0.00703441	1.57965	up-regulated	Aldose 1-epimerase	GO:0019318;GO:0046365;GO:0016021;GO:0004034;GO:0030246;	hexose metabolic process;monosaccharide catabolic process;integral component of membrane;aldose 1-epimerase activity;carbohydrate binding;
HORVU2Hr1G038060	drought.mutantD-control.mutantD	0.00707529	1.95404	up-regulated	LisH domain-containing protein C1289.10c	0	0
HORVU5Hr1G115310	drought.mutantD-control.mutantD	0.00708604	8.51781	up-regulated	Mannan endo-14-beta-mannosidase 7	GO:0071949;GO:0005975;GO:0016998;GO:0015299;GO:0016491;GO:0016021;GO:1902600;GO:0055114;GO:0004553;GO:0005576;GO:0030248;	FAD binding;carbohydrate metabolic process;cell wall macromolecule catabolic process;solute:proton antiporter activity;oxidoreductase activity;integral component of membrane;proton transmembrane transport;oxidation-reduction process;hydrolase activity, hydrolyzing O-glycosyl compounds;extracellular region;cellulose binding;
HORVU6Hr1G069100	drought.mutantD-control.mutantD	0.00711723	1.3682	up-regulated	ATPase family AAA domain-containing protein 3-A	GO:0008270;GO:0140096;GO:0008233;GO:0007005;GO:0008568;GO:0000123;GO:0051301;GO:0005524;GO:0003677;GO:0051013;GO:0005739;GO:0006508;GO:0016021;GO:0016573;GO:0016787;	zinc ion binding;catalytic activity, acting on a protein;peptidase activity;mitochondrion organization;microtubule-severing ATPase activity;histone acetyltransferase complex;cell division;ATP binding;DNA binding;microtubule severing;mitochondrion;proteolysis;integral component of membrane;histone acetylation;hydrolase activity;
HORVU2Hr1G123390	drought.mutantD-control.mutantD	0.00711751	1.66403	up-regulated	Retrotransposon protein, putative, Ty1-copia subclass	GO:0003676;GO:0008270;GO:0009506;GO:0004190;GO:0006508;GO:0015074;GO:0016021;GO:0004177;GO:0046658;	nucleic acid binding;zinc ion binding;plasmodesma;aspartic-type endopeptidase activity;proteolysis;DNA integration;integral component of membrane;aminopeptidase activity;anchored component of plasma membrane;
HORVU3Hr1G002830	drought.mutantD-control.mutantD	0.00712733	4.13902	up-regulated	Glutathione S-transferase GSTU6	GO:0005737;GO:0006749;GO:0004364;	cytoplasm;glutathione metabolic process;glutathione transferase activity;
HORVU6Hr1G024610	drought.mutantD-control.mutantD	0.00716211	6.89507	up-regulated	0	GO:0008144;GO:0032550;GO:0009664;GO:0005199;GO:0004674;GO:0006468;GO:0000145;GO:0044459;GO:0006614;GO:0035639;GO:0003924;GO:0019001;GO:0006904;GO:0030554;GO:0031224;GO:0032555;	drug binding;purine ribonucleoside binding;plant-type cell wall organization;structural constituent of cell wall;protein serine/threonine kinase activity;protein phosphorylation;exocyst;plasma membrane part;SRP-dependent cotranslational protein targeting to membrane;purine ribonucleoside triphosphate binding;GTPase activity;guanyl nucleotide binding;vesicle docking involved in exocytosis;adenyl n…
HORVU4Hr1G074750	drought.mutantD-control.mutantD	0.00716669	10.3362	up-regulated	Embryonic protein DC-8	0	0
HORVU1Hr1G018600	drought.mutantD-control.mutantD	0.00717961	5.53849	up-regulated	DIBOA-glucoside dioxygenase BX6	GO:0051213;GO:0046872;GO:0055114;	dioxygenase activity;metal ion binding;oxidation-reduction process;
HORVU1Hr1G020250	drought.mutantD-control.mutantD	0.00719404	1.46665	up-regulated	MRP-S33 domain-containing protein	GO:0005840;	ribosome;
HORVU5Hr1G073540	drought.mutantD-control.mutantD	0.00728447	2.014	up-regulated	DNA-binding bromodomain-containing protein	GO:0003677;GO:0000160;	DNA binding;phosphorelay signal transduction system;
HORVU1Hr1G066650	drought.mutantD-control.mutantD	0.00729367	1.29244	up-regulated	Seed globulin	GO:0004867;GO:0010951;GO:0019863;GO:0045735;	serine-type endopeptidase inhibitor activity;negative regulation of endopeptidase activity;IgE binding;nutrient reservoir activity;
HORVU0Hr1G039840	drought.mutantD-control.mutantD	0.0073231	3.22641	up-regulated	Calmodulin-binding protein 25	GO:0005634;GO:0005516;	nucleus;calmodulin binding;
HORVU5Hr1G080990	drought.mutantD-control.mutantD	0.00734248	1.14324	up-regulated	Ketopantoate hydroxymethyltransferase	GO:0005634;GO:0009507;GO:0003700;GO:0003824;GO:0046872;GO:0005739;GO:0016021;GO:0006355;GO:0043565;GO:0009736;GO:0032259;GO:0010124;	nucleus;chloroplast;DNA-binding transcription factor activity;catalytic activity;metal ion binding;mitochondrion;integral component of membrane;regulation of transcription, DNA-templated;sequence-specific DNA binding;cytokinin-activated signaling pathway;methylation;phenylacetate catabolic process;
HORVU1Hr1G064460	drought.mutantD-control.mutantD	0.00747194	1.66736	up-regulated	Zeta-carotene desaturase	GO:0016788;GO:0008152;GO:0005739;GO:0016021;GO:0004560;	hydrolase activity, acting on ester bonds;metabolic process;mitochondrion;integral component of membrane;alpha-L-fucosidase activity;
HORVU4Hr1G006100	drought.mutantD-control.mutantD	0.00752963	2.20836	up-regulated	0	GO:0016021;GO:0016311;GO:0016787;	integral component of membrane;dephosphorylation;hydrolase activity;
HORVU7Hr1G049150	drought.mutantD-control.mutantD	0.00757341	1.25344	up-regulated	Tetratricopeptide repeat (TPR)-like superfamily protein	GO:0045727;GO:0004252;GO:0006465;GO:0004650;GO:0008168;GO:0042651;GO:0005576;GO:0009658;GO:0042644;GO:0005975;GO:0005739;GO:0003727;GO:0016021;GO:0003729;GO:0010239;GO:0071555;GO:0032259;	positive regulation of translation;serine-type endopeptidase activity;signal peptide processing;polygalacturonase activity;methyltransferase activity;thylakoid membrane;extracellular region;chloroplast organization;chloroplast nucleoid;carbohydrate metabolic process;mitochondrion;single-stranded RNA binding;integral component of membrane;mRNA binding;chloroplast mRNA processing;cell wall organiza…
HORVU4Hr1G073540	drought.mutantD-control.mutantD	0.00774185	1.33565	up-regulated	Slit 2 protein like	GO:0120036;GO:0060322;GO:0007275;GO:0120039;GO:0038023;GO:0006355;GO:0043114;GO:0048259;GO:0048523;GO:0048859;GO:0097150;GO:0002376;GO:0003158;GO:0050793;GO:0007219;GO:0005509;GO:0051241;GO:0016021;GO:0030154;GO:0035019;GO:0097746;GO:0098725;GO:0035633;	plasma membrane bounded cell projection organization;head development;multicellular organism development;plasma membrane bounded cell projection morphogenesis;signaling receptor activity;regulation of transcription, DNA-templated;regulation of vascular permeability;regulation of receptor-mediated endocytosis;negative regulation of cellular process;formation of anatomical boundary;neuronal stem ce…
HORVU3Hr1G080660	drought.mutantD-control.mutantD	0.0077494	1.46167	up-regulated	Homeodomain transcription factor	GO:0005634;GO:0003677;GO:0007275;GO:0017176;GO:0016021;	nucleus;DNA binding;multicellular organism development;phosphatidylinositol N-acetylglucosaminyltransferase activity;integral component of membrane;
HORVU4Hr1G012560	drought.mutantD-control.mutantD	0.00775112	1.70398	up-regulated	Thioredoxin	GO:0034051;GO:0015035;GO:0005515;GO:0008219;GO:0047134;GO:0045454;GO:0055114;GO:0006952;GO:0042644;GO:0009657;GO:0009579;	negative regulation of plant-type hypersensitive response;protein disulfide oxidoreductase activity;protein binding;cell death;protein-disulfide reductase activity;cell redox homeostasis;oxidation-reduction process;defense response;chloroplast nucleoid;plastid organization;thylakoid;
HORVU5Hr1G112160	drought.mutantD-control.mutantD	0.00775638	4.64579	up-regulated	Pathogenesis-related thaumatin superfamily protein	GO:0016021;	integral component of membrane;
HORVU4Hr1G084920	drought.mutantD-control.mutantD	0.00780015	1.95309	up-regulated	Peroxidase	GO:0005576;GO:0009505;GO:0005773;GO:0042744;GO:0020037;GO:0004601;GO:0006979;GO:0005634;GO:0009506;GO:0046872;GO:0005737;GO:0098869;GO:0016021;GO:0055114;	extracellular region;plant-type cell wall;vacuole;hydrogen peroxide catabolic process;heme binding;peroxidase activity;response to oxidative stress;nucleus;plasmodesma;metal ion binding;cytoplasm;cellular oxidant detoxification;integral component of membrane;oxidation-reduction process;
HORVU1Hr1G065290	drought.mutantD-control.mutantD	0.00783883	4.431	up-regulated	Beta-galactosidase	GO:0005975;GO:0005618;GO:0048046;GO:0030246;GO:0005773;GO:0004565;	carbohydrate metabolic process;cell wall;apoplast;carbohydrate binding;vacuole;beta-galactosidase activity;
HORVU7Hr1G111350	drought.mutantD-control.mutantD	0.00785191	2.59353	up-regulated	Protein GLUTAMINE DUMPER 3 like	GO:0080143;GO:0016021;	regulation of amino acid export;integral component of membrane;
HORVU7Hr1G034350	drought.mutantD-control.mutantD	0.00785913	2.4683	up-regulated	Retrotransposon protein, putative, unclassified	GO:0009570;GO:0016705;GO:0006221;GO:0003774;GO:0005524;GO:0005504;GO:0005506;GO:0016310;GO:0016872;GO:0019205;GO:0016776;GO:0009041;GO:0016459;GO:0008270;GO:0046940;GO:0008233;GO:0020037;GO:0003676;GO:0004127;GO:0005634;GO:0006207;GO:0003779;GO:0006508;GO:0016021;GO:0055114;	chloroplast stroma;oxidoreductase activity, acting on paired donors, with incorporation or reduction of molecular oxygen;pyrimidine nucleotide biosynthetic process;motor activity;ATP binding;fatty acid binding;iron ion binding;phosphorylation;intramolecular lyase activity;nucleobase-containing compound kinase activity;phosphotransferase activity, phosphate group as acceptor;uridylate kinase activ…
HORVU4Hr1G020060	drought.mutantD-control.mutantD	0.00786159	2.32494	up-regulated	0	GO:0005739;GO:0010468;GO:0000964;GO:0042579;	mitochondrion;regulation of gene expression;mitochondrial RNA 5'-end processing;microbody;
HORVU5Hr1G112930	drought.mutantD-control.mutantD	0.00795219	6.43169	up-regulated	0	GO:0003676;GO:0005739;	nucleic acid binding;mitochondrion;
HORVU1Hr1G017500	drought.mutantD-control.mutantD	0.00798439	2.44751	up-regulated	Pentatricopeptide repeat	GO:0090305;GO:0008270;GO:0010087;GO:0009451;GO:0009555;GO:0042254;GO:0006396;GO:0009058;GO:0000049;GO:0004674;GO:0006468;GO:0008568;GO:0005524;GO:0009507;GO:0051013;GO:0016071;GO:0048544;GO:0004519;GO:0016021;GO:0010588;GO:0010305;	nucleic acid phosphodiester bond hydrolysis;zinc ion binding;phloem or xylem histogenesis;RNA modification;pollen development;ribosome biogenesis;RNA processing;biosynthetic process;tRNA binding;protein serine/threonine kinase activity;protein phosphorylation;microtubule-severing ATPase activity;ATP binding;chloroplast;microtubule severing;mRNA metabolic process;recognition of pollen;endonuclease…
HORVU3Hr1G030340	drought.mutantD-control.mutantD	0.00803698	1.48203	up-regulated	Carrier protein CGI-69	GO:0055085;GO:0022857;GO:0016021;	transmembrane transport;transmembrane transporter activity;integral component of membrane;
HORVU7Hr1G079160	drought.mutantD-control.mutantD	0.00805347	2.25797	up-regulated	Legume lectins beta domain containing protein	GO:0030246;	carbohydrate binding;
HORVU1Hr1G079280	drought.mutantD-control.mutantD	0.00807771	6.93213	up-regulated	Late embryogenesis abundant protein group 3 variant 1	GO:0009266;GO:1901002;GO:1902584;GO:0009269;GO:0008289;GO:0042157;GO:0005576;GO:0006972;GO:0005634;GO:0006869;GO:0009408;GO:0016021;GO:0005829;	response to temperature stimulus;positive regulation of response to salt stress;positive regulation of response to water deprivation;response to desiccation;lipid binding;lipoprotein metabolic process;extracellular region;hyperosmotic response;nucleus;lipid transport;response to heat;integral component of membrane;cytosol;
HORVU6Hr1G091790	drought.mutantD-control.mutantD	0.0081131	1.65378	up-regulated	ATP binding protein, putative	GO:0005524;GO:0004674;GO:0006468;	ATP binding;protein serine/threonine kinase activity;protein phosphorylation;
HORVU5Hr1G068110	drought.mutantD-control.mutantD	0.00815393	2.71323	up-regulated	BHLH transcription factor	GO:0005634;GO:0003677;GO:0048462;GO:0045893;GO:0010500;GO:0046983;GO:0001228;GO:2000012;GO:0006357;	nucleus;DNA binding;carpel formation;positive regulation of transcription, DNA-templated;transmitting tissue development;protein dimerization activity;DNA-binding transcription activator activity, RNA polymerase II-specific;regulation of auxin polar transport;regulation of transcription by RNA polymerase II;
HORVU2Hr1G118550	drought.mutantD-control.mutantD	0.00823867	3.13703	up-regulated	Nucleophile aminohydrolase	GO:0005634;GO:0009506;GO:0005515;GO:0016021;GO:0005829;GO:0004066;GO:0005886;GO:0016787;	nucleus;plasmodesma;protein binding;integral component of membrane;cytosol;asparagine synthase (glutamine-hydrolyzing) activity;plasma membrane;hydrolase activity;
HORVU1Hr1G017720	drought.mutantD-control.mutantD	0.00827365	1.32074	up-regulated	0	GO:0004842;GO:0005634;GO:0016021;GO:0006541;GO:0005829;GO:0046983;GO:0036529;GO:0036524;GO:0106046;GO:0016567;	ubiquitin-protein transferase activity;nucleus;integral component of membrane;glutamine metabolic process;cytosol;protein dimerization activity;protein deglycation, glyoxal removal;protein deglycase activity;guanine deglycation, glyoxal removal;protein ubiquitination;
HORVU3Hr1G092710	drought.mutantD-control.mutantD	0.00838793	1.68257	up-regulated	Ubiquitin-protein ligase, putative, expressed	GO:0005634;GO:0005524;GO:0061630;GO:0046982;GO:0016021;GO:0031146;GO:0019005;GO:0004143;GO:0016310;GO:0007205;GO:0016874;GO:0016567;	nucleus;ATP binding;ubiquitin protein ligase activity;protein heterodimerization activity;integral component of membrane;SCF-dependent proteasomal ubiquitin-dependent protein catabolic process;SCF ubiquitin ligase complex;diacylglycerol kinase activity;phosphorylation;protein kinase C-activating G protein-coupled receptor signaling pathway;ligase activity;protein ubiquitination;
HORVU7Hr1G118740	drought.mutantD-control.mutantD	0.00839221	1.6414	up-regulated	Putative 2-oxoglutarate-dependent oxygenase	GO:0016491;GO:0046872;GO:0055114;	oxidoreductase activity;metal ion binding;oxidation-reduction process;
HORVU2Hr1G009830	drought.mutantD-control.mutantD	0.00840601	2.28465	up-regulated	0	GO:0016887;GO:0042626;GO:0055085;GO:0032440;GO:0000325;GO:0005774;GO:0000324;GO:0005524;GO:0098754;GO:0016021;GO:0042908;GO:0010038;GO:0055114;GO:0016310;GO:0140352;GO:0016301;	ATPase activity;ATPase-coupled transmembrane transporter activity;transmembrane transport;2-alkenal reductase [NAD(P)] activity;plant-type vacuole;vacuolar membrane;fungal-type vacuole;ATP binding;detoxification;integral component of membrane;xenobiotic transport;response to metal ion;oxidation-reduction process;phosphorylation;export from cell;kinase activity;
HORVU6Hr1G050720	drought.mutantD-control.mutantD	0.00843856	1.14923	up-regulated	Nucleoside-triphosphatase (Fragment)	GO:0005524;GO:0015267;GO:0055085;GO:0016021;GO:0016787;	ATP binding;channel activity;transmembrane transport;integral component of membrane;hydrolase activity;
HORVU1Hr1G005180	drought.mutantD-control.mutantD	0.00844816	2.39102	up-regulated	Disease resistance protein RGA2	GO:0005524;GO:0004672;GO:0043531;GO:0006468;	ATP binding;protein kinase activity;ADP binding;protein phosphorylation;
HORVU4Hr1G043760	drought.mutantD-control.mutantD	0.00848948	1.84	up-regulated	Leucine-rich repeat receptor protein kinase EMS1-like	GO:0009742;GO:0004672;GO:0004650;GO:0007178;GO:0006468;GO:0099023;GO:0009647;GO:0006887;GO:0009729;GO:0005524;GO:0005515;GO:0001578;GO:0004888;GO:0016491;GO:0045087;GO:0099568;GO:0016021;GO:0030244;GO:0055114;GO:0050832;GO:0071944;	brassinosteroid mediated signaling pathway;protein kinase activity;polygalacturonase activity;transmembrane receptor protein serine/threonine kinase signaling pathway;protein phosphorylation;vesicle tethering complex;skotomorphogenesis;exocytosis;detection of brassinosteroid stimulus;ATP binding;protein binding;microtubule bundle formation;transmembrane signaling receptor activity;oxidoreductase …
HORVU5Hr1G104800	drought.mutantD-control.mutantD	0.00853908	1.94557	up-regulated	Ribosomal-protein-alanine N-acetyltransferase	GO:0016020;GO:0005840;GO:0008080;	membrane;ribosome;N-acetyltransferase activity;
HORVU5Hr1G091920	drought.mutantD-control.mutantD	0.00858	2.64245	up-regulated	Copine	GO:0046872;GO:0016874;	metal ion binding;ligase activity;
HORVU3Hr1G113810	drought.mutantD-control.mutantD	0.00862894	1.71972	up-regulated	0	GO:0008519;GO:0072488;GO:0016021;GO:0043531;	ammonium transmembrane transporter activity;ammonium transmembrane transport;integral component of membrane;ADP binding;
HORVU1Hr1G054240	drought.mutantD-control.mutantD	0.00863828	2.37684	up-regulated	Beta-expansin 7	GO:0005618;GO:0016020;GO:0071555;GO:0019953;GO:0005576;	cell wall;membrane;cell wall organization;sexual reproduction;extracellular region;
HORVU0Hr1G011540	drought.mutantD-control.mutantD	0.00863902	2.30927	up-regulated	Cytochrome c oxidase subunit 3	GO:0009152;GO:0015002;GO:0015453;GO:0015078;GO:0009055;GO:1902600;GO:0009206;GO:0045263;GO:0005739;GO:0046034;GO:0016021;GO:0017144;GO:0016310;GO:0016676;GO:0019646;GO:0019866;	purine ribonucleotide biosynthetic process;heme-copper terminal oxidase activity;oxidoreduction-driven active transmembrane transporter activity;proton transmembrane transporter activity;electron transfer activity;proton transmembrane transport;purine ribonucleoside triphosphate biosynthetic process;proton-transporting ATP synthase complex, coupling factor F(o);mitochondrion;ATP metabolic process…
HORVU6Hr1G060600	drought.mutantD-control.mutantD	0.00878775	3.66874	up-regulated	MYB transcription factor	GO:0005634;GO:0003677;GO:0001067;GO:0005524;GO:0003700;GO:0016705;GO:0030154;GO:0016021;GO:0006355;GO:0004386;GO:0055114;	nucleus;DNA binding;regulatory region nucleic acid binding;ATP binding;DNA-binding transcription factor activity;oxidoreductase activity, acting on paired donors, with incorporation or reduction of molecular oxygen;cell differentiation;integral component of membrane;regulation of transcription, DNA-templated;helicase activity;oxidation-reduction process;
HORVU1Hr1G060250	drought.mutantD-control.mutantD	0.00880005	2.74885	up-regulated	Error-prone DNA polymerase	GO:0005634;GO:0009416;	nucleus;response to light stimulus;
HORVU6Hr1G070450	drought.mutantD-control.mutantD	0.00880529	3.43109	up-regulated	Proton-dependent oligopeptide transporter family	GO:0055085;GO:0022857;GO:0016021;GO:0015706;GO:0046686;GO:0010167;GO:0005886;GO:0042128;	transmembrane transport;transmembrane transporter activity;integral component of membrane;nitrate transport;response to cadmium ion;response to nitrate;plasma membrane;nitrate assimilation;
HORVU1Hr1G075110	drought.mutantD-control.mutantD	0.00889509	1.32185	up-regulated	U6 snRNA-associated Sm-like protein LSm3	GO:1902494;GO:0019915;GO:0000956;GO:0005681;GO:0000932;GO:0006796;GO:0005688;GO:0000398;GO:0000287;GO:0005634;GO:0004427;GO:0003723;GO:0005737;GO:0046540;GO:0016021;GO:0033962;GO:1990726;	catalytic complex;lipid storage;nuclear-transcribed mRNA catabolic process;spliceosomal complex;P-body;phosphate-containing compound metabolic process;U6 snRNP;mRNA splicing, via spliceosome;magnesium ion binding;nucleus;inorganic diphosphatase activity;RNA binding;cytoplasm;U4/U6 x U5 tri-snRNP complex;integral component of membrane;cytoplasmic mRNA processing body assembly;Lsm1-7-Pat1 complex;
HORVU4Hr1G019230	drought.mutantD-control.mutantD	0.00890805	1.1693	up-regulated	Retrovirus-related Pol polyprotein from transposon TNT 1-94	GO:0090502;GO:0008270;GO:0006096;GO:0015074;GO:0003676;GO:0000287;GO:0004743;GO:0004523;GO:0003887;GO:0030955;GO:0016491;GO:0071897;GO:0055114;	RNA phosphodiester bond hydrolysis, endonucleolytic;zinc ion binding;glycolytic process;DNA integration;nucleic acid binding;magnesium ion binding;pyruvate kinase activity;RNA-DNA hybrid ribonuclease activity;DNA-directed DNA polymerase activity;potassium ion binding;oxidoreductase activity;DNA biosynthetic process;oxidation-reduction process;
HORVU6Hr1G000660	drought.mutantD-control.mutantD	0.00890805	1.67955	up-regulated	Glycerate dehydrogenase	GO:0016616;GO:0008266;GO:0042631;GO:0042579;GO:0009854;GO:0071482;GO:0005634;GO:0003677;GO:0009507;GO:0051287;GO:0048046;GO:0016021;GO:0005829;GO:0055114;	oxidoreductase activity, acting on the CH-OH group of donors, NAD or NADP as acceptor;poly(U) RNA binding;cellular response to water deprivation;microbody;oxidative photosynthetic carbon pathway;cellular response to light stimulus;nucleus;DNA binding;chloroplast;NAD binding;apoplast;integral component of membrane;cytosol;oxidation-reduction process;
HORVU1Hr1G008750	drought.mutantD-control.mutantD	0.0089425	3.76849	up-regulated	Kinetochore protein like	GO:0055085;GO:0016021;	transmembrane transport;integral component of membrane;
HORVU1Hr1G060500	drought.mutantD-control.mutantD	0.00896426	4.66904	up-regulated	Hydrolase	GO:0009970;GO:0005739;GO:0016021;GO:0016787;	cellular response to sulfate starvation;mitochondrion;integral component of membrane;hydrolase activity;
HORVU3Hr1G025010	drought.mutantD-control.mutantD	0.00898015	2.33836	up-regulated	Nitrogen starvation-induced glutamine rich protein	GO:0035023;GO:0018108;GO:0046914;GO:0007154;GO:0006260;GO:0043144;GO:0004386;GO:0005576;GO:0045944;GO:0006468;GO:0000122;GO:0004534;GO:0005524;GO:0030846;GO:0071035;GO:0004715;GO:0030847;GO:0005509;GO:0032785;GO:0018212;GO:0034428;GO:0032786;GO:0035556;GO:0090503;GO:0034243;GO:0006310;GO:0000448;GO:0006397;GO:0005089;GO:0042302;GO:0006950;GO:0005544;GO:0006412;GO:0003676;GO:1901408;GO:0051015;GO:…	regulation of Rho protein signal transduction;peptidyl-tyrosine phosphorylation;transition metal ion binding;cell communication;DNA replication;snoRNA processing;helicase activity;extracellular region;positive regulation of transcription by RNA polymerase II;protein phosphorylation;negative regulation of transcription by RNA polymerase II;5'-3' exoribonuclease activity;ATP binding;termination of …
HORVU6Hr1G061000	drought.mutantD-control.mutantD	0.00902857	4.26355	up-regulated	Vacuolar iron transporter	GO:0008270;GO:0005381;GO:0004252;GO:0015074;GO:0005384;GO:0006880;GO:0071281;GO:0003676;GO:0005623;GO:0003887;GO:0071421;GO:0098588;GO:0006508;GO:0016021;GO:0071732;GO:0071369;GO:0071897;GO:0030026;GO:0098805;GO:0034755;	zinc ion binding;iron ion transmembrane transporter activity;serine-type endopeptidase activity;DNA integration;manganese ion transmembrane transporter activity;intracellular sequestering of iron ion;cellular response to iron ion;nucleic acid binding;cell;DNA-directed DNA polymerase activity;manganese ion transmembrane transport;bounding membrane of organelle;proteolysis;integral component of mem…
HORVU2Hr1G094100	drought.mutantD-control.mutantD	0.00903065	1.81102	up-regulated	Putative N-acetylgalactosaminide beta-1,3-galactosyltransferase	GO:0006281;GO:0016844;GO:0003723;GO:0008375;GO:0016021;GO:0016263;GO:0006465;GO:0008233;GO:0009058;GO:0005787;	DNA repair;strictosidine synthase activity;RNA binding;acetylglucosaminyltransferase activity;integral component of membrane;glycoprotein-N-acetylgalactosamine 3-beta-galactosyltransferase activity;signal peptide processing;peptidase activity;biosynthetic process;signal peptidase complex;
HORVU1Hr1G040720	drought.mutantD-control.mutantD	0.00908895	2.45259	up-regulated	Long-chain-alcohol oxidase	GO:0050660;GO:0043231;GO:0016020;GO:0055114;GO:0006066;GO:0046577;	flavin adenine dinucleotide binding;intracellular membrane-bounded organelle;membrane;oxidation-reduction process;alcohol metabolic process;long-chain-alcohol oxidase activity;
HORVU5Hr1G009740	drought.mutantD-control.mutantD	0.00909183	1.03863	up-regulated	Vacuolar protein sorting-associated protein 45	GO:0006281;GO:0016616;GO:0046907;GO:0015031;GO:0006310;GO:0000723;GO:0030117;GO:0005524;GO:0003678;GO:0032508;GO:0006904;GO:0016021;GO:0005829;GO:0055114;GO:0034613;	DNA repair;oxidoreductase activity, acting on the CH-OH group of donors, NAD or NADP as acceptor;intracellular transport;protein transport;DNA recombination;telomere maintenance;membrane coat;ATP binding;DNA helicase activity;DNA duplex unwinding;vesicle docking involved in exocytosis;integral component of membrane;cytosol;oxidation-reduction process;cellular protein localization;
HORVU4Hr1G007340	drought.mutantD-control.mutantD	0.00913733	2.2382	up-regulated	Tat binding protein 1-interacting	GO:0005524;GO:0005634;GO:0007131;GO:0022607;GO:0016021;GO:0004672;GO:0000502;GO:0006468;GO:0007129;	ATP binding;nucleus;reciprocal meiotic recombination;cellular component assembly;integral component of membrane;protein kinase activity;proteasome complex;protein phosphorylation;synapsis;
HORVU1Hr1G009920	drought.mutantD-control.mutantD	0.0091549	1.89238	up-regulated	ABC transporter G family member 6	GO:0016887;GO:0042626;GO:1902074;GO:0055085;GO:2000032;GO:0055075;GO:0007275;GO:1901002;GO:0055078;GO:0009753;GO:0048226;GO:0009751;GO:0005886;GO:0009733;GO:0005524;GO:0009739;GO:0071472;GO:0009408;GO:0009737;GO:0048225;GO:0016021;GO:0071456;GO:0010345;	ATPase activity;ATPase-coupled transmembrane transporter activity;response to salt;transmembrane transport;regulation of secondary shoot formation;potassium ion homeostasis;multicellular organism development;positive regulation of response to salt stress;sodium ion homeostasis;response to jasmonic acid;Casparian strip;response to salicylic acid;plasma membrane;response to auxin;ATP binding;respon…
HORVU6Hr1G060440	drought.mutantD-control.mutantD	0.00919159	1.12935	up-regulated	Zinc finger protein	GO:0061659;GO:0006511;GO:0044390;GO:0004842;GO:0032527;GO:0046872;GO:0061608;GO:0006606;GO:0016021;GO:0036513;GO:0071712;GO:0016874;GO:0016567;	ubiquitin-like protein ligase activity;ubiquitin-dependent protein catabolic process;ubiquitin-like protein conjugating enzyme binding;ubiquitin-protein transferase activity;protein exit from endoplasmic reticulum;metal ion binding;nuclear import signal receptor activity;protein import into nucleus;integral component of membrane;Derlin-1 retrotranslocation complex;ER-associated misfolded protein …
HORVU7Hr1G002850	drought.mutantD-control.mutantD	0.00919441	9.05383	up-regulated	Pathogen-inducible alpha-dioxygenase	GO:0016701;GO:0016747;GO:0006979;GO:1902609;GO:0097366;GO:0009627;GO:0008219;GO:0016174;GO:0004518;GO:0033554;GO:0012511;GO:1902170;GO:0050832;GO:0090305;GO:0009062;GO:0055085;GO:0022857;GO:0046983;GO:0006259;GO:0042742;GO:0020037;GO:0004601;GO:0051213;GO:0004666;GO:0005634;GO:0071241;GO:0003677;GO:0009737;GO:0046872;GO:0016021;GO:0098869;GO:0071446;GO:0055114;GO:0010265;GO:0030258;GO:0016567;	oxidoreductase activity, acting on single donors with incorporation of molecular oxygen;transferase activity, transferring acyl groups other than amino-acyl groups;response to oxidative stress;(R)-2-hydroxy-alpha-linolenic acid biosynthetic process;response to bronchodilator;systemic acquired resistance;cell death;NAD(P)H oxidase activity;nuclease activity;cellular response to stress;monolayer-su…
HORVU4Hr1G076610	drought.mutantD-control.mutantD	0.00921783	5.86286	up-regulated	Tetratricopeptide-like helical	0	0
HORVU5Hr1G068360	drought.mutantD-control.mutantD	0.00921783	2.76728	up-regulated	Leucine-rich repeat receptor-like serine/threonine-protein kinase	GO:0140096;GO:0055085;GO:0032440;GO:0006464;GO:0006355;GO:0005783;GO:0007178;GO:0006468;GO:0005886;GO:0005634;GO:0003677;GO:0005524;GO:0003700;GO:0004888;GO:0005509;GO:0016021;GO:0055114;GO:0016310;GO:0018212;GO:0016773;GO:0030246;GO:0016301;GO:0033612;GO:0016787;	catalytic activity, acting on a protein;transmembrane transport;2-alkenal reductase [NAD(P)] activity;cellular protein modification process;regulation of transcription, DNA-templated;endoplasmic reticulum;transmembrane receptor protein serine/threonine kinase signaling pathway;protein phosphorylation;plasma membrane;nucleus;DNA binding;ATP binding;DNA-binding transcription factor activity;transme…
HORVU6Hr1G016910	drought.mutantD-control.mutantD	0.00930828	3.49338	up-regulated	Zinc finger protein	0	0
HORVU6Hr1G016920	drought.mutantD-control.mutantD	0.00930828	3.49338	up-regulated	Zinc finger protein	0	0
HORVU5Hr1G063930	drought.mutantD-control.mutantD	0.00931103	3.50989	up-regulated	0	GO:0019637;GO:0019439;GO:0008061;GO:0042737;GO:0044718;GO:0016849;GO:0015031;GO:0005199;GO:0004664;GO:0006558;GO:0005509;GO:0031992;GO:0016772;GO:0070647;GO:0035556;GO:0051568;GO:0016998;GO:1901072;GO:0008270;GO:0071805;GO:0046907;GO:0046700;GO:0042981;GO:0009405;GO:0043632;GO:0006139;GO:0005886;GO:0000270;GO:0010467;GO:0051536;GO:0031224;GO:0019438;GO:0016987;GO:1901361;GO:2000142;GO:1901362;GO:…	organophosphate metabolic process;aromatic compound catabolic process;chitin binding;drug catabolic process;siderophore transmembrane transport;phosphorus-oxygen lyase activity;protein transport;structural constituent of cell wall;prephenate dehydratase activity;L-phenylalanine metabolic process;calcium ion binding;energy transducer activity;transferase activity, transferring phosphorus-containin…
HORVU6Hr1G060540	drought.mutantD-control.mutantD	0.00932449	3.97824	up-regulated	L-type lectin-domain containing receptor kinase IV.1	GO:0005524;GO:0004888;GO:0002229;GO:0016021;GO:0004672;GO:0007178;GO:0030246;GO:0006468;GO:0042742;GO:0005886;GO:0033612;	ATP binding;transmembrane signaling receptor activity;defense response to oomycetes;integral component of membrane;protein kinase activity;transmembrane receptor protein serine/threonine kinase signaling pathway;carbohydrate binding;protein phosphorylation;defense response to bacterium;plasma membrane;receptor serine/threonine kinase binding;
HORVU6Hr1G077770	drought.mutantD-control.mutantD	0.0093736	2.64641	up-regulated	Phi-1-like phosphate-induced protein	GO:0016021;	integral component of membrane;
HORVU5Hr1G088530	drought.mutantD-control.mutantD	0.00937993	2.70792	up-regulated	Drug/metabolite transporter	GO:0000287;GO:0015211;GO:0015860;GO:0005759;GO:0016021;GO:1904823;GO:0071249;GO:0055114;GO:0005345;GO:0010333;	magnesium ion binding;purine nucleoside transmembrane transporter activity;purine nucleoside transmembrane transport;mitochondrial matrix;integral component of membrane;purine nucleobase transmembrane transport;cellular response to nitrate;oxidation-reduction process;purine nucleobase transmembrane transporter activity;terpene synthase activity;
HORVU6Hr1G091180	drought.mutantD-control.mutantD	0.00946302	3.02295	up-regulated	0	GO:0003676;GO:0090305;GO:0050661;GO:0046872;GO:0004527;GO:0016491;GO:0055114;GO:0030001;	nucleic acid binding;nucleic acid phosphodiester bond hydrolysis;NADP binding;metal ion binding;exonuclease activity;oxidoreductase activity;oxidation-reduction process;metal ion transport;
HORVU7Hr1G096150	drought.mutantD-control.mutantD	0.00956309	1.64508	up-regulated	Glucuronyl/N-acetylglucosaminyl transferase EXT2	GO:0016757;GO:0010087;GO:0007275;GO:0008175;GO:0002181;GO:0006486;GO:0005794;GO:0007155;GO:0006665;GO:0009755;GO:0005768;GO:0009737;GO:0008219;GO:0002128;GO:0052541;GO:0046872;GO:0098588;GO:0071396;GO:0016021;GO:0097306;GO:0010401;GO:0031984;GO:0071229;	transferase activity, transferring glycosyl groups;phloem or xylem histogenesis;multicellular organism development;tRNA methyltransferase activity;cytoplasmic translation;protein glycosylation;Golgi apparatus;cell adhesion;sphingolipid metabolic process;hormone-mediated signaling pathway;endosome;response to abscisic acid;cell death;tRNA nucleoside ribose methylation;plant-type cell wall cellulos…
HORVU3Hr1G087600	drought.mutantD-control.mutantD	0.00956851	1.1465	up-regulated	Calcium-dependent protein kinase	GO:0005634;GO:0005524;GO:0009738;GO:0005516;GO:0018209;GO:0005737;GO:0005509;GO:0016021;GO:0004672;GO:0006468;GO:0005886;GO:0035556;	nucleus;ATP binding;abscisic acid-activated signaling pathway;calmodulin binding;peptidyl-serine modification;cytoplasm;calcium ion binding;integral component of membrane;protein kinase activity;protein phosphorylation;plasma membrane;intracellular signal transduction;
HORVU0Hr1G007320	drought.mutantD-control.mutantD	0.0095697	1.18121	up-regulated	Tetratricopeptide repeat (TPR)-like superfamily protein	GO:0008270;GO:0008168;GO:0032259;	zinc ion binding;methyltransferase activity;methylation;
HORVU6Hr1G081950	drought.mutantD-control.mutantD	0.00964903	2.33891	up-regulated	Extracellular ribonuclease LE	GO:0090502;GO:0016829;GO:0009611;GO:0005576;GO:0009867;GO:0005886;GO:0006401;GO:0009718;GO:0003723;GO:0016491;GO:0005618;GO:0016021;GO:0055114;GO:0016036;GO:0033897;	RNA phosphodiester bond hydrolysis, endonucleolytic;lyase activity;response to wounding;extracellular region;jasmonic acid mediated signaling pathway;plasma membrane;RNA catabolic process;anthocyanin-containing compound biosynthetic process;RNA binding;oxidoreductase activity;cell wall;integral component of membrane;oxidation-reduction process;cellular response to phosphate starvation;ribonucleas…
HORVU5Hr1G006710	drought.mutantD-control.mutantD	0.00967853	1.48727	up-regulated	Disease resistance protein RGA2	GO:0000463;GO:0050661;GO:0003735;GO:0008883;GO:0033014;GO:0055114;GO:0043531;GO:0022625;	maturation of LSU-rRNA from tricistronic rRNA transcript (SSU-rRNA, 5.8S rRNA, LSU-rRNA);NADP binding;structural constituent of ribosome;glutamyl-tRNA reductase activity;tetrapyrrole biosynthetic process;oxidation-reduction process;ADP binding;cytosolic large ribosomal subunit;
HORVU3Hr1G085140	drought.mutantD-control.mutantD	0.00968225	5.96435	up-regulated	DNA binding protein	GO:0005634;GO:0003677;	nucleus;DNA binding;
HORVU2Hr1G029270	drought.mutantD-control.mutantD	0.00970315	1.87236	up-regulated	Superoxide dismutase 1 copper chaperone	GO:0046872;GO:0030001;	metal ion binding;metal ion transport;
HORVU3Hr1G081760	drought.mutantD-control.mutantD	0.00978444	1.38612	up-regulated	3-isopropylmalate dehydratase large subunit	GO:0003677;GO:0005634;GO:0000373;GO:0005515;GO:0005739;GO:0000724;GO:0016021;GO:0016310;GO:0016301;GO:0050897;	DNA binding;nucleus;Group II intron splicing;protein binding;mitochondrion;double-strand break repair via homologous recombination;integral component of membrane;phosphorylation;kinase activity;cobalt ion binding;
HORVU5Hr1G083190	drought.mutantD-control.mutantD	0.0098246	1.37613	up-regulated	Protein nuclear fusion defective 4	GO:0005975;GO:0016021;GO:0080167;GO:0004553;	carbohydrate metabolic process;integral component of membrane;response to karrikin;hydrolase activity, hydrolyzing O-glycosyl compounds;
HORVU1Hr1G067080	drought.mutantD-control.mutantD	0.00982862	1.82605	up-regulated	High molecular mass early light-inducible protein HV58, chloroplastic	GO:0010030;GO:0010380;GO:0009523;GO:0080167;GO:0009522;GO:0071490;GO:0071483;GO:0009409;GO:0009507;GO:0071491;GO:0071492;GO:0034605;GO:0071486;GO:0016021;GO:0055035;GO:0015979;GO:0010117;GO:0010224;	positive regulation of seed germination;regulation of chlorophyll biosynthetic process;photosystem II;response to karrikin;photosystem I;cellular response to far red light;cellular response to blue light;response to cold;chloroplast;cellular response to red light;cellular response to UV-A;cellular response to heat;cellular response to high light intensity;integral component of membrane;plastid th…
HORVU4Hr1G054480	drought.mutantD-control.mutantD	0.0098563	1.04546	up-regulated	E3 ubiquitin-protein like	GO:0016021;GO:0016740;	integral component of membrane;transferase activity;
HORVU3Hr1G019130	drought.mutantD-control.mutantD	0.00985894	1.82483	up-regulated	Structure-specific endonuclease subunit SLX1	GO:0008270;GO:0051013;GO:0009451;GO:0008568;	zinc ion binding;microtubule severing;RNA modification;microtubule-severing ATPase activity;
HORVU7Hr1G076510	drought.mutantD-control.mutantD	0.00987457	4.50468	up-regulated	Transposon Ty3-I Gag-Pol polyprotein (Fragment)	0	0
HORVU7Hr1G107310	drought.mutantD-control.mutantD	0.00989836	2.11281	up-regulated	F-box/LRR-repeat protein 17	0	0
HORVU6Hr1G068550	drought.mutantD-control.mutantD	0.00990969	1.99617	up-regulated	Homing endonuclease	GO:0090305;GO:0009507;GO:0000373;GO:0045292;GO:0004519;GO:0048564;GO:0008168;GO:0032259;	nucleic acid phosphodiester bond hydrolysis;chloroplast;Group II intron splicing;mRNA cis splicing, via spliceosome;endonuclease activity;photosystem I assembly;methyltransferase activity;methylation;
HORVU3Hr1G093570	drought.mutantD-control.mutantD	0.0099345	1.16705	up-regulated	Wiscott-Aldrich syndrome	GO:0090502;GO:0120013;GO:0055085;GO:0022857;GO:0120009;GO:0015074;GO:0006355;GO:0008289;GO:0006414;GO:0044446;GO:0006857;GO:0004523;GO:0003677;GO:0003746;GO:0005737;GO:0070013;GO:0043231;GO:0005509;GO:0010215;GO:0016021;GO:0032543;GO:0031225;	RNA phosphodiester bond hydrolysis, endonucleolytic;lipid transfer activity;transmembrane transport;transmembrane transporter activity;intermembrane lipid transfer;DNA integration;regulation of transcription, DNA-templated;lipid binding;translational elongation;intracellular organelle part;oligopeptide transport;RNA-DNA hybrid ribonuclease activity;DNA binding;translation elongation factor activi…
HORVU6Hr1G005240	drought.mutantD-control.mutantD	0.00996856	1.32109	up-regulated	Pentatricopeptide repeat	GO:0009409;GO:0003729;GO:0008168;GO:0016874;GO:0009535;GO:0032259;	response to cold;mRNA binding;methyltransferase activity;ligase activity;chloroplast thylakoid membrane;methylation;
HORVU5Hr1G051170	drought.mutantD-control.mutantD	0.00997593	1.36429	up-regulated	armadillo repeat-containing protein 3	GO:0000221;GO:0000276;GO:1902600;GO:0016021;GO:0046961;GO:0006754;GO:0016874;	vacuolar proton-transporting V-type ATPase, V1 domain;mitochondrial proton-transporting ATP synthase complex, coupling factor F(o);proton transmembrane transport;integral component of membrane;proton-transporting ATPase activity, rotational mechanism;ATP biosynthetic process;ligase activity;
HORVU4Hr1G082610	drought.mutantD-control.mutantD	0.00999889	3.23609	up-regulated	Transcriptional activator	GO:0005634;GO:0003677;GO:0001067;GO:0003700;GO:0030154;GO:0006355;	nucleus;DNA binding;regulatory region nucleic acid binding;DNA-binding transcription factor activity;cell differentiation;regulation of transcription, DNA-templated;

## Sheet: Only in Sebastian (WT)
1011 elements included exclusively in "WT":	contrast	adj.pval	log2FC	up.down	annotation	GO IDs	GO terms
HORVU4Hr1G081990	drought.WT-control.WT	1.12084e-05	-1.51606	down-regulated	0	GO:0009506;GO:0016491;GO:0016020;GO:0005829;GO:0055114;GO:0005794;GO:0005576;GO:0019953;GO:0009505;	plasmodesma;oxidoreductase activity;membrane;cytosol;oxidation-reduction process;Golgi apparatus;extracellular region;sexual reproduction;plant-type cell wall;
HORVU6Hr1G012510	drought.WT-control.WT	1.3743e-05	-1.87204	down-regulated	Zinc finger protein	GO:0003676;GO:0008270;GO:0005737;	nucleic acid binding;zinc ion binding;cytoplasm;
HORVU1Hr1G050480	drought.WT-control.WT	1.72282e-05	-2.33937	down-regulated	PLATZ transcription factor	GO:0090305;GO:0008270;GO:0005515;GO:0004519;GO:0016021;	nucleic acid phosphodiester bond hydrolysis;zinc ion binding;protein binding;endonuclease activity;integral component of membrane;
HORVU5Hr1G105950	drought.WT-control.WT	2.03741e-05	-2.65556	down-regulated	2-isopropylmalate synthase	0	0
HORVU1Hr1G055140	drought.WT-control.WT	2.04006e-05	-3.29975	down-regulated	Beta-amylase	GO:0009570;GO:0102229;GO:0009409;GO:0000272;GO:0016161;GO:0044275;GO:0005982;GO:0000024;	chloroplast stroma;amylopectin maltohydrolase activity;response to cold;polysaccharide catabolic process;beta-amylase activity;cellular carbohydrate catabolic process;starch metabolic process;maltose biosynthetic process;
HORVU5Hr1G068990	drought.WT-control.WT	2.13416e-05	-1.94676	down-regulated	Tuliposide A-converting enzyme 1, chloroplastic	GO:0140096;GO:0016491;GO:0006508;GO:0055114;GO:0033987;GO:0016787;	catalytic activity, acting on a protein;oxidoreductase activity;proteolysis;oxidation-reduction process;2-hydroxyisoflavanone dehydratase activity;hydrolase activity;
HORVU2Hr1G092750	drought.WT-control.WT	2.14387e-05	-2.81522	down-regulated	Senescence regulator	GO:0003743;GO:0006413;	translation initiation factor activity;translational initiation;
HORVU4Hr1G000510	drought.WT-control.WT	2.1522e-05	-2.45712	down-regulated	Phosphorylated carbohydrates phosphatase	GO:0009507;GO:0009231;GO:0006464;GO:0016021;GO:0006750;GO:0008531;GO:0008801;GO:0043621;GO:0006796;GO:0004357;GO:0016787;GO:0005643;	chloroplast;riboflavin biosynthetic process;cellular protein modification process;integral component of membrane;glutathione biosynthetic process;riboflavin kinase activity;beta-phosphoglucomutase activity;protein self-association;phosphate-containing compound metabolic process;glutamate-cysteine ligase activity;hydrolase activity;nuclear pore;
HORVU3Hr1G019150	drought.WT-control.WT	2.33617e-05	-1.84615	down-regulated	Zinc finger protein MAGPIE	GO:0010075;GO:0006355;GO:0004565;GO:0003676;GO:0005634;GO:0005975;GO:0003700;GO:1903508;GO:0005515;GO:0046872;GO:0010628;GO:0016021;GO:0034504;	regulation of meristem growth;regulation of transcription, DNA-templated;beta-galactosidase activity;nucleic acid binding;nucleus;carbohydrate metabolic process;DNA-binding transcription factor activity;positive regulation of nucleic acid-templated transcription;protein binding;metal ion binding;positive regulation of gene expression;integral component of membrane;protein localization to nucleus;
HORVU3Hr1G019180	drought.WT-control.WT	2.33617e-05	-1.84615	down-regulated	Zinc finger protein MAGPIE	GO:0010075;GO:0006355;GO:0004565;GO:0003676;GO:0005634;GO:0005975;GO:0003700;GO:1903508;GO:0005515;GO:0046872;GO:0010628;GO:0016021;GO:0034504;	regulation of meristem growth;regulation of transcription, DNA-templated;beta-galactosidase activity;nucleic acid binding;nucleus;carbohydrate metabolic process;DNA-binding transcription factor activity;positive regulation of nucleic acid-templated transcription;protein binding;metal ion binding;positive regulation of gene expression;integral component of membrane;protein localization to nucleus;
HORVU7Hr1G100790	drought.WT-control.WT	2.38806e-05	-1.92327	down-regulated	Atypical kinase	GO:0009651;GO:1900458;GO:0043621;GO:0005886;GO:0009755;GO:0009414;GO:0005634;GO:0009737;GO:0071396;GO:0097306;GO:0016021;GO:0010555;GO:0016310;GO:0016740;GO:0019900;GO:0071229;	response to salt stress;negative regulation of brassinosteroid mediated signaling pathway;protein self-association;plasma membrane;hormone-mediated signaling pathway;response to water deprivation;nucleus;response to abscisic acid;cellular response to lipid;cellular response to alcohol;integral component of membrane;response to mannitol;phosphorylation;transferase activity;kinase binding;cellular …
HORVU6Hr1G039940	drought.WT-control.WT	2.50481e-05	-1.17609	down-regulated	Serine/threonine protein phosphatase	GO:0004722;GO:0003676;GO:0005634;GO:0005515;GO:0046872;GO:0006470;GO:0016021;GO:0016740;GO:0005886;	protein serine/threonine phosphatase activity;nucleic acid binding;nucleus;protein binding;metal ion binding;protein dephosphorylation;integral component of membrane;transferase activity;plasma membrane;
HORVU4Hr1G078470	drought.WT-control.WT	2.62903e-05	-1.28222	down-regulated	Myosin heavy chain-related protein	0	0
HORVU7Hr1G066970	drought.WT-control.WT	2.73905e-05	-1.01551	down-regulated	Cytochrome P450 family 87 subfamily A polypeptide 6	GO:0010143;GO:0006707;GO:0016705;GO:0005506;GO:0009908;GO:0005739;GO:0016021;GO:0055114;GO:0004497;GO:0020037;	cutin biosynthetic process;cholesterol catabolic process;oxidoreductase activity, acting on paired donors, with incorporation or reduction of molecular oxygen;iron ion binding;flower development;mitochondrion;integral component of membrane;oxidation-reduction process;monooxygenase activity;heme binding;
HORVU5Hr1G069110	drought.WT-control.WT	2.81414e-05	-2.56728	down-regulated	Tuliposide A-converting enzyme 2, chloroplastic	GO:0006888;GO:0031408;GO:0016042;GO:0016021;GO:0051607;GO:0046686;GO:0071456;GO:0009626;GO:0006886;GO:0033987;GO:0030127;GO:0016787;	endoplasmic reticulum to Golgi vesicle-mediated transport;oxylipin biosynthetic process;lipid catabolic process;integral component of membrane;defense response to virus;response to cadmium ion;cellular response to hypoxia;plant-type hypersensitive response;intracellular protein transport;2-hydroxyisoflavanone dehydratase activity;COPII vesicle coat;hydrolase activity;
HORVU5Hr1G099170	drought.WT-control.WT	3.12261e-05	-2.00606	down-regulated	Proton-dependent oligopeptide transporter family	GO:0006857;GO:0005975;GO:0055085;GO:0044260;GO:0022857;GO:0015672;GO:0009057;GO:0016021;GO:0004553;GO:0044248;GO:0042128;	oligopeptide transport;carbohydrate metabolic process;transmembrane transport;cellular macromolecule metabolic process;transmembrane transporter activity;monovalent inorganic cation transport;macromolecule catabolic process;integral component of membrane;hydrolase activity, hydrolyzing O-glycosyl compounds;cellular catabolic process;nitrate assimilation;
HORVU2Hr1G021920	drought.WT-control.WT	3.15504e-05	-2.568	down-regulated	RIP metalloprotease RseP	GO:0051301;GO:0009706;GO:0009409;GO:0046872;GO:0006508;GO:0016021;GO:0004222;GO:0009658;GO:0005886;	cell division;chloroplast inner membrane;response to cold;metal ion binding;proteolysis;integral component of membrane;metalloendopeptidase activity;chloroplast organization;plasma membrane;
HORVU7Hr1G090020	drought.WT-control.WT	3.17716e-05	-1.2203	down-regulated	Calcium-binding mitochondrial carrier protein SCaMC-1	GO:0055085;GO:0022857;GO:0006817;GO:0005509;GO:0080121;GO:0005739;GO:0006816;GO:0016021;GO:0015867;GO:0016740;GO:0015866;	transmembrane transport;transmembrane transporter activity;phosphate ion transport;calcium ion binding;AMP transport;mitochondrion;calcium ion transport;integral component of membrane;ATP transport;transferase activity;ADP transport;
HORVU4Hr1G008550	drought.WT-control.WT	3.4393e-05	-3.179	down-regulated	Caffeoylshikimate esterase	GO:0047372;GO:0006415;GO:0008270;GO:0009507;GO:0003747;GO:0016021;GO:0005794;GO:0005783;GO:0046488;GO:0016311;GO:0003993;GO:0030258;	acylglycerol lipase activity;translational termination;zinc ion binding;chloroplast;translation release factor activity;integral component of membrane;Golgi apparatus;endoplasmic reticulum;phosphatidylinositol metabolic process;dephosphorylation;acid phosphatase activity;lipid modification;
HORVU5Hr1G113010	drought.WT-control.WT	3.61636e-05	-1.13802	down-regulated	Actin depolymerizing factor	GO:0009870;GO:1904617;GO:0044877;GO:0006979;GO:0009507;GO:0009506;GO:0043231;GO:0005509;GO:0045010;GO:0015629;GO:0005829;GO:0030863;GO:0070938;GO:0008270;GO:0071705;GO:0055085;GO:0022857;GO:0031097;GO:0030042;GO:1903475;GO:0006355;GO:0000502;GO:0046686;GO:0006952;GO:0009725;GO:1904529;GO:0061645;GO:0005886;GO:0003676;GO:0005634;GO:0009617;GO:0003779;GO:0005737;GO:0044430;GO:0016020;GO:0005739;GO:…	defense response signaling pathway, resistance gene-dependent;negative regulation of actin binding;protein-containing complex binding;response to oxidative stress;chloroplast;plasmodesma;intracellular membrane-bounded organelle;calcium ion binding;actin nucleation;actin cytoskeleton;cytosol;cortical cytoskeleton;contractile ring;zinc ion binding;nitrogen compound transport;transmembrane transport…
HORVU6Hr1G095130	drought.WT-control.WT	3.98499e-05	-2.96077	down-regulated	U-box domain-containing protein 43 (Fragment)	GO:0004842;GO:0016746;GO:0016021;GO:0004674;GO:0006468;GO:0016874;GO:0016567;	ubiquitin-protein transferase activity;transferase activity, transferring acyl groups;integral component of membrane;protein serine/threonine kinase activity;protein phosphorylation;ligase activity;protein ubiquitination;
HORVU1Hr1G080960	drought.WT-control.WT	4.50224e-05	-1.92694	down-regulated	Disease resistance protein RGA2	GO:0043531;	ADP binding;
HORVU1Hr1G043730	drought.WT-control.WT	5.48225e-05	-1.51938	down-regulated	Integral membrane protein DUF6 containing protein, expressed	GO:0005975;GO:0009507;GO:0042170;GO:0052692;GO:0016021;GO:0008168;GO:0032259;	carbohydrate metabolic process;chloroplast;plastid membrane;raffinose alpha-galactosidase activity;integral component of membrane;methyltransferase activity;methylation;
HORVU4Hr1G071050	drought.WT-control.WT	5.94749e-05	-1.1277	down-regulated	30S ribosomal protein S10 alpha, chloroplastic	GO:0009570;GO:0009001;GO:0006487;GO:0005840;GO:0006535;GO:0006334;GO:0006412;GO:0005634;GO:0003723;GO:0003735;GO:0005739;GO:0016021;GO:0005829;GO:0030600;GO:0034998;	chloroplast stroma;serine O-acetyltransferase activity;protein N-linked glycosylation;ribosome;cysteine biosynthetic process from serine;nucleosome assembly;translation;nucleus;RNA binding;structural constituent of ribosome;mitochondrion;integral component of membrane;cytosol;feruloyl esterase activity;oligosaccharyltransferase I complex;
HORVU3Hr1G025610	drought.WT-control.WT	6.53016e-05	-1.93985	down-regulated	Pentatricopeptide repeat-containing protein	GO:0042802;GO:0042626;GO:0009793;GO:1902600;GO:0046983;GO:0006397;GO:0009658;GO:0009507;GO:0000373;GO:0016471;GO:0003727;GO:0055035;GO:0016021;GO:1990825;	identical protein binding;ATPase-coupled transmembrane transporter activity;embryo development ending in seed dormancy;proton transmembrane transport;protein dimerization activity;mRNA processing;chloroplast organization;chloroplast;Group II intron splicing;vacuolar proton-transporting V-type ATPase complex;single-stranded RNA binding;plastid thylakoid membrane;integral component of membrane;sequ…
HORVU2Hr1G039030	drought.WT-control.WT	6.61377e-05	-1.81773	down-regulated	Atypical kinase	GO:0009738;GO:0005515;GO:0009651;GO:0016021;GO:0010555;GO:0016310;GO:1900458;GO:0016301;GO:0043621;GO:0005886;GO:0019900;GO:0009414;	abscisic acid-activated signaling pathway;protein binding;response to salt stress;integral component of membrane;response to mannitol;phosphorylation;negative regulation of brassinosteroid mediated signaling pathway;kinase activity;protein self-association;plasma membrane;kinase binding;response to water deprivation;
HORVU1Hr1G071130	drought.WT-control.WT	6.75662e-05	-1.30408	down-regulated	Metacaspase-1	GO:0006508;GO:0004197;	proteolysis;cysteine-type endopeptidase activity;
HORVU0Hr1G011450	drought.WT-control.WT	7.72014e-05	-1.09312	down-regulated	Zinc finger, C3HC4 type family protein, expressed	GO:0004842;GO:0016746;GO:0005680;GO:0016021;GO:0061659;GO:0005829;GO:0005730;GO:0016567;GO:0006511;	ubiquitin-protein transferase activity;transferase activity, transferring acyl groups;anaphase-promoting complex;integral component of membrane;ubiquitin-like protein ligase activity;cytosol;nucleolus;protein ubiquitination;ubiquitin-dependent protein catabolic process;
HORVU1Hr1G093180	drought.WT-control.WT	9.9621e-05	-2.10147	down-regulated	RNA polymerase sigma factor sigE like	GO:0016987;GO:0006355;GO:0006352;GO:0009553;GO:0009658;GO:0009536;GO:0003677;GO:0071472;GO:0071483;GO:0003700;GO:1903508;GO:0003899;GO:0005515;GO:0010218;GO:0010207;GO:0010628;GO:0005739;GO:0016021;GO:0010114;	sigma factor activity;regulation of transcription, DNA-templated;DNA-templated transcription, initiation;embryo sac development;chloroplast organization;plastid;DNA binding;cellular response to salt stress;cellular response to blue light;DNA-binding transcription factor activity;positive regulation of nucleic acid-templated transcription;DNA-directed 5'-3' RNA polymerase activity;protein binding;…
HORVU0Hr1G022380	drought.WT-control.WT	0.000100825	-2.88826	down-regulated	Zinc finger protein CONSTANS-LIKE 4 (Fragment)	GO:0005634;GO:0008270;	nucleus;zinc ion binding;
HORVU2Hr1G102730	drought.WT-control.WT	0.000102295	-3.24106	down-regulated	0	GO:0006857;GO:0055085;GO:0022857;GO:0015672;GO:0016021;GO:0043015;GO:0031226;	oligopeptide transport;transmembrane transport;transmembrane transporter activity;monovalent inorganic cation transport;integral component of membrane;gamma-tubulin binding;intrinsic component of plasma membrane;
HORVU3Hr1G032440	drought.WT-control.WT	0.000104573	-2.72497	down-regulated	Two-component response regulator-like APRR2	GO:1900056;GO:0010380;GO:0044212;GO:0009658;GO:0009910;GO:0005634;GO:0003677;GO:0001067;GO:0003700;GO:0005515;GO:0045893;GO:0000160;GO:0010638;GO:0016021;	negative regulation of leaf senescence;regulation of chlorophyll biosynthetic process;transcription regulatory region DNA binding;chloroplast organization;negative regulation of flower development;nucleus;DNA binding;regulatory region nucleic acid binding;DNA-binding transcription factor activity;protein binding;positive regulation of transcription, DNA-templated;phosphorelay signal transduction …
HORVU5Hr1G123680	drought.WT-control.WT	0.000106342	-1.16569	down-regulated	Nucleolar protein 12	GO:0003723;	RNA binding;
HORVU3Hr1G070630	drought.WT-control.WT	0.000110286	-1.35144	down-regulated	Fatty oxidation complex subunit	GO:0050661;GO:0051287;GO:0016491;GO:0005739;GO:0006574;GO:0005829;GO:0055114;	NADP binding;NAD binding;oxidoreductase activity;mitochondrion;valine catabolic process;cytosol;oxidation-reduction process;
HORVU3Hr1G112520	drought.WT-control.WT	0.000111552	-3.07946	down-regulated	Serine decarboxylase	GO:0030170;GO:0006580;GO:0016021;GO:0005829;GO:0019752;GO:0016740;GO:0005886;GO:0016831;	pyridoxal phosphate binding;ethanolamine metabolic process;integral component of membrane;cytosol;carboxylic acid metabolic process;transferase activity;plasma membrane;carboxy-lyase activity;
HORVU7Hr1G038820	drought.WT-control.WT	0.00012311	-1.47795	down-regulated	Nucleolysin TIA-1/TIAR	GO:0016021;	integral component of membrane;
HORVU5Hr1G058300	drought.WT-control.WT	0.000127858	-1.91528	down-regulated	Trehalose 6-phosphate phosphatase	GO:0004805;GO:0016021;GO:0005992;GO:0016311;	trehalose-phosphatase activity;integral component of membrane;trehalose biosynthetic process;dephosphorylation;
HORVU2Hr1G064530	drought.WT-control.WT	0.000136093	-2.67851	down-regulated	Glutamate receptor	GO:0004930;GO:0015276;GO:0007186;GO:0022835;GO:0008066;GO:0034220;GO:0016021;GO:0035235;GO:0005886;	G protein-coupled receptor activity;ligand-gated ion channel activity;G protein-coupled receptor signaling pathway;transmitter-gated channel activity;glutamate receptor activity;ion transmembrane transport;integral component of membrane;ionotropic glutamate receptor signaling pathway;plasma membrane;
HORVU4Hr1G025750	drought.WT-control.WT	0.000136101	-1.88421	down-regulated	0	GO:0035023;GO:0042834;GO:0007154;GO:0006464;GO:0043565;GO:0005199;GO:0005524;GO:0003700;GO:0005509;GO:0098754;GO:0016310;GO:0006355;GO:0004672;GO:0005089;GO:0005886;GO:0020037;GO:0004601;GO:0005634;GO:0004842;GO:0003779;GO:0023052;GO:0016021;GO:0051716;GO:0055114;GO:0031225;	regulation of Rho protein signal transduction;peptidoglycan binding;cell communication;cellular protein modification process;sequence-specific DNA binding;structural constituent of cell wall;ATP binding;DNA-binding transcription factor activity;calcium ion binding;detoxification;phosphorylation;regulation of transcription, DNA-templated;protein kinase activity;Rho guanyl-nucleotide exchange facto…
HORVU7Hr1G092570	drought.WT-control.WT	0.000137714	-1.23147	down-regulated	RING/U-box superfamily protein	GO:0061630;GO:0008270;GO:0016021;GO:0016874;GO:0016567;	ubiquitin protein ligase activity;zinc ion binding;integral component of membrane;ligase activity;protein ubiquitination;
HORVU3Hr1G090440	drought.WT-control.WT	0.000138432	-2.36158	down-regulated	NAC transcription factor	GO:0005634;GO:0003677;GO:0003700;GO:0009908;GO:0016021;GO:0006355;	nucleus;DNA binding;DNA-binding transcription factor activity;flower development;integral component of membrane;regulation of transcription, DNA-templated;
HORVU5Hr1G112710	drought.WT-control.WT	0.000143138	-3.15438	down-regulated	Leucine-rich repeat family protein, putative, expressed	GO:0019901;GO:0005737;	protein kinase binding;cytoplasm;
HORVU2Hr1G120390	drought.WT-control.WT	0.000148387	-1.01085	down-regulated	Vacuolar protein sorting-associated protein 41 homolog	GO:0005623;GO:0035542;GO:0016192;GO:0005770;GO:0016021;GO:0042144;GO:0072666;GO:0007034;GO:0009630;GO:0006886;GO:0030897;	cell;regulation of SNARE complex assembly;vesicle-mediated transport;late endosome;integral component of membrane;vacuole fusion, non-autophagic;establishment of protein localization to vacuole;vacuolar transport;gravitropism;intracellular protein transport;HOPS complex;
HORVU5Hr1G088350	drought.WT-control.WT	0.000154321	-1.42081	down-regulated	Major facilitator	GO:0031967;GO:0005887;GO:0005315;GO:0005524;GO:0006811;GO:0055085;GO:0003735;GO:0004817;GO:0005840;GO:0031090;GO:0009536;GO:0006423;	organelle envelope;integral component of plasma membrane;inorganic phosphate transmembrane transporter activity;ATP binding;ion transport;transmembrane transport;structural constituent of ribosome;cysteine-tRNA ligase activity;ribosome;organelle membrane;plastid;cysteinyl-tRNA aminoacylation;
HORVU1Hr1G053000	drought.WT-control.WT	0.000154948	-1.05307	down-regulated	Glycosyl transferase	GO:0005802;GO:0005768;GO:0016021;GO:0016740;GO:0048868;	trans-Golgi network;endosome;integral component of membrane;transferase activity;pollen tube development;
HORVU3Hr1G031130	drought.WT-control.WT	0.000161707	-2.96101	down-regulated	Structure-specific endonuclease subunit SLX1	GO:0051013;GO:0008168;GO:0008568;GO:0032259;	microtubule severing;methyltransferase activity;microtubule-severing ATPase activity;methylation;
HORVU0Hr1G016250	drought.WT-control.WT	0.000176288	-1.20206	down-regulated	Tyrosine recombinase XerC (Fragment)	GO:0004435;GO:0009507;GO:0003723;GO:0009704;GO:0048564;GO:0006629;GO:0009658;GO:0035556;GO:0006412;	phosphatidylinositol phospholipase C activity;chloroplast;RNA binding;de-etiolation;photosystem I assembly;lipid metabolic process;chloroplast organization;intracellular signal transduction;translation;
[truncated: 964 more rows]

## Sheet: Common for snac1.d and WT
3480 common elements in "WT" and "snac1d":	contrast	adj.pval	log2FC	up.down	contrast	adj.pval	log2FC	up.down	annotation	GO IDs	GO terms
[truncated: 3,480 more rows]
