# Supplementary material for: Functional analysis of HvSNAC1 in stomatal dynamics and drought adaptation
Source: J Appl Genet. 2025 Mar 18;66(4):817–40. doi: 10.1007/s13353-025-00956-6 (PMC12605542; doi:10.1007/s13353-025-00956-6)
Supplement: Supplementary file 3 — Supplementary file3 (XLSX 424 KB) [file 13353_2025_956_MOESM3_ESM.xlsx]

## Sheet: Only in snac1.e
Elements only in snac1.e	annotation	GO terms	contrast	FDR	log2FC	regulation
HORVU1Hr1G020240	Single-stranded nucleic acid binding R3H protein	nucleic acid binding;integral component of membrane;	drought.mutant-control.mutant	1.36998e-06	-2.71511	down-regulated
HORVU1Hr1G065770	Ferredoxin sulfite reductase	plastid DNA packaging;sulfur compound metabolic process;response to salt stress;DNA replication;chloroplast envelope;regulation of DNA replication;sulfite reductase (NADPH) activity;chloroplast nucleoid;heme binding;DNA binding;response to cold;sulfite reductase (ferredoxin) activity;negative regulation of transcription, DNA-templated;metal ion binding;stromule;apoplast;membrane;cytosol;oxidation…	drought.mutant-control.mutant	1.36998e-06	-2.45921	down-regulated
HORVU5Hr1G065170	Dimeric ubiquitin	protein modification process;ethylene metabolic process;vacuole;response to auxin;RNA binding;calcium ion binding;alkene biosynthetic process;cytosol;ribonucleoprotein complex;modification-dependent protein catabolic process;cellular macromolecule biosynthetic process;aspartic-type endopeptidase activity;protein catabolic process;regulation of proteolysis;cellular protein metabolic process;protei…	drought.mutant-control.mutant	1.56706e-06	-2.09761	down-regulated
HORVU1Hr1G048580	Glycogen synthase kinase	zinc ion binding;peroxisome fission;peptidyl-serine modification;response to salt stress;signal transduction;methyltransferase activity;protein serine/threonine kinase activity;protein phosphorylation;hyperosmotic response;nucleic acid binding;ATP binding;integral component of peroxisomal membrane;DNA methylation;cytosol;peptidyl-threonine modification;	drought.mutant-control.mutant	1.66018e-06	-2.37341	down-regulated
HORVU7Hr1G092550	Amino acid transporter-like protein	integral component of membrane;amino acid transmembrane transporter activity;amino acid transmembrane transport;	drought.mutant-control.mutant	1.95035e-06	-2.02507	down-regulated
HORVU1Hr1G079130	0	ATP binding;transmembrane transport;cytoplasm;iron ion binding;oxidoreductase activity;proline-tRNA ligase activity;membrane;lipid biosynthetic process;oxidation-reduction process;prolyl-tRNA aminoacylation;	drought.mutant-control.mutant	2.0995e-06	2.06319	up-regulated
HORVU3Hr1G088660	Putative aarF domain-containing protein kinase	zinc ion binding;deoxyribonucleoside triphosphate metabolic process;nucleoside triphosphate catabolic process;protein kinase activity;protein phosphorylation;nucleoside-triphosphate diphosphatase activity;plastid;nucleotide metabolic process;nucleic acid binding;ATP binding;chloroplast;NADH pyrophosphatase activity;metal ion binding;integral component of membrane;hydrolase activity;	drought.mutant-control.mutant	2.32637e-06	-2.2614	down-regulated
HORVU5Hr1G087990	Quinolinate phosphoribosyltransferase	chloroplast;nicotinate-nucleotide diphosphorylase (carboxylating) activity;nicotinate phosphoribosyltransferase activity;NAD biosynthetic process;quinolinate catabolic process;	drought.mutant-control.mutant	2.43577e-06	-2.04896	down-regulated
HORVU3Hr1G059060	Isocitrate dehydrogenase [NADP]	chloroplast stroma;response to zinc ion;response to salt stress;glyoxylate cycle;isocitrate dehydrogenase (NADP+) activity;isocitrate metabolic process;tricarboxylic acid cycle;response to cadmium ion;defense response to bacterium;plasma membrane;magnesium ion binding;peroxisome;isocitrate dehydrogenase (NAD+) activity;plasmodesma;protein binding;copper ion binding;NAD binding;mitochondrion;apopl…	drought.mutant-control.mutant	2.79244e-06	-2.27747	down-regulated
HORVU3Hr1G026870	Serine/threonine-protein kinase	ATP binding;activation of MAPKK activity;cellular response to carbon dioxide;integral component of membrane;cytosol;protein kinase activity;peptidyl-tyrosine modification;protein phosphorylation;plasma membrane;intracellular signal transduction;	drought.mutant-control.mutant	2.8408e-06	-2.04605	down-regulated
HORVU2Hr1G023120	30S ribosomal protein S9	maturation of SSU-rRNA from tricistronic rRNA transcript (SSU-rRNA, 5.8S rRNA, LSU-rRNA);RNA binding;protein binding;structural constituent of ribosome;mitochondrion;pollen development;ribosome;embryo sac central cell differentiation;translation;	drought.mutant-control.mutant	2.8789e-06	2.07416	up-regulated
HORVU6Hr1G077770	Phi-1-like phosphate-induced protein	integral component of membrane;	drought.mutant-control.mutant	3.05018e-06	3.79416	up-regulated
HORVU1Hr1G063010	S-adenosylmethionine-dependent methyltransferase, putative	protein alkylation;methyltransferase activity;methylation;	drought.mutant-control.mutant	3.21403e-06	-2.42697	down-regulated
HORVU7Hr1G077170	Adenylate kinase chloroplastic	chloroplast stroma;adenylate kinase activity;ATP binding;energy homeostasis;integral component of membrane;nucleoside monophosphate phosphorylation;phosphorylation;	drought.mutant-control.mutant	3.29143e-06	-2.08872	down-regulated
HORVU5Hr1G039850	Actin family protein 7	cytoskeleton organization;response to wounding;root hair elongation;structural constituent of cytoskeleton;nucleolus;seed germination;response to light stimulus;plasma membrane;response to auxin;cell division;organelle envelope;ATP binding;cytoskeleton;plasmodesma;protein binding;cytoplasm;cell wall;integral component of membrane;	drought.mutant-control.mutant	3.7323e-06	-2.02342	down-regulated
HORVU2Hr1G099610	Nucleic acid-binding	0	drought.mutant-control.mutant	3.7593e-06	2.07021	up-regulated
HORVU4Hr1G069400	Syntaxin/t-SNARE family protein	SNAP receptor activity;protein kinase activity;SNARE binding;ADP binding;cytoplasmic part;intracellular protein transport;protein phosphorylation;nucleus;ATP binding;vesicle fusion;vesicle docking;membrane;integral component of membrane;endomembrane system;protein-containing complex;Golgi vesicle transport;	drought.mutant-control.mutant	3.91182e-06	-2.24111	down-regulated
HORVU3Hr1G040710	DNA-binding protein	DNA binding;manganese ion transmembrane transport;mitochondrion;chloroplast envelope;manganese ion transmembrane transporter activity;methyltransferase activity;cellular manganese ion homeostasis;methylation;	drought.mutant-control.mutant	4.05247e-06	2.1629	up-regulated
HORVU7Hr1G055220	ADP-ribosylation factor GTPase-activating protein AGD3	RNA phosphodiester bond hydrolysis, endonucleolytic;phloem or xylem histogenesis;xylem and phloem pattern formation;GTPase activator activity;phosphatidylinositol binding;protein kinase activity;ADP binding;endocytosis;protein phosphorylation;positive regulation of GTPase activity;leaf morphogenesis;plasma membrane;response to auxin;nucleic acid binding;RNA-DNA hybrid ribonuclease activity;ATP bi…	drought.mutant-control.mutant	4.05247e-06	-2.14003	down-regulated
HORVU1Hr1G076350	Alpha,alpha-trehalose-phosphate synthase	embryo development ending in seed dormancy;sugar mediated signaling pathway;trehalose biosynthetic process;extracellular region;vacuole;plant-type cell wall biogenesis;cell division;alpha,alpha-trehalose-phosphate synthase (UDP-forming) activity;trehalose-phosphatase activity;cell wall;integral component of membrane;cytosol;trehalose metabolism in response to stress;dephosphorylation;	drought.mutant-control.mutant	4.27076e-06	-2.1296	down-regulated
HORVU4Hr1G009570	Transcription initiation factor TFIID subunit 8	translation initiation factor activity;trans-Golgi network;endosome;protein heterodimerization activity;integral component of membrane;translational initiation;	drought.mutant-control.mutant	4.50555e-06	-2.38961	down-regulated
HORVU7Hr1G088890	Protodermal factor 1	DNA repair;RNA splicing;drug binding;seed development;cold acclimation;helicase activity;RNA catabolic process;transcription factor complex;aminoacyl-tRNA ligase activity;cellular component biogenesis;oxidoreductase activity;intracellular membrane-bounded organelle;stamen development;regulation of cellular macromolecule biosynthetic process;zinc ion binding;DNA-directed RNA polymerase complex;thi…	drought.mutant-control.mutant	4.96068e-06	2.61685	up-regulated
HORVU3Hr1G004820	Adenine nucleotide translocator	multicellular organism development;determination of adult lifespan;negative regulation of necrotic cell death;seed development;regulation of programmed cell death;root development;endoplasmic reticulum membrane;mitochondrial transport;shoot system development;apoptotic process;ATP transport;ADP transport;ligase activity;zinc ion binding;transmembrane transport;transmembrane transporter activity;c…	drought.mutant-control.mutant	5.19317e-06	-2.24553	down-regulated
HORVU7Hr1G042120	Proton-dependent oligopeptide transporter family	oligopeptide transport;transmembrane transport;transmembrane transporter activity;monovalent inorganic cation transport;integral component of membrane;gibberellic acid homeostasis;intracellular vesicle;plasma membrane;nitrate assimilation;	drought.mutant-control.mutant	5.2601e-06	3.10886	up-regulated
HORVU1Hr1G081260	S-adenosylmethionine carrier 1, chloroplastic/mitochondrial	transmembrane transport;transmembrane transporter activity;mitochondrion;integral component of membrane;chloroplast envelope;S-adenosyl-L-methionine transport;S-adenosyl-L-methionine transmembrane transport;chloroplast organization;hydrolase activity;organelle inner membrane;	drought.mutant-control.mutant	6.71788e-06	-2.10378	down-regulated
HORVU2Hr1G022140	Nucleolar protein 56	box C/D snoRNP complex;small-subunit processome;snoRNA binding;	drought.mutant-control.mutant	6.85222e-06	2.45732	up-regulated
HORVU4Hr1G025670	LOW QUALITY PROTEIN: chromatin assembly factor 1 subunit A	GTP binding;translation initiation factor activity;DNA binding;nucleus;actin binding;phosphorelay signal transduction system;GTPase activity;integral component of endoplasmic reticulum membrane;mitochondrial small ribosomal subunit;translational initiation;actin filament bundle assembly;protein-containing complex binding;	drought.mutant-control.mutant	6.92724e-06	2.3088	up-regulated
HORVU5Hr1G058160	Pre-mRNA-processing-splicing factor 8	catalytic complex;ribonucleoprotein complex assembly;U5 snRNP;spliceosomal complex;mRNA splicing, via spliceosome;second spliceosomal transesterification activity;U5 snRNA binding;U6 snRNA binding;pre-mRNA intronic binding;chloroplast;protein binding;U1 snRNA binding;membrane;cytosol;U2 snRNA binding;	drought.mutant-control.mutant	7.43718e-06	2.0501	up-regulated
HORVU1Hr1G024140	Transcription initiation factor TFIID subunit 13	embryo development ending in seed dormancy;DNA-directed RNA polymerase complex;transcription by RNA polymerase II;endosperm development;translational initiation;intracellular organelle part;plasma membrane;regulation of transcription by RNA polymerase II;nucleus;translation initiation factor activity;transcription factor complex;DNA binding;transcription coregulator activity;protein heterodimeriz…	drought.mutant-control.mutant	7.90043e-06	2.02761	up-regulated
HORVU5Hr1G011460	DNA/RNA helicase, DEAD/DEAH box type, N-terminal	nucleic acid binding;ATP binding;Group II intron splicing;cytoplasm;integral component of membrane;helicase activity;catalytic activity, acting on RNA;	drought.mutant-control.mutant	8.16614e-06	2.13827	up-regulated
HORVU0Hr1G022790	Seed starch branching enzyme	glycogen biosynthetic process;chloroplast;1,4-alpha-glucan branching enzyme activity;starch biosynthetic process;post-embryonic development;amyloplast;integral component of membrane;cation binding;1,4-alpha-glucan branching enzyme activity (using a glucosylated glycogenin as primer for glycogen synthesis);hydrolase activity, hydrolyzing O-glycosyl compounds;	drought.mutant-control.mutant	8.16614e-06	-2.35283	down-regulated
HORVU6Hr1G091430	OTU domain-containing protein	protein deubiquitination;ATP binding;DNA-binding transcription factor activity;integral component of membrane;regulation of transcription, DNA-templated;DNA-templated transcription, initiation;protein serine/threonine kinase activity;protein phosphorylation;thiol-dependent ubiquitinyl hydrolase activity;	drought.mutant-control.mutant	8.48704e-06	-2.78289	down-regulated
HORVU3Hr1G089190	Pentatricopeptide repeat superfamily protein isoform 1	0	drought.mutant-control.mutant	8.70153e-06	-3.37456	down-regulated
HORVU6Hr1G091360	Cysteine-type peptidase	protein deubiquitination;ATP binding;DNA-binding transcription factor activity;integral component of membrane;regulation of transcription, DNA-templated;DNA-templated transcription, initiation;protein serine/threonine kinase activity;protein phosphorylation;thiol-dependent ubiquitinyl hydrolase activity;	drought.mutant-control.mutant	9.00839e-06	-2.67382	down-regulated
HORVU5Hr1G047980	mRNA turnover protein 4	structural constituent of ribosome;cytoplasm;nuclear-transcribed mRNA catabolic process;integral component of membrane;rRNA processing;ribosomal large subunit assembly;nucleolus;preribosome, large subunit precursor;	drought.mutant-control.mutant	9.0794e-06	2.10472	up-regulated
HORVU3Hr1G062510	Large subunit ribosomal protein L15	structural constituent of ribosome;large ribosomal subunit;translation;	drought.mutant-control.mutant	9.21875e-06	2.39323	up-regulated
HORVU7Hr1G103870	Carbonic anhydrase, chloroplastic	chloroplast stroma;zinc ion binding;regulation of stomatal movement;integral component of membrane;carbonate dehydratase activity;carbon utilization;response to carbon dioxide;	drought.mutant-control.mutant	1.08955e-05	-2.61437	down-regulated
HORVU4Hr1G074800	Aldolase-type TIM barrel	chloroplast stroma;racemase and epimerase activity, acting on carbohydrates and derivatives;pentose-phosphate shunt;organic substance biosynthetic process;chloroplast envelope;organic substance catabolic process;chloroplast part;plastid stroma;response to nematode;thylakoid;nucleic acid binding;carbohydrate metabolic process;response to cold;small molecule catabolic process;metal ion binding;stro…	drought.mutant-control.mutant	1.18591e-05	-2.21879	down-regulated
HORVU7Hr1G097250	Peptidyl-prolyl cis-trans isomerase, cyclophilin-type family protein	peptidyl-prolyl cis-trans isomerase activity;chloroplast;thylakoid lumen;integral component of membrane;protein peptidyl-prolyl isomerization;protein folding;	drought.mutant-control.mutant	1.18591e-05	-2.00543	down-regulated
HORVU5Hr1G044640	DMA efflux transporter	integral component of plasma membrane;nucleus;transmembrane transport;transmembrane transporter activity;calcium ion binding;proteolysis;apoplast;ribosome biogenesis;cysteine-type peptidase activity;	drought.mutant-control.mutant	1.19402e-05	-2.28961	down-regulated
HORVU5Hr1G076100	(Protein-PII) uridylyltransferase	nucleotidyltransferase activity;catalytic activity, acting on a protein;plasmodesma;protein binding;cytosol;phosphorylation;response to cytokinin;kinase activity;regulation of cellular amino acid metabolic process;	drought.mutant-control.mutant	1.22492e-05	-2.14646	down-regulated
HORVU3Hr1G040870	0	ribosomal large subunit binding;regulation of transcription, DNA-templated;intracellular non-membrane-bounded organelle;mature ribosome assembly;circadian rhythm;translational initiation;intracellular organelle part;nucleus;translation initiation factor activity;intracellular organelle lumen;cytoplasm;ribosome binding;ribosomal large subunit biogenesis;integral component of membrane;	drought.mutant-control.mutant	1.23953e-05	-2.02177	down-regulated
HORVU1Hr1G043520	DNA-directed RNA polymerase subunit beta	hydrolase activity, acting on ester bonds;transcription, DNA-templated;megagametogenesis;DNA-directed RNA polymerase complex;DNA integration;intracellular non-membrane-bounded organelle;ribosome biogenesis;intracellular organelle part;nucleus;DNA binding;DNA-directed 5'-3' RNA polymerase activity;ribonucleoside binding;metal ion binding;intracellular organelle lumen;integral component of membrane…	drought.mutant-control.mutant	1.29768e-05	2.14953	up-regulated
HORVU5Hr1G071650	Hexosyltransferase	DNA binding;nucleus;polygalacturonate 4-alpha-galacturonosyltransferase activity;pectin biosynthetic process;integral component of membrane;regulation of transcription, DNA-templated;Golgi membrane;cell wall organization;	drought.mutant-control.mutant	1.30769e-05	-2.05732	down-regulated
HORVU4Hr1G076170	Transmembrane protein, putative	integral component of membrane;	drought.mutant-control.mutant	1.33916e-05	-2.38789	down-regulated
HORVU3Hr1G032170	Plant regulator RWP-RK family protein	nucleus;DNA binding;DNA-binding transcription factor activity;integral component of membrane;regulation of transcription, DNA-templated;stomatal movement;response to nitrate;response to water deprivation;nitrate assimilation;	drought.mutant-control.mutant	1.36811e-05	-2.46334	down-regulated
HORVU5Hr1G067480	65-kDa microtubule-associated protein 6	preprophase band;spindle pole;microtubule cytoskeleton organization;1-phosphatidylinositol binding;plastid;cell cycle;microtubule binding;microtubule;phragmoplast;cell division;nucleus;protein polymerization;clathrin coat assembly;intracellular membrane-bounded organelle;mitochondrion;supramolecular fiber organization;integral component of membrane;cellular protein-containing complex assembly;cla…	drought.mutant-control.mutant	1.44398e-05	-2.07385	down-regulated
HORVU2Hr1G075010	Nicotinate phosphoribosyltransferase	nicotinate-nucleotide diphosphorylase (carboxylating) activity;nicotinate nucleotide metabolic process;nicotinate phosphoribosyltransferase activity;metal ion binding;NAD biosynthetic process;integral component of membrane;pyridine nucleotide salvage;cytosol;	drought.mutant-control.mutant	1.45071e-05	-2.49916	down-regulated
HORVU3Hr1G019820	Flavonol synthase/flavanone 3-hydroxylase	dioxygenase activity;metal ion binding;oxidoreductase activity;oxidation-reduction process;	drought.mutant-control.mutant	1.46423e-05	-2.61404	down-regulated
HORVU3Hr1G088580	E3 ubiquitin-protein like	ubiquitin protein ligase activity;response to salt stress;regulation of transcription, DNA-templated;helicase activity;positive regulation of abscisic acid-activated signaling pathway;ubiquitin-dependent protein catabolic process;response to abscisic acid;protein binding;metal ion binding;mediator complex;integral component of membrane;cytosol;phosphorylation;kinase activity;ligase activity;prote…	drought.mutant-control.mutant	1.54897e-05	-2.09873	down-regulated
HORVU1Hr1G086070	Auxin-responsive protein IAA17	nucleus;regulation of transcription, DNA-templated;auxin-activated signaling pathway;	drought.mutant-control.mutant	1.67837e-05	-2.29599	down-regulated
HORVU5Hr1G074200	Serine/threonine-protein phosphatase	mitotic spindle assembly checkpoint;cytoplasmic stress granule;protein dephosphorylation;protein phosphatase type 2A complex;budding cell bud growth;cell cycle;regulation of translation;phosphoprotein phosphatase activity;condensed nuclear chromosome, centromeric region;protein binding;cytoplasm;metal ion binding;G1/S transition of mitotic cell cycle;supramolecular fiber organization;integral com…	drought.mutant-control.mutant	1.7517e-05	-2.02294	down-regulated
HORVU1Hr1G059400	Translation initiation factor IF-2-like	translation initiation factor activity;translational initiation;	drought.mutant-control.mutant	1.80614e-05	-2.19011	down-regulated
HORVU2Hr1G036240	0	RNA phosphodiester bond hydrolysis, endonucleolytic;GTP binding;nucleic acid binding;RNA-DNA hybrid ribonuclease activity;ubiquitin ligase complex;metal ion binding;integral component of membrane;transferase activity;isomerase activity;	drought.mutant-control.mutant	1.80614e-05	-2.62313	down-regulated
HORVU6Hr1G093240	High-light-induced protein chloroplastic	protein binding;photosystem II assembly;response to high light intensity;photosystem II;integral component of membrane;protein-chromophore linkage;chlorophyll binding;circadian rhythm;chloroplast thylakoid membrane;	drought.mutant-control.mutant	1.82206e-05	-2.36988	down-regulated
HORVU2Hr1G023260	Glycosyltransferase	ATP binding;transferase activity, transferring glycosyl groups;integral component of membrane;	drought.mutant-control.mutant	1.82307e-05	2.31572	up-regulated
HORVU4Hr1G067280	Homocysteine S-methyltransferase	methionine biosynthetic process;zinc ion binding;S-methylmethionine cycle;S-adenosylmethionine cycle;S-adenosylhomocysteine metabolic process;integral component of membrane;amino acid salvage;betaine-homocysteine S-methyltransferase activity;homocysteine metabolic process;plasma membrane;S-adenosylmethionine-homocysteine S-methyltransferase activity;methylation;	drought.mutant-control.mutant	1.84541e-05	-2.23216	down-regulated
HORVU1Hr1G072180	Riboflavin biosynthesis protein ribAB	zinc ion binding;riboflavin biosynthetic process;3,4-dihydroxy-2-butanone-4-phosphate synthase activity;plastid stroma;ribosome;translation;GTP binding;nucleic acid binding;magnesium ion binding;chloroplast;structural constituent of ribosome;metal ion binding;GTP cyclohydrolase II activity;membrane;integral component of membrane;manganese ion binding;phosphorylation;kinase activity;	drought.mutant-control.mutant	1.88832e-05	-2.3088	down-regulated
HORVU3Hr1G098300	0	methyl indole-3-acetate esterase activity;3-oxolaurate decarboxylase activity;systemic acquired resistance;methyl salicylate esterase activity;methyl jasmonate esterase activity;jasmonic acid metabolic process;3-oxo-palmitate decarboxylase activity;salicylic acid metabolic process;3-oxo-myristate decarboxylase activity;	drought.mutant-control.mutant	1.88832e-05	-2.4561	down-regulated
HORVU5Hr1G055560	Solute carrier family 23 member 2	transmembrane transport;plasmodesma;transmembrane transporter activity;integral component of membrane;	drought.mutant-control.mutant	1.96322e-05	-2.01977	down-regulated
HORVU5Hr1G043190	Alpha-isopropylmalate synthase/homocitrate synthase	2-isopropylmalate synthase activity;strictosidine synthase activity;chloroplast;protein phosphatase binding;structural constituent of ribosome;leucine biosynthetic process;integral component of membrane;ribosome;regulation of phosphoprotein phosphatase activity;translation;	drought.mutant-control.mutant	2.04377e-05	2.14841	up-regulated
HORVU6Hr1G029880	DNA-directed RNA polymerase subunit beta	DNA binding;DNA-directed 5'-3' RNA polymerase activity;ribonucleoside binding;transcription, DNA-templated;metal ion binding;megagametogenesis;mitochondrion;integral component of membrane;ribosome;RNA polymerase III complex;	drought.mutant-control.mutant	2.06642e-05	2.62688	up-regulated
HORVU6Hr1G085170	Chloroplast photosystem II PsbR	generation of precursor metabolites and energy;serine-type endopeptidase activity;photosystem II oxygen evolving complex;response to cytokinin;chloroplast thylakoid membrane;protein binding;RNA binding;oxidoreductase activity;proteolysis;cellular protein-containing complex assembly;integral component of membrane;photosynthesis;oxidation-reduction process;	drought.mutant-control.mutant	2.18978e-05	-2.04733	down-regulated
HORVU2Hr1G101370	RING/U-box superfamily protein	nucleus;ubiquitin protein ligase activity;zinc ion binding;protein binding;integral component of membrane;ADP binding;ligase activity;protein ubiquitination;	drought.mutant-control.mutant	2.20512e-05	-2.29661	down-regulated
HORVU5Hr1G018740	rRNA-processing protein UTP	small-subunit processome;endonucleolytic cleavage to generate mature 5'-end of SSU-rRNA from (SSU-rRNA, 5.8S rRNA, LSU-rRNA);mRNA 5'-UTR binding;embryo development ending in seed dormancy;endonucleolytic cleavage in 5'-ETS of tricistronic rRNA transcript (SSU-rRNA, 5.8S rRNA, LSU-rRNA);mitochondrion;integral component of membrane;endonucleolytic cleavage in ITS1 to separate SSU-rRNA from 5.8S rRN…	drought.mutant-control.mutant	2.36606e-05	2.0431	up-regulated
HORVU5Hr1G051260	Proline-rich protein 4-like	signaling receptor activity;integral component of membrane;	drought.mutant-control.mutant	2.36606e-05	-2.32772	down-regulated
HORVU5Hr1G011850	WD repeat-containing protein 75	transferase activity, transferring glycosyl groups;integral component of membrane;	drought.mutant-control.mutant	2.42127e-05	2.46888	up-regulated
HORVU3Hr1G002920	Glycosyltransferase	transferase activity, transferring glycosyl groups;integral component of membrane;	drought.mutant-control.mutant	2.44413e-05	2.19804	up-regulated
HORVU3Hr1G086050	40S ribosomal protein like	cytosolic ribosome;Golgi apparatus;nucleolus;plasma membrane;translation;polysomal ribosome;chloroplast;RNA binding;protein binding;plasmodesma;structural constituent of ribosome;cell wall;gene silencing by RNA;small ribosomal subunit;	drought.mutant-control.mutant	2.45166e-05	2.20542	up-regulated
HORVU6Hr1G029520	SWEET sugar transporter	identical protein binding;transmembrane transport;carbohydrate transport;integral component of membrane;protein homooligomerization;sugar transmembrane transporter activity;plasma membrane;	drought.mutant-control.mutant	2.46422e-05	-2.39022	down-regulated
HORVU1Hr1G083710	LOW QUALITY PROTEIN: guanine nucleotide-binding protein subunit beta-like protein A	protein kinase C binding;nucleus;positive regulation of respiratory burst;rescue of stalled ribosome;cytosolic small ribosomal subunit;signal transduction;ribosome binding;positive regulation of protein phosphorylation;phosphorylation;defense response to fungus;kinase activity;plasma membrane;	drought.mutant-control.mutant	2.51603e-05	2.09579	up-regulated
HORVU5Hr1G033050	Thioredoxin M-type, chloroplastic	zinc ion binding;protein disulfide oxidoreductase activity;glycerol ether metabolic process;cell redox homeostasis;tRNA binding;glutamyl-tRNA aminoacylation;plastid;plastid organization;hydrogen peroxide catabolic process;ATP binding;protein disulfide isomerase activity;protein-disulfide reductase activity;glutamate-tRNA ligase activity;integral component of membrane;oxidoreductase activity, acti…	drought.mutant-control.mutant	2.59077e-05	-2.10326	down-regulated
HORVU5Hr1G051530	DNA-directed RNA polymerase	mitochondrial gene expression;mitochondrial RNA metabolic process;transcription, DNA-templated;unfolded protein binding;protein folding;DNA binding;ubiquitin-protein transferase activity;ATP binding;chloroplast;DNA-directed DNA polymerase activity;DNA-directed 5'-3' RNA polymerase activity;histone lysine methylation;oxidoreductase activity;histone-lysine N-methyltransferase activity;integral comp…	drought.mutant-control.mutant	2.62701e-05	2.06584	up-regulated
HORVU2Hr1G032320	Nuclear transcription factor Y subunit B	nucleus;DNA-binding transcription factor activity;positive regulation of nucleic acid-templated transcription;protein heterodimerization activity;cytoplasm;positive regulation of gene expression;integral component of membrane;regulation of transcription, DNA-templated;sequence-specific DNA binding;isomerase activity;	drought.mutant-control.mutant	2.78121e-05	-2.12894	down-regulated
HORVU7Hr1G025910	Peroxyureidoacrylate/ureidoacrylate amidohydrolase RutB	response to oxidative stress;response to salt stress;catalytic activity;integral component of membrane;protein dimerization activity;	drought.mutant-control.mutant	2.78933e-05	-2.00776	down-regulated
HORVU2Hr1G066920	Auxin-induced protein PCNT115	zinc ion binding;oxidoreductase activity;integral component of membrane;cytosol;oxidation-reduction process;response to cadmium ion;pyridoxine:NADP 4-dehydrogenase activity;auxin-activated signaling pathway;	drought.mutant-control.mutant	2.7897e-05	2.10591	up-regulated
HORVU3Hr1G055940	Kinesin-like protein KIN-13B	ATPase activity;ATP binding;nucleus;microtubule motor activity;regulation of cell wall organization or biogenesis;kinesin complex;microtubule-based movement;plasma membrane;microtubule;microtubule binding;	drought.mutant-control.mutant	2.7897e-05	-2.11753	down-regulated
HORVU7Hr1G047070	Protein DETOXIFICATION	xenobiotic transmembrane transporter activity;transmembrane transport;drug transport;antiporter activity;integral component of membrane;xenobiotic transport;	drought.mutant-control.mutant	2.89301e-05	2.15006	up-regulated
HORVU4Hr1G058590	Zinc finger, RING-type	ubiquitin protein ligase activity;photomorphogenesis;photosystem II oxygen evolving complex;intracellular organelle part;chloroplast thylakoid membrane;protein destabilization;nucleus;intracellular organelle lumen;calcium ion binding;integral component of membrane;photosynthesis;phosphorylation;extrinsic component of membrane;kinase activity;protein ubiquitination;	drought.mutant-control.mutant	2.93629e-05	-2.09678	down-regulated
HORVU4Hr1G046610	Heavy metal-associated isoprenylated plant protein 32	regulation of cell fate specification;negative regulation of cell population proliferation;cation binding;sequence-specific DNA binding;intracellular protein transport;GTP binding;negative regulation of transcription by RNA polymerase II;polytene chromosome;translation initiation factor activity;neuroblast proliferation;DNA-binding transcription factor activity;1,4-alpha-glucan branching enzyme a…	drought.mutant-control.mutant	3.02893e-05	-2.24311	down-regulated
HORVU3Hr1G090560	2-C-methyl-D-erythritol4-phosphatecytidylyltransferase	chloroplast stroma;glyceraldehyde-3-phosphate metabolic process;integral component of membrane;phospholipid biosynthetic process;2-C-methyl-D-erythritol 4-phosphate cytidylyltransferase activity;cytidylyltransferase activity;protein dimerization activity;isoprenoid biosynthetic process;isopentenyl diphosphate metabolic process;pyruvate metabolic process;	drought.mutant-control.mutant	3.035e-05	-2.07222	down-regulated
HORVU3Hr1G084420	S-adenosyl-L-methionine-dependent methyltransferase	0	drought.mutant-control.mutant	3.07889e-05	2.48633	up-regulated
HORVU1Hr1G080780	Salt overly sensitive 3	detection of calcium ion;cellular potassium ion homeostasis;nucleus;calcineurin complex;hypotonic salinity response;calcium-dependent protein serine/threonine phosphatase activity;protein binding;cytoplasm;calcium ion binding;protein dephosphorylation;integral component of membrane;plasma membrane;	drought.mutant-control.mutant	3.10182e-05	-2.32812	down-regulated
HORVU4Hr1G005900	Pescadillo homolog	drug binding;nucleolus;protein phosphorylation;auxin-activated signaling pathway;nucleoplasm;maturation of LSU-rRNA from tricistronic rRNA transcript (SSU-rRNA, 5.8S rRNA, LSU-rRNA);purine nucleoside binding;magnesium ion binding;chloroplast;adenylosuccinate synthase activity;ribonucleoside binding;purine ribonucleoside triphosphate binding;regulation of rRNA processing;transferase activity, tran…	drought.mutant-control.mutant	3.10878e-05	2.34621	up-regulated
HORVU6Hr1G056510	Choline/ethanolamine kinase, putative	ATP binding;CDP-choline pathway;phosphorylation;phosphotransferase activity, alcohol group as acceptor;kinase activity;	drought.mutant-control.mutant	3.14178e-05	-2.3363	down-regulated
HORVU3Hr1G029480	Ectonucleotide pyrophosphatase/phosphodiesterase family member 3	carboxypeptidase activity;nucleotidyltransferase activity;metal ion binding;catalytic activity;proteolysis;integral component of membrane;helicase activity;	drought.mutant-control.mutant	3.20074e-05	-2.01865	down-regulated
HORVU2Hr1G027350	Pseudouridine synthase/archaeosine transglycosylase	snRNA modification;ribosome biogenesis;regulation of transcription, DNA-templated;RNA processing;sequence-specific DNA binding;pseudouridine synthase activity;box H/ACA snoRNP complex;pseudouridine synthesis;DNA-binding transcription factor activity;box H/ACA snoRNA metabolic process;RNA binding;plasmodesma;rRNA metabolic process;integral component of membrane;cytosol;catalytic activity, acting o…	drought.mutant-control.mutant	3.20888e-05	2.65206	up-regulated
HORVU0Hr1G019370	Wall-associated receptor kinase 3	ATP binding;calcium ion binding;integral component of membrane;protein kinase activity;protein phosphorylation;polysaccharide binding;	drought.mutant-control.mutant	3.21588e-05	-2.0055	down-regulated
HORVU6Hr1G000180	RuBisCO large subunit-binding protein subunit beta, chloroplastic	chaperone-mediated protein folding;ATP binding;response to cold;systemic acquired resistance;cell death;ribonucleoside binding;intracellular membrane-bounded organelle;apoplast;ribonucleoprotein complex;envelope;protein domain specific binding;transcription, DNA-templated;intracellular non-membrane-bounded organelle;unfolded protein binding;protein refolding;'de novo' protein folding;intracellula…	drought.mutant-control.mutant	3.22457e-05	2.10864	up-regulated
HORVU1Hr1G078890	Ultraviolet-b receptor uvr8	metal ion binding;	drought.mutant-control.mutant	3.24824e-05	-2.06058	down-regulated
HORVU3Hr1G048770	BHLH transcription factor	nucleus;DNA binding;positive regulation of nucleic acid-templated transcription;regulation of short-day photoperiodism, flowering;regulation of long-day photoperiodism, flowering;positive regulation of gene expression;integral component of membrane;regulation of transcription, DNA-templated;protein dimerization activity;DNA-binding transcription activator activity, RNA polymerase II-specific;hydr…	drought.mutant-control.mutant	3.38582e-05	-8.1273	down-regulated
HORVU1Hr1G000520	Putative histone-lysine N-methyltransferase chromatin regulator PHD family	ubiquitin protein ligase activity;double-stranded methylated DNA binding;ubiquitin-like protein ligase activity;chromatin organization;methyl-CpG binding;DNA packaging;GTP binding;cell division;centromere complex assembly;ATP binding;histone lysine methylation;RNA binding;RNA helicase activity;GTPase activity;maintenance of DNA methylation;ligase activity;chromatin binding;nucleus;heterochromatin…	drought.mutant-control.mutant	3.42835e-05	2.10584	up-regulated
HORVU3Hr1G097950	Phi class glutathione S-transferase	chloroplast stroma;response to salt stress;drug binding;glutathione transferase activity;vacuolar membrane;response to herbicide;thylakoid;response to cold;toxin catabolic process;glutathione binding;stromule;cytosol;protein homodimerization activity;chloroplast envelope;response to karrikin;defense response to bacterium;peroxidase activity;organelle envelope;nucleus;cytoplasm;glutathione metabol…	drought.mutant-control.mutant	3.43157e-05	2.2691	up-regulated
HORVU2Hr1G056750	Small nuclear ribonucleoprotein B and B	nucleus;catalytic complex;RNA binding;Sm-like protein family complex;intracellular organelle lumen;integral component of membrane;cytosol;intracellular non-membrane-bounded organelle;ribonucleoprotein complex;intracellular organelle part;mRNA splicing, via spliceosome;	drought.mutant-control.mutant	3.45202e-05	2.1395	up-regulated
HORVU1Hr1G080590	Sugar-phosphate isomerase	carbohydrate metabolic process;response to cold;nucleus;DNA repair;pyridoxal phosphate binding;glycine biosynthetic process from serine;integral component of membrane;cytosol;glycine hydroxymethyltransferase activity;tetrahydrofolate interconversion;isomerase activity;	drought.mutant-control.mutant	3.49147e-05	2.31959	up-regulated
HORVU3Hr1G069030	Tripeptidyl-peptidase II	2-alkenal reductase [NAD(P)] activity;proteolysis;serine-type endopeptidase activity;integral component of membrane;trehalose biosynthetic process;oxidation-reduction process;	drought.mutant-control.mutant	3.51588e-05	2.52694	up-regulated
HORVU3Hr1G020780	Putative galactinol--sucrose galactosyltransferase	response to oxidative stress;galactinol-sucrose galactosyltransferase activity;transferase activity, transferring glycosyl groups;plasmodesma;raffinose alpha-galactosidase activity;raffinose family oligosaccharide biosynthetic process;response to karrikin;integral component of membrane;oligosaccharide catabolic process;raffinose metabolic process;	drought.mutant-control.mutant	3.55648e-05	2.62191	up-regulated
HORVU4Hr1G089290	0	integral component of membrane;phosphorylation;transferase activity;	drought.mutant-control.mutant	3.62848e-05	2.24533	up-regulated
HORVU2Hr1G039880	Caffeoyl shikimate esterase	response to zinc ion;caffeoyl-CoA: alcohol caffeoyl transferase activity;Golgi apparatus;endoplasmic reticulum;response to cadmium ion;aminopeptidase activity;protein peptidyl-prolyl isomerization;response to hydrogen peroxide;plasma membrane;chloroplast thylakoid membrane;lysophospholipase activity;peptidyl-prolyl cis-trans isomerase activity;acylglycerol lipase activity;thylakoid lumen;plasmode…	drought.mutant-control.mutant	3.84825e-05	-2.24341	down-regulated
HORVU7Hr1G026770	F-box family protein-like	integral component of membrane;	drought.mutant-control.mutant	3.87123e-05	-2.53152	down-regulated
HORVU2Hr1G061790	Plastid division protein PDV	protein binding;plastid fission;integral component of chloroplast outer membrane;chloroplast organization;	drought.mutant-control.mutant	3.90036e-05	2.12621	up-regulated
HORVU0Hr1G018830	Cell division protein ftsZ	chloroplast fission;chloroplast stroma;identical protein binding;proton transmembrane transporter activity;cell division site;proton transmembrane transport;response to blue light;protein self-association;cell cycle;microtubule;microtubule-based process;chloroplast thylakoid membrane;GTP binding;cell division;chloroplast relocation;GTPase activity;integral component of membrane;proton-transportin…	drought.mutant-control.mutant	3.99942e-05	3.51315	up-regulated
HORVU3Hr1G063700	0	regulation of photomorphogenesis;integral component of membrane;	drought.mutant-control.mutant	4.0227e-05	-2.11991	down-regulated
HORVU5Hr1G040000	Putative transcription factor	cell;zinc ion binding;membrane fusion;vesicle-mediated transport;membrane;SNAP receptor activity;pollen development;intracellular protein transport;hydrolase activity;	drought.mutant-control.mutant	4.11953e-05	-2.14109	down-regulated
HORVU2Hr1G101360	Glucose-6-phosphate 1-epimerase	actin filament binding;carbohydrate metabolic process;glucose-6-phosphate 1-epimerase activity;integral component of membrane;carbohydrate binding;	drought.mutant-control.mutant	4.14834e-05	-2.22788	down-regulated
HORVU1Hr1G091880	Solanesyl diphosphate synthase	catalytic activity, acting on a protein;hydrolase activity, acting on acid phosphorus-nitrogen bonds;drug binding;ion binding;serine-type peptidase activity;isoprenoid biosynthetic process;intracellular organelle part;ubiquinone biosynthetic process;plastid;MAPK cascade;chloroplast;adenyl ribonucleotide binding;protein binding;metal ion binding;proteolysis;membrane;integral component of membrane;…	drought.mutant-control.mutant	4.15217e-05	-2.17077	down-regulated
HORVU5Hr1G047590	ATP-dependent DNA helicase	integral component of membrane;helicase activity;meiotic DNA double-strand break formation;	drought.mutant-control.mutant	4.24306e-05	-2.23406	down-regulated
HORVU3Hr1G033740	WRKY transcription factor	nucleus;negative regulation of gene expression;DNA-binding transcription factor activity;transcription regulatory region DNA binding;integral component of membrane;negative regulation of cellular macromolecule biosynthetic process;regulation of transcription, DNA-templated;sequence-specific DNA binding;negative regulation of nucleic acid-templated transcription;	drought.mutant-control.mutant	4.29075e-05	2.3281	up-regulated
HORVU5Hr1G105480	Tuliposide A-converting enzyme 2, chloroplastic	lipid catabolic process;integral component of membrane;2-hydroxyisoflavanone dehydratase activity;hydrolase activity;	drought.mutant-control.mutant	4.37557e-05	2.16212	up-regulated
HORVU6Hr1G028040	Ribonuclease H2 subunit C	hydroxymethylbilane synthase activity;proteolysis;integral component of membrane;serine-type carboxypeptidase activity;ribosome biogenesis;RNA processing;tetrapyrrole biosynthetic process;ribonuclease H2 complex;nucleolus;RNA catabolic process;	drought.mutant-control.mutant	4.4228e-05	2.82685	up-regulated
HORVU3Hr1G116740	MYB transcription factor	regulation of potassium ion transport;response to jasmonic acid;regulation of transcription, DNA-templated;response to cadmium ion;response to salicylic acid;chloroplast organization;response to ethylene;response to absence of light;DNA binding;nucleus;response to gibberellin;DNA-binding transcription factor activity;response to abscisic acid;integral component of membrane;chloroplast localizatio…	drought.mutant-control.mutant	4.49004e-05	2.39679	up-regulated
HORVU5Hr1G010440	U3 small nucleolar RNA-interacting protein 2-like (Fragment)	small-subunit processome;ATP binding;U3 snoRNA binding;protein kinase activity;rRNA processing;nucleolus;protein phosphorylation;	drought.mutant-control.mutant	4.61884e-05	2.68944	up-regulated
HORVU1Hr1G007010	B3 domain-containing protein	nucleus;DNA binding;	drought.mutant-control.mutant	4.64678e-05	2.65304	up-regulated
HORVU3Hr1G108530	Ubiquitin-like modifier-activating enzyme 5 (Fragment)	chloroplast;integral component of membrane;isomerase activity;	drought.mutant-control.mutant	4.74057e-05	-2.05732	down-regulated
HORVU4Hr1G081670	Respiratory burst oxidase homolog protein C	osmosensory signaling pathway;response to wounding;regulation of transcription, DNA-templated;Golgi apparatus;negative regulation of programmed cell death;plasma membrane;peroxidase activity;oxidoreductase activity, acting on NAD(P)H, oxygen as acceptor;reactive oxygen species metabolic process;response to heat;calcium ion binding;cellular oxidant detoxification;integral component of membrane;car…	drought.mutant-control.mutant	5.04782e-05	2.29482	up-regulated
HORVU7Hr1G082990	Phosphoglucomutase phosphomannomutase alpha beta alpha domain i	chloroplast stroma;ATPase activity;carbohydrate metabolic process;nucleus;ATP binding;intramolecular transferase activity, phosphotransferases;RNA binding;nucleoside monophosphate phosphorylation;phosphorylation;transferase activity;	drought.mutant-control.mutant	5.17064e-05	2.90107	up-regulated
HORVU1Hr1G086380	Dynein assembly factor with WDR repeat domains 1	small-subunit processome;regulation of stomatal movement;Pwp2p-containing subcomplex of 90S preribosome;embryo sac development;ribosomal small subunit assembly;rRNA processing;response to sucrose;	drought.mutant-control.mutant	5.19094e-05	2.13409	up-regulated
HORVU3Hr1G018630	Chlorophyll-chlorophyllido hydrolase 2	pheophytinase b activity;chloroplast membrane;1-alkyl-2-acetylglycerophosphocholine esterase activity;lipid catabolic process;integral component of membrane;defense response to fungus;vacuole;defense response to bacterium;chlorophyllase activity;chlorophyll catabolic process;	drought.mutant-control.mutant	5.24769e-05	2.26016	up-regulated
HORVU0Hr1G012190	DNA-binding protein SMUBP-2	nucleic acid phosphodiester bond hydrolysis;DNA-dependent ATPase activity;catalytic activity, acting on a protein;catalytic activity, acting on DNA;DNA replication;cellular protein modification process;helicase activity;trehalose biosynthetic process;rRNA processing;nuclear origin of replication recognition complex;DNA binding;3'-5' exonuclease activity;ATP binding;DNA duplex unwinding;integral c…	drought.mutant-control.mutant	5.32541e-05	-2.09064	down-regulated
HORVU3Hr1G052280	Pentatricopeptide repeat-containing protein, mitochondrial	drug binding;embryo development ending in seed dormancy;COPII-coated vesicle budding;regulation of transcription, DNA-templated;methyltransferase activity;Golgi membrane;endosperm development;intracellular protein transport;chloroplast;adenyl ribonucleotide binding;regulation of gene expression by genetic imprinting;protein binding;purine ribonucleoside triphosphate binding;mitochondrion;histone …	drought.mutant-control.mutant	5.37445e-05	2.18452	up-regulated
HORVU3Hr1G002010	Pentatricopeptide repeat-containing protein mitochondrial	0	drought.mutant-control.mutant	5.59166e-05	2.33254	up-regulated
HORVU3Hr1G025820	Mitochondrial 2-oxoglutarate/malate translocator	alpha-ketoglutarate transport;transmembrane transport;transmembrane transporter activity;integral component of membrane;malate transport;	drought.mutant-control.mutant	5.66916e-05	-2.01874	down-regulated
HORVU2Hr1G085300	Riboflavin kinase	chloroplast stroma;metal ion binding;chloroplast envelope;hydrolase activity;	drought.mutant-control.mutant	5.75253e-05	-2.04239	down-regulated
HORVU1Hr1G041990	Zinc finger, RING-CH-type	nucleus;DNA binding;zinc ion binding;mannosylation;integral component of membrane;protein glycosylation;dolichyl-phosphate beta-D-mannosyltransferase activity;regulation of transcription, DNA-templated;endoplasmic reticulum;ligase activity;	drought.mutant-control.mutant	5.80514e-05	-2.10759	down-regulated
HORVU5Hr1G117770	DNA-directed RNA polymerase subunit	zinc ion binding;transferase activity, transferring acyl groups;transcription, DNA-templated;DNA-directed RNA polymerase complex;intracellular non-membrane-bounded organelle;ribosome biogenesis;intracellular organelle part;translation;nucleus;DNA binding;DNA-directed 5'-3' RNA polymerase activity;plasmodesma;structural constituent of ribosome;intracellular organelle lumen;integral component of me…	drought.mutant-control.mutant	5.83935e-05	2.34375	up-regulated
HORVU3Hr1G011620	Serine/threonine protein kinase	protein binding;chloroplast thylakoid lumen;chloroplast thylakoid membrane;	drought.mutant-control.mutant	6.03748e-05	-2.0607	down-regulated
HORVU4Hr1G067510	Protein DETOXIFICATION	xenobiotic transmembrane transporter activity;citrate transmembrane transporter activity;response to aluminum ion;transmembrane transport;antiporter activity;root hair;integral component of membrane;xenobiotic transport;citrate transport;	drought.mutant-control.mutant	6.06531e-05	-2.44309	down-regulated
HORVU6Hr1G054910	Transcription factor	nucleus;negative regulation of gene expression;regulation of stomatal movement;transcription regulatory region DNA binding;cellular response to abscisic acid stimulus;cytosol;protein dimerization activity;DNA-binding transcription activator activity, RNA polymerase II-specific;positive regulation of transcription by RNA polymerase II;	drought.mutant-control.mutant	6.58116e-05	-2.66726	down-regulated
HORVU3Hr1G110140	Coatomer beta subunit	ATP binding;oxidoreductase activity;integral component of membrane;protein kinase activity;oxidation-reduction process;protein phosphorylation;ribosome;hydrolase activity;	drought.mutant-control.mutant	6.70954e-05	2.11896	up-regulated
HORVU7Hr1G039900	Transmembrane protein like	integral component of membrane;	drought.mutant-control.mutant	7.04427e-05	2.04097	up-regulated
HORVU7Hr1G076310	MADS-box transcription factor	root development;nucleus;DNA-binding transcription factor activity;RNA polymerase II regulatory region sequence-specific DNA binding;protein dimerization activity;vegetative to reproductive phase transition of meristem;positive regulation of transcription by RNA polymerase II;	drought.mutant-control.mutant	7.42149e-05	2.13469	up-regulated
HORVU4Hr1G083410	WD-repeat protein, putative	nucleolus;	drought.mutant-control.mutant	7.43761e-05	2.15101	up-regulated
HORVU2Hr1G005510	Stress-responsive protein	0	drought.mutant-control.mutant	7.44152e-05	2.28069	up-regulated
HORVU7Hr1G117550	Small nucleolar ribonucleoprotein complex subunit	ATPase activity;RNA phosphodiester bond hydrolysis, endonucleolytic;megagametogenesis;rRNA processing;ADP binding;nucleolus;Cul4-RING E3 ubiquitin ligase complex;amino acid transmembrane transport;cell cycle;positive regulation of transcription by RNA polymerase I;nucleic acid binding;cell division;ATP binding;RNA-DNA hybrid ribonuclease activity;integral component of membrane;	drought.mutant-control.mutant	7.46572e-05	2.42484	up-regulated
HORVU7Hr1G045140	Transmembrane protein, putative	electron transfer activity;regulation of transcription, DNA-templated;sequence-specific DNA binding;cell redox homeostasis;electron transport chain;peptidase activity;ribosome;NAD+ kinase activity;nucleus;DNA-binding transcription factor activity;RNA binding;structural constituent of ribosome;mitochondrial matrix;mitochondrial protein complex;proteolysis;integral component of membrane;vegetative …	drought.mutant-control.mutant	7.53709e-05	2.63244	up-regulated
HORVU1Hr1G075580	Oxidative stress 3	0	drought.mutant-control.mutant	7.68825e-05	-2.57839	down-regulated
HORVU2Hr1G103800	Mitogen-activated protein kinase kinase kinase	hydrolase activity, acting on ester bonds;ATP binding;unidimensional cell growth;plasmodesma;integral component of membrane;protein kinase activity;response to brassinosteroid;peptidyl-tyrosine modification;protein phosphorylation;plasma membrane;	drought.mutant-control.mutant	7.68825e-05	2.04844	up-regulated
HORVU7Hr1G056240	Peptidylprolyl isomerase	chloroplast stroma;peptidyl-prolyl cis-trans isomerase activity;oxidoreductase activity;integral component of membrane;chloroplast thylakoid lumen;oxidation-reduction process;protein peptidyl-prolyl isomerization;	drought.mutant-control.mutant	8.24194e-05	-2.02199	down-regulated
HORVU7Hr1G059460	Dihydroxy-acid dehydratase chloroplastic	chloroplast stroma;dihydroxy-acid dehydratase activity;response to salt stress;pollen development;embryo sac development;valine metabolic process;root development;isoleucine metabolic process;alpha-amino acid biosynthetic process;copper ion binding;integral component of membrane;cytosol;4 iron, 4 sulfur cluster binding;branched-chain amino acid biosynthetic process;	drought.mutant-control.mutant	8.26475e-05	2.10904	up-regulated
HORVU3Hr1G096460	Inducer of CBF expression	seed dormancy process;lysine biosynthetic process;stomatal lineage progression;aspartate kinase activity;threonine biosynthetic process;seed morphogenesis;protein dimerization activity;endosperm development;core promoter sequence-specific DNA binding;nucleus;DNA-binding transcription factor activity;negative regulation of transcription, DNA-templated;positive regulation of transcription, DNA-temp…	drought.mutant-control.mutant	8.5906e-05	2.05015	up-regulated
HORVU3Hr1G089020	Recombination protein RecA	DNA repair;protein modification process;DNA-dependent ATPase activity;DNA recombination;cellular protein metabolic process;intracellular non-membrane-bounded organelle;protein kinase activity;cytoplasmic part;ribosome;nucleosome assembly;single-stranded DNA binding;translation;ATP diphosphatase activity;nucleus;ATP binding;structural constituent of ribosome;peptide biosynthetic process;integral c…	drought.mutant-control.mutant	8.60608e-05	3.19806	up-regulated
HORVU7Hr1G113080	Patatin group A-3	serine-type endopeptidase inhibitor activity;lipid catabolic process;negative regulation of endopeptidase activity;extracellular region;hydrolase activity;	drought.mutant-control.mutant	8.75673e-05	2.13441	up-regulated
HORVU0Hr1G037250	ATP synthase CF1 alpha subunit	proton-transporting ATP synthase complex, catalytic core F(1);ATP binding;proton-transporting ATP synthase complex, coupling factor F(o);ATP biosynthetic process;proton-transporting ATP synthase activity, rotational mechanism;energy coupled proton transport, down electrochemical gradient;chloroplast thylakoid membrane;	drought.mutant-control.mutant	8.75673e-05	-2.32588	down-regulated
HORVU5Hr1G093160	DEAD-box ATP-dependent RNA helicase 28	nucleic acid binding;ATP binding;helicase activity;rRNA processing;nucleolus;catalytic activity, acting on RNA;	drought.mutant-control.mutant	9.05006e-05	2.50972	up-regulated
HORVU7Hr1G114950	Carbonic anhydrase, chloroplastic	chloroplast stroma;zinc ion binding;regulation of stomatal movement;integral component of membrane;carbonate dehydratase activity;carbon utilization;response to carbon dioxide;	drought.mutant-control.mutant	9.67144e-05	-2.41925	down-regulated
HORVU5Hr1G019650	Glycoside hydrolase	ATP binding;unidimensional cell growth;calmodulin binding;membrane;metabolic process;cysteine-tRNA ligase activity;plant-type cell wall;extracellular region;hydrolase activity, acting on glycosyl bonds;lysosome;vacuolar part;cysteinyl-tRNA aminoacylation;	drought.mutant-control.mutant	9.79698e-05	-2.3713	down-regulated
HORVU3Hr1G067860	Choline/ethanolamine kinase	zinc ion binding;response to wounding;regulation of transcription, DNA-templated;plastid organization;ATP binding;DNA binding;chloroplast;CDP-choline pathway;DNA-binding transcription factor activity;oxidoreductase activity;mRNA binding;oxidation-reduction process;phosphorylation;phosphotransferase activity, alcohol group as acceptor;kinase activity;	drought.mutant-control.mutant	9.84911e-05	-2.15332	down-regulated
HORVU4Hr1G074450	glycine-rich cell wall structural protein 1.0	nucleic acid binding;RNA phosphodiester bond hydrolysis, endonucleolytic;DNA repair;ribonuclease P activity;vesicle-mediated transport;DNA replication;calcium ion binding;DNA recombination;integral component of membrane;outer membrane;	drought.mutant-control.mutant	9.84911e-05	2.25029	up-regulated
HORVU5Hr1G006710	Disease resistance protein RGA2	maturation of LSU-rRNA from tricistronic rRNA transcript (SSU-rRNA, 5.8S rRNA, LSU-rRNA);NADP binding;structural constituent of ribosome;glutamyl-tRNA reductase activity;tetrapyrrole biosynthetic process;oxidation-reduction process;ADP binding;cytosolic large ribosomal subunit;	drought.mutant-control.mutant	9.99289e-05	2.31487	up-regulated
HORVU5Hr1G060570	Cleavage and polyadenylation specificity factor subunit 3-II	RNA phosphodiester bond hydrolysis, endonucleolytic;nucleic acid phosphodiester bond hydrolysis;polar nucleus fusion;cytoskeleton organization;mRNA processing;termination of RNA polymerase II transcription;intracellular organelle part;mRNA polyadenylation;microtubule binding;nucleus;snRNA processing;protein binding;intracellular organelle lumen;pre-mRNA cleavage required for polyadenylation;nucle…	drought.mutant-control.mutant	0.00010407	2.03057	up-regulated
HORVU3Hr1G088360	Amino acid transporter, transmembrane	integral component of membrane;amino acid transmembrane transporter activity;amino acid transmembrane transport;	drought.mutant-control.mutant	0.00010679	2.01208	up-regulated
HORVU3Hr1G095760	Delta(3,5)-Delta(2,4)-dienoyl-CoA isomerase, mitochondrial	delta3,5-delta2,4-dienoyl-CoA isomerase activity;fatty acid catabolic process;FMN binding;oxidoreductase activity;mitochondrion;integral component of membrane;oxidation-reduction process;enoyl-CoA hydratase activity;transferase activity;microbody;lipid modification;	drought.mutant-control.mutant	0.000107242	2.08045	up-regulated
HORVU1Hr1G091890	Mitogen-activated protein kinase	retrograde vesicle-mediated transport, Golgi to endoplasmic reticulum;structural molecule activity;Golgi apparatus part;intra-Golgi vesicle-mediated transport;isoprenoid biosynthetic process;intracellular protein transport;MAPK cascade;nucleus;ATP binding;membrane coat;endoplasmic reticulum to Golgi vesicle-mediated transport;cytoplasm;integral component of membrane;regulation of gene expression;…	drought.mutant-control.mutant	0.000107804	-2.13614	down-regulated
HORVU3Hr1G032160	0	nucleus;DNA binding;DNA-binding transcription factor activity;integral component of membrane;regulation of transcription, DNA-templated;stomatal movement;response to nitrate;response to water deprivation;nitrate assimilation;	drought.mutant-control.mutant	0.00011265	-2.52945	down-regulated
HORVU5Hr1G019110	Neutral amino acid transporter	ATP binding;transmembrane transport;transmembrane transporter activity;chromosome organization;integral component of membrane;chromosome;polyamine transport;plasma membrane;hydrolase activity;	drought.mutant-control.mutant	0.00011591	2.8536	up-regulated
HORVU1Hr1G055200	Ribosomal protein-like	hydrolase activity, acting on ester bonds;integral component of membrane;	drought.mutant-control.mutant	0.000116212	2.15676	up-regulated
HORVU2Hr1G122020	Regulator of Vps4 activity in the MVB pathway protein	zinc ion binding;structural constituent of ribosome;integral component of membrane;mitochondrial ribosome;large ribosomal subunit;large ribosomal subunit rRNA binding;translation;	drought.mutant-control.mutant	0.0001187	2.24652	up-regulated
HORVU1Hr1G090100	Plant organelle RNA recognition domain containing protein	zinc ion binding;RNA splicing;chloroplast;RNA binding;protein binding;integral component of membrane;photosynthesis;mRNA processing;hydrolase activity;	drought.mutant-control.mutant	0.000120296	2.7865	up-regulated
HORVU0Hr1G038420	T-complex protein 11-like protein 1	0	drought.mutant-control.mutant	0.000122825	-2.2329	down-regulated
HORVU2Hr1G028290	nitrate regulatory gene2 protein-like	cellular response to nitrate;	drought.mutant-control.mutant	0.00012633	2.08287	up-regulated
HORVU6Hr1G012750	Ubiquitin-fold modifier-conjugating enzyme	GTP binding;ATP binding;catalytic activity, acting on a protein;GTPase activity;integral component of membrane;ubiquitin activating enzyme activity;transferase activity;protein phosphorylation;protein ubiquitination;ubiquitin-dependent protein catabolic process;	drought.mutant-control.mutant	0.000127012	-2.08014	down-regulated
HORVU3Hr1G007040	Peptidyl-tRNA hydrolase	chloroplast stroma;nucleic acid binding;RNA splicing;aminoacyl-tRNA hydrolase activity;mRNA processing;	drought.mutant-control.mutant	0.000128569	2.5183	up-regulated
HORVU7Hr1G001210	0	DNA repair;drug binding;microtubule-based movement;chromatin organization;memory;epsilon DNA polymerase complex;G protein-coupled receptor activity;alanine transport;DNA-directed DNA polymerase activity;purine ribonucleoside triphosphate binding;carbohydrate derivative binding;autophagy;DNA biosynthetic process;regulation of cellular macromolecule biosynthetic process;rRNA binding;phosphotransfer…	drought.mutant-control.mutant	0.000131083	2.74531	up-regulated
HORVU4Hr1G051070	Putative galacturonosyltransferase 7	polygalacturonate 4-alpha-galacturonosyltransferase activity;trans-Golgi network;endosome;pectin biosynthetic process;integral component of membrane;Golgi membrane;cell wall organization;	drought.mutant-control.mutant	0.000139658	-2.51701	down-regulated
HORVU1Hr1G051700	Cyanobacterial aminoacyl-tRNA synthetase	integral component of membrane;chloroplast part;thylakoid;organelle subcompartment;	drought.mutant-control.mutant	0.00015306	-2.44558	down-regulated
HORVU4Hr1G071830	Protein phosphatase	phosphoprotein phosphatase activity;metal ion binding;protein dephosphorylation;mitochondrion;integral component of membrane;	drought.mutant-control.mutant	0.00015306	-2.1854	down-regulated
HORVU5Hr1G096440	Cyclic nucleotide-gated ion channel 2	calcium ion import;potassium ion transmembrane transporter activity;nitric oxide mediated signal transduction;ion transmembrane transport;calcium ion transmembrane transporter activity;voltage-gated ion channel activity;ligand-gated channel activity;plant-type hypersensitive response;plasma membrane;potassium ion transport;ion channel activity;calmodulin binding;integral component of membrane;cAM…	drought.mutant-control.mutant	0.000160413	2.0842	up-regulated
HORVU2Hr1G069440	HCP-like superfamily protein with MYND-type zinc finger	metal ion binding;integral component of membrane;	drought.mutant-control.mutant	0.000160839	2.37819	up-regulated
HORVU4Hr1G082110	NIN transcription factor	nucleus;DNA binding;DNA-binding transcription factor activity;regulation of transcription, DNA-templated;	drought.mutant-control.mutant	0.000160987	-2.2555	down-regulated
HORVU2Hr1G092710	Class I homeodomain-leucine zipper protein 22	nucleus;DNA-binding transcription factor activity;positive regulation of nucleic acid-templated transcription;protein binding;response to abscisic acid;multicellular organism development;positive regulation of gene expression;response to osmotic stress;regulation of transcription, DNA-templated;sequence-specific DNA binding;response to virus;response to water deprivation;	drought.mutant-control.mutant	0.000166085	2.4083	up-regulated
HORVU3Hr1G074000	Glutathione s-transferase II	protein homodimerization activity;glutathione binding;cytoplasm;glutathione metabolic process;glutathione transferase activity;protein-containing complex;response to xenobiotic stimulus;response to salicylic acid;response to hydrogen peroxide;response to herbicide;hydrolase activity;	drought.mutant-control.mutant	0.000166574	-3.1128	down-regulated
HORVU3Hr1G074020	Glutathione s-transferase II	protein homodimerization activity;glutathione binding;cytoplasm;glutathione metabolic process;glutathione transferase activity;protein-containing complex;response to xenobiotic stimulus;response to salicylic acid;response to hydrogen peroxide;response to herbicide;hydrolase activity;	drought.mutant-control.mutant	0.000166574	-3.1128	down-regulated
HORVU4Hr1G013640	Ribosomal protein L25/Gln-tRNA synthetase, anti-codon-binding domain	aminoacyl-tRNA ligase activity;structural constituent of ribosome;5S rRNA binding;mitochondrion;integral component of membrane;mRNA binding;cytosolic part;ribosome;intracellular organelle part;translation;	drought.mutant-control.mutant	0.000169321	2.58781	up-regulated
HORVU4Hr1G017430	NAC transcription factor	regulation of defense response to fungus;embryo development ending in seed dormancy;positive regulation of response to salt stress;regulation of cell size;response to wounding;root system development;positive regulation of leaf senescence;response to jasmonic acid;response to salicylic acid;negative regulation of nucleic acid-templated transcription;root development;response to cold;DNA-binding t…	drought.mutant-control.mutant	0.000169984	2.5326	up-regulated
HORVU6Hr1G087800	Pentatricopeptide repeat-containing protein mitochondrial	catalytic complex;zinc ion binding;Sm-like protein family complex;embryo development ending in seed dormancy;methyltransferase activity;biosynthetic process;intracellular organelle part;mRNA splicing, via spliceosome;nucleic acid binding;nucleus;integral component of membrane;cytosol;naringenin-chalcone synthase activity;ribonucleoprotein complex;methylation;	drought.mutant-control.mutant	0.000170167	2.32984	up-regulated
HORVU2Hr1G012690	Hypersensitive-induced response protein 1	catalytic activity, acting on a protein;Golgi apparatus;structural constituent of cell wall;protein histidine kinase binding;vacuolar membrane;protein phosphorylation;plasma membrane;ATP binding;plasmodesma;proteolysis;cell wall;integral component of membrane;cytosol;phosphotransferase activity, alcohol group as acceptor;kinase activity;hydrolase activity;	drought.mutant-control.mutant	0.000170558	-2.84532	down-regulated
HORVU0Hr1G002860	RNA recognition motif domain protein	chloroplast stroma;nucleic acid phosphodiester bond hydrolysis;RNA splicing;potassium ion transmembrane transporter activity;ion transmembrane transport;chloroplast thylakoid;chloroplast envelope;chloroplast rRNA processing;voltage-gated ion channel activity;mRNA processing;seed germination;RNA stabilization;potassium ion transport;ion channel activity;3'-5' exonuclease activity;response to cold;…	drought.mutant-control.mutant	0.000179268	2.16302	up-regulated
HORVU5Hr1G059140	Forkhead box protein	0	drought.mutant-control.mutant	0.000182656	-2.22067	down-regulated
HORVU2Hr1G120330	Putative tetratricopeptide-like helical domain-containing protein	mitochondrion;integral component of membrane;	drought.mutant-control.mutant	0.000189828	2.32058	up-regulated
HORVU6Hr1G009130	Retrovirus-related Pol polyprotein from transposon TNT 1-94	ATPase activity;oxidoreductase activity, acting on paired donors, with incorporation or reduction of molecular oxygen;DNA integration;methyltransferase activity;protein phosphorylation;intracellular protein transport;ATP binding;nuclear export;iron ion binding;DNA biosynthetic process;isomerase activity;zinc ion binding;ATPase-coupled transmembrane transporter activity;DNA polymerase activity;tra…	drought.mutant-control.mutant	0.000190202	-2.67565	down-regulated
HORVU6Hr1G012690	Methenyltetrahydrofolate cyclohydrolase	magnesium ion binding;methionine biosynthetic process;chloroplast;purine nucleotide biosynthetic process;integral component of membrane;photorespiration;cytosol;tetrahydrofolate interconversion;oxidation-reduction process;histidine biosynthetic process;methylenetetrahydrofolate dehydrogenase (NADP+) activity;methenyltetrahydrofolate cyclohydrolase activity;	drought.mutant-control.mutant	0.000196643	-3.00029	down-regulated
HORVU6Hr1G016230	Protein dimerizations	0	drought.mutant-control.mutant	0.000200358	2.13517	up-regulated
HORVU7Hr1G028370	Putative iron-sulfur cluster-binding protein	integral component of membrane;oxidation-reduction process;chlorophyllide a oxygenase [overall] activity;2 iron, 2 sulfur cluster binding;	drought.mutant-control.mutant	0.000201759	3.16381	up-regulated
HORVU4Hr1G009950	DNA binding	DNA repair;DNA binding;catalytic activity;integral component of membrane;protein glycosylation;ADP binding;	drought.mutant-control.mutant	0.000209831	2.05329	up-regulated
HORVU2Hr1G020690	Nucleolar protein like	box C/D snoRNP complex;nucleocytoplasmic transport;small-subunit processome;DNA binding;ATP binding;snoRNA binding;integral component of membrane;structural constituent of nuclear pore;protein kinase activity;protein phosphorylation;nuclear pore;	drought.mutant-control.mutant	0.000211734	2.07541	up-regulated
HORVU5Hr1G080330	Dehydration-responsive element binding protein 2	nucleus;DNA binding;DNA-binding transcription factor activity;regulation of transcription, DNA-templated;	drought.mutant-control.mutant	0.000212067	4.94464	up-regulated
HORVU7Hr1G001800	CobQ/CobB/MinD/ParA nucleotide binding domain	ATPase activity;chloroplast stroma;cell division;ATP binding;protein homodimerization activity;negative regulation of cell division;plastid fission;chloroplast envelope;cytosol;chloroplast organization;cytoplasmic side of plasma membrane;	drought.mutant-control.mutant	0.000217978	3.29588	up-regulated
HORVU3Hr1G066410	0	DNA binding;transcription factor complex;nucleus;positive regulation of nucleic acid-templated transcription;transcription coactivator activity;positive regulation of gene expression;integral component of membrane;regulation of transcription, DNA-templated;hydrolase activity;	drought.mutant-control.mutant	0.0002237	2.44158	up-regulated
HORVU2Hr1G074280	Putative plastid lipid-associated protein/fibrillin	integral component of membrane;	drought.mutant-control.mutant	0.000223826	-2.34157	down-regulated
HORVU2Hr1G014150	Mitochondrial import inner membrane translocase subunit Tim17	integral component of membrane;	drought.mutant-control.mutant	0.000224207	2.38906	up-regulated
HORVU3Hr1G115020	Pumilio-like protein 1	RNA binding;	drought.mutant-control.mutant	0.00022692	2.88611	up-regulated
HORVU5Hr1G044460	Purple acid phosphatase	metal ion binding;integral component of membrane;dephosphorylation;extracellular region;acid phosphatase activity;	drought.mutant-control.mutant	0.000227168	3.09362	up-regulated
HORVU5Hr1G008760	Protein DETOXIFICATION	xenobiotic transmembrane transporter activity;nitrogen compound transport;transmembrane transport;antiporter activity;methyltransferase activity;ribosome;protein phosphorylation;protein serine/threonine kinase activity;translation;ATP binding;structural constituent of ribosome;integral component of membrane;xenobiotic transport;methylation;polysaccharide binding;	drought.mutant-control.mutant	0.000230648	2.2439	up-regulated
HORVU3Hr1G086640	Structure-specific endonuclease subunit SLX1	zinc ion binding;transmembrane transport;transmembrane transporter activity;mitochondrial RNA metabolic process;RNA modification;microtubule-severing ATPase activity;alpha-amylase activity;carbohydrate metabolic process;microtubule severing;DNA helicase activity;mRNA metabolic process;DNA duplex unwinding;calcium ion binding;mitochondrion;integral component of membrane;glucan 1,4-alpha-maltotetra…	drought.mutant-control.mutant	0.000230681	2.40249	up-regulated
HORVU6Hr1G004120	Structure-specific endonuclease subunit SLX1	zinc ion binding;chloroplast;RNA modification;integral component of membrane;chloroplast RNA processing;hydrolase activity;	drought.mutant-control.mutant	0.000236647	2.00177	up-regulated
HORVU7Hr1G079280	DEAD-box ATP-dependent RNA helicase 31	nucleic acid binding;ATP binding;phosphoprotein phosphatase activity;chloroplast;metal ion binding;protein dephosphorylation;mitochondrion;helicase activity;catalytic activity, acting on RNA;	drought.mutant-control.mutant	0.000238312	2.03345	up-regulated
HORVU4Hr1G004150	Armadillo-like helical	0	drought.mutant-control.mutant	0.00024099	2.41363	up-regulated
HORVU3Hr1G104830	Tyrosyl-DNA phosphodiesterase 2	nucleic acid phosphodiester bond hydrolysis;carbohydrate metabolic process;5'-tyrosyl-DNA phosphodiesterase activity;PML body;metal ion binding;exonuclease activity;cytoplasm;endonuclease activity;glucan endo-1,3-beta-D-glucosidase activity;double-strand break repair;single-stranded DNA binding;	drought.mutant-control.mutant	0.000260402	2.73206	up-regulated
HORVU2Hr1G108840	kinesin-like calmodulin-binding protein homolog isoform X3	ATPase activity;transferase activity, transferring acyl groups;seed trichome elongation;microtubule-based movement;cortical microtubule organization;ATP binding;oxidoreductase activity;calcium ion binding;cytoplasmic region;protein kinase binding;protein homodimerization activity;trichome branching;ADP binding;trichome patterning;intracellular organelle part;microtubule binding;phragmoplast;actin…	drought.mutant-control.mutant	0.000262811	-2.34392	down-regulated
HORVU7Hr1G073520	NHL repeat-containing protein 2 (Fragment)	RNA phosphodiester bond hydrolysis, endonucleolytic;nucleic acid binding;ATP binding;RNA-DNA hybrid ribonuclease activity;ubiquitin protein ligase activity;proteasome-mediated ubiquitin-dependent protein catabolic process;protein polyubiquitination;integral component of membrane;protein kinase activity;peptidyl-tyrosine modification;protein phosphorylation;	drought.mutant-control.mutant	0.000272099	2.22323	up-regulated
HORVU5Hr1G037360	WD repeat-containing protein 44-like	catalytic activity;integral component of membrane;	drought.mutant-control.mutant	0.00027825	3.42102	up-regulated
HORVU3Hr1G081760	3-isopropylmalate dehydratase large subunit	DNA binding;nucleus;Group II intron splicing;protein binding;mitochondrion;double-strand break repair via homologous recombination;integral component of membrane;phosphorylation;kinase activity;cobalt ion binding;	drought.mutant-control.mutant	0.000278337	2.58074	up-regulated
HORVU2Hr1G127130	Endonuclease 4	0	drought.mutant-control.mutant	0.000283301	2.469	up-regulated
HORVU5Hr1G061020	Mismatch binding protein Mus3	meiosis I cell cycle process;DNA-dependent ATPase activity;pyrimidine dimer repair;interstrand cross-link repair;mismatch repair;damaged DNA binding;four-way junction DNA binding;signal transduction by protein phosphorylation;negative regulation of DNA recombination;phosphorelay sensor kinase activity;ATP binding;MutLalpha complex binding;protein binding;maintenance of DNA repeat elements;metal i…	drought.mutant-control.mutant	0.000285992	2.3265	up-regulated
HORVU3Hr1G088700	RecF/RecN/SMC	channel activity;transmembrane transport;DNA packaging complex;chromosome;intracellular organelle part;cell division;GTP binding;ATP binding;nucleus;meiotic cell cycle;chromosome organization;oxidoreductase activity;integral component of membrane;oxidation-reduction process;	drought.mutant-control.mutant	0.000287095	2.18552	up-regulated
HORVU2Hr1G093530	0	carbohydrate metabolic process;raffinose alpha-galactosidase activity;proteolysis;integral component of membrane;serine-type endopeptidase activity;phosphorylation;kinase activity;	drought.mutant-control.mutant	0.000287693	2.83163	up-regulated
HORVU3Hr1G036870	Structure-specific endonuclease subunit SLX1	0	drought.mutant-control.mutant	0.000289625	-2.58153	down-regulated
HORVU3Hr1G062920	0	neutral lipid biosynthetic process;long-chain-alcohol O-fatty-acyltransferase activity;integral component of membrane;glycerolipid biosynthetic process;triglyceride metabolic process;diacylglycerol O-acyltransferase activity;plasma membrane;	drought.mutant-control.mutant	0.000292379	2.99492	up-regulated
HORVU7Hr1G049240	Protein DETOXIFICATION	xenobiotic transmembrane transporter activity;zinc ion binding;transmembrane transport;drug transport;antiporter activity;proteolysis;integral component of membrane;xenobiotic transport;metallopeptidase activity;	drought.mutant-control.mutant	0.000303012	2.22967	up-regulated
HORVU2Hr1G047700	0	cellular protein modification process;cell outer membrane;chromosome;ATP binding;actin filament-based process;response to oxidative stress;calcium ion binding;phosphorylation;RNA phosphodiester bond hydrolysis, endonucleolytic;catalytic activity, acting on a protein;zinc ion binding;proteasome complex;organelle organization;hydrogen peroxide catabolic process;heme binding;macromolecule methylatio…	drought.mutant-control.mutant	0.000307606	2.17957	up-regulated
HORVU6Hr1G017220	probable helicase MAGATAMA 3	site of double-strand break;pollen tube guidance;transcription-coupled nucleotide-excision repair;pollen-pistil interaction;DNA-dependent DNA replication maintenance of fidelity;helicase activity;embryo sac development;protein phosphorylation;ATP binding;response to oxidative stress;RNA binding;endonuclease activity;DNA duplex unwinding;catalytic activity, acting on RNA;nucleic acid phosphodieste…	drought.mutant-control.mutant	0.000338707	2.17853	up-regulated
HORVU3Hr1G107020	Protein OSB3, chloroplastic/mitochondrial	DNA replication;apoplast;positive regulation of helicase activity;single-stranded DNA binding;mitochondrial nucleoid;mitochondrial genome maintenance;negative regulation of DNA recombination;	drought.mutant-control.mutant	0.000357981	2.02227	up-regulated
HORVU2Hr1G013500	Arogenate dehydratase/prephenate dehydratase 2 chloroplastic	chloroplast stroma;chorismate mutase activity;L-phenylalanine metabolic process;aromatic amino acid family biosynthetic process, prephenate pathway;tyrosine metabolic process;erythrose 4-phosphate/phosphoenolpyruvate family amino acid biosynthetic process;integral component of membrane;response to karrikin;cytosol;response to low fluence blue light stimulus by blue low-fluence system;arogenate de…	drought.mutant-control.mutant	0.000358268	-2.03075	down-regulated
HORVU3Hr1G082930	DNA polymerase alpha catalytic subunit	mitotic cell cycle process;DNA strand elongation;DNA replication;DNA-directed RNA polymerase complex;chromatin binding;leaf morphogenesis;nucleoside binding;nucleotide binding;DNA primase activity;nucleus;DNA binding;DNA-directed DNA polymerase activity;metal ion binding;intracellular organelle lumen;DNA biosynthetic process;RNA biosynthetic process;4 iron, 4 sulfur cluster binding;replisome;	drought.mutant-control.mutant	0.000362041	2.44153	up-regulated
HORVU0Hr1G032110	P-loop containing nucleoside triphosphate hydrolase	ATP binding;zinc ion binding;mitochondrion;mitochondrion organization;hydrolase activity;	drought.mutant-control.mutant	0.000362041	2.11196	up-regulated
HORVU2Hr1G089820	0	channel activity;transmembrane transport;water transmembrane transporter activity;cell redox homeostasis;vacuole;protein heterotetramerization;plasma membrane;response to water deprivation;water transport;plasmodesma;protein binding;protein homotetramerization;integral component of membrane;protein-containing complex;hydrolase activity;	drought.mutant-control.mutant	0.000364351	-4.3787	down-regulated
HORVU5Hr1G046240	Late embryogenesis abundant (LEA) hydroxyproline-rich glycoprotein family	integral component of membrane;	drought.mutant-control.mutant	0.000365522	2.25729	up-regulated
HORVU3Hr1G070660	Secoisolariciresinol dehydrogenase	oxidoreductase activity;integral component of membrane;oxidation-reduction process;siderophore biosynthetic process;	drought.mutant-control.mutant	0.000370442	2.29096	up-regulated
HORVU6Hr1G005900	Tuliposide A-converting enzyme 2, chloroplastic	solute:proton antiporter activity;oxidoreductase activity, acting on paired donors, with incorporation or reduction of molecular oxygen;iron ion binding;proton transmembrane transport;integral component of membrane;oxidation-reduction process;2-hydroxyisoflavanone dehydratase activity;monooxygenase activity;hydrolase activity;heme binding;	drought.mutant-control.mutant	0.000377929	3.55252	up-regulated
HORVU3Hr1G059720	DUF1645 domain-containing protein (Fragment)	0	drought.mutant-control.mutant	0.000381229	2.04871	up-regulated
HORVU4Hr1G043670	Amino acid permease 2	integral component of membrane;amino acid transmembrane transporter activity;amino acid transmembrane transport;plasma membrane;	drought.mutant-control.mutant	0.000387604	3.51779	up-regulated
HORVU0Hr1G016860	Regulator of nonsense transcripts 1 like	chloroplast stroma;nucleic acid phosphodiester bond hydrolysis;catalytic activity, acting on a protein;DNA replication;cellular protein modification process;chloroplast envelope;rRNA processing;nuclear origin of replication recognition complex;5'-3' DNA helicase activity;DNA binding;3'-5' exonuclease activity;ATP binding;DNA duplex unwinding;integral component of membrane;phosphorylation;phosphot…	drought.mutant-control.mutant	0.000390107	-2.76203	down-regulated
HORVU5Hr1G043080	DNA-directed RNA polymerases I	FAD binding;transcription, DNA-templated;DNA-directed RNA polymerase complex;intracellular non-membrane-bounded organelle;cysteine-type peptidase activity;intracellular organelle part;D-arabinono-1,4-lactone oxidase activity;nucleus;DNA binding;spindle assembly;DNA-directed 5'-3' RNA polymerase activity;intracellular organelle lumen;RNA-directed 5'-3' RNA polymerase activity;transcription, RNA-te…	drought.mutant-control.mutant	0.000425329	-2.03987	down-regulated
HORVU3Hr1G005380	E3 ubiquitin-protein ligase	nucleus;zinc ion binding;multicellular organism development;integral component of membrane;ligase activity;ubiquitin-dependent protein catabolic process;	drought.mutant-control.mutant	0.000445593	7.13115	up-regulated
HORVU3Hr1G017630	Calcium-dependent nuclease	nucleic acid phosphodiester bond hydrolysis;plasma membrane;nucleic acid binding;nucleus;tRNA aminoacylation for protein translation;ATP binding;aminoacyl-tRNA ligase activity;protein binding;cytoplasm;metal ion binding;nuclease activity;integral component of membrane;phosphatidylinositol N-acetylglucosaminyltransferase activity;	drought.mutant-control.mutant	0.000445732	2.09015	up-regulated
HORVU5Hr1G062510	Auxin-repressed 12.5 kDa protein (Fragment)	0	drought.mutant-control.mutant	0.000467459	2.24797	up-regulated
HORVU4Hr1G014720	0	ADP binding;phosphorylation;kinase activity;	drought.mutant-control.mutant	0.000469506	2.81204	up-regulated
HORVU1Hr1G057410	Calcium-binding protein CML	phytochromobilin metabolic process;ATP binding;oxidoreductase activity, acting on the CH-CH group of donors, iron-sulfur protein as acceptor;cofactor biosynthetic process;calcium ion binding;tetrapyrrole biosynthetic process;protein kinase activity;oxidation-reduction process;calcium-mediated signaling;protein phosphorylation;cobalt ion binding;	drought.mutant-control.mutant	0.000475153	2.33841	up-regulated
HORVU6Hr1G078910	Cation diffusion facilitator 8	cation transmembrane transporter activity;seed development;plant-type vacuole;vacuolar membrane;seed germination;inorganic ion transmembrane transport;manganese ion transport;sequestering of iron ion;root hair;iron ion transport;cation transmembrane transport;integral component of membrane;inorganic molecular entity transmembrane transporter activity;	drought.mutant-control.mutant	0.000485614	2.65274	up-regulated
HORVU3Hr1G040640	Alkaline/neutral invertase A mitochondrial	alpha-glucosidase activity;embryo development ending in seed dormancy;root system development;intracellular protein transport;beta-fructofuranosidase activity;sucrose catabolic process;root development;chloroplast;vesicle-mediated transport;shoot system development;plant organ development;response to hydrogen peroxide;sucrose alpha-glucosidase activity;circadian rhythm;DNA metabolic process;starc…	drought.mutant-control.mutant	0.000493885	-2.0479	down-regulated
HORVU3Hr1G099430	SET domain-containing protein	catalytic activity, acting on a protein;DNA-dependent ATPase activity;DNA integration;protein alkylation;methyltransferase activity;double-strand break repair via synthesis-dependent strand annealing;hydroxymethylglutaryl-CoA reductase (NADPH) activity;nucleic acid binding;ATP binding;meiotic cell cycle;coenzyme binding;integral component of membrane;coenzyme A metabolic process;oxidation-reducti…	drought.mutant-control.mutant	0.00049554	2.10299	up-regulated
HORVU3Hr1G002240	Receptor-like protein kinase	ATP binding;integral component of membrane;protein kinase activity;protein phosphorylation;	drought.mutant-control.mutant	0.000504219	-2.27059	down-regulated
HORVU6Hr1G018280	Signal recognition particle receptor subunit alpha like	GTP binding;RNA phosphodiester bond hydrolysis, endonucleolytic;nucleic acid binding;RNA-DNA hybrid ribonuclease activity;endoplasmic reticulum to Golgi vesicle-mediated transport;SRP-dependent cotranslational protein targeting to membrane;oxidoreductase activity;GTPase activity;oxidation-reduction process;signal recognition particle receptor complex;signal recognition particle binding;	drought.mutant-control.mutant	0.00050759	2.6649	up-regulated
HORVU6Hr1G000720	Leaf-specific thionin	response to bacterium;integral component of membrane;response to fungus;toxin activity;cytolysis in other organism;defense response;extracellular region;pathogenesis;	drought.mutant-control.mutant	0.000514018	-5.31517	down-regulated
HORVU5Hr1G002320	Deoxyuridine triphosphate nucleotidohydrolase/Deoxycytidine triphosphate deaminase	magnesium ion binding;DNA repair;identical protein binding;dUTP diphosphatase activity;mitochondrion;cytosol;dUMP biosynthetic process;dUTP catabolic process;	drought.mutant-control.mutant	0.000522837	2.55525	up-regulated
HORVU2Hr1G028540	Lipoxygenasey domain-containing protein	catalase activity;integral component of membrane;cellular oxidant detoxification;ergosterol biosynthetic process;oxidation-reduction process;farnesyl-diphosphate farnesyltransferase activity;squalene synthase activity;heme binding;	drought.mutant-control.mutant	0.000524655	2.1936	up-regulated
HORVU3Hr1G078360	Putative phosphodiesterase I	nucleic acid binding;nucleus;histone lysine methylation;metal ion binding;integral component of membrane;histone-lysine N-methyltransferase activity;chromosome;dephosphorylation;acid phosphatase activity;	drought.mutant-control.mutant	0.000544475	2.97223	up-regulated
HORVU1Hr1G080080	Sulfotransferase	sulfotransferase activity;	drought.mutant-control.mutant	0.000545132	3.33499	up-regulated
HORVU3Hr1G030620	3-methyl-2-oxobutanoate hydroxymethyltransferase	pantothenate biosynthetic process;magnesium ion binding;3-methyl-2-oxobutanoate hydroxymethyltransferase activity;zinc ion binding;pyridoxal phosphate binding;mitochondrion;integral component of membrane;methyltransferase activity;cobalt ion binding;methylation;	drought.mutant-control.mutant	0.000571821	-2.04129	down-regulated
HORVU4Hr1G090680	Retrovirus-related Pol polyprotein from transposon TNT 1-94	ATPase activity;drug binding;DNA integration;late endosome to vacuole transport;nucleoside transmembrane transport;glutamyl-tRNA reductase activity;anion binding;protoporphyrinogen IX biosynthetic process;protein phosphorylation;protein self-association;nucleotide binding;early endosome;trans-Golgi network;RNA-directed DNA polymerase activity;carbohydrate derivative binding;calcium ion binding;en…	drought.mutant-control.mutant	0.000580304	-2.57117	down-regulated
HORVU2Hr1G058520	0	membrane;protein secretion by the type IV secretion system;	drought.mutant-control.mutant	0.000586933	-2.77378	down-regulated
HORVU3Hr1G088970	protein PLASTID TRANSCRIPTIONALLY ACTIVE 10-like	nucleic acid binding;plastid chromosome;chloroplast;3-oxoacyl-[acyl-carrier-protein] reductase (NADPH) activity;protein binding;NAD binding;DNA integration;integral component of membrane;cytosol;oxidation-reduction process;fatty acid biosynthetic process;ribosome;	drought.mutant-control.mutant	0.000586933	3.44014	up-regulated
HORVU1Hr1G001920	Putative small GTPase superfamily, P-loop containing nucleoside triphosphate hydrolase	mitotic cell cycle process;positive regulation of ascospore-type prospore membrane assembly;protein transport;RNA polymerase II regulatory region sequence-specific DNA binding;cytokinesis by cell plate formation;cytokinesis;Golgi apparatus;cytoplasmic vesicle part;intracellular protein transport;positive regulation of transcription by RNA polymerase II;protein phosphorylation;exocytosis;meiotic s…	drought.mutant-control.mutant	0.000588266	2.41775	up-regulated
HORVU1Hr1G077190	BAG family molecular chaperone regulator 8 chloroplastic	drug binding;phosphatidylinositol 3-kinase signaling;negative regulation of cell population proliferation;peptidoglycan biosynthetic process;lyase activity;ion binding;neuron projection morphogenesis;regulation of seed growth;protein phosphorylation;steroid hormone mediated signaling pathway;motor activity;integral component of plasma membrane;plasmodesma;nuclear receptor activity;NAD binding;cha…	drought.mutant-control.mutant	0.000592471	2.06842	up-regulated
HORVU6Hr1G016940	Chlorophyll a-b binding protein, chloroplastic	nucleic acid binding;metal ion binding;photosynthesis, light harvesting;photosystem II;integral component of membrane;chloroplast envelope;photosystem I;protein-chromophore linkage;chlorophyll binding;response to light stimulus;plastoglobule;chloroplast thylakoid membrane;	drought.mutant-control.mutant	0.000597926	-4.63833	down-regulated
HORVU4Hr1G071020	Polyol transporter like	transmembrane transport;transmembrane transporter activity;monovalent inorganic cation transport;2-alkenal reductase [NAD(P)] activity;integral component of membrane;carbohydrate transport;oxidation-reduction process;intrinsic component of plasma membrane;myo-inositol transport;lateral root formation;transferase activity, transferring alkyl or aryl (other than methyl) groups;	drought.mutant-control.mutant	0.000602543	3.00322	up-regulated
HORVU1Hr1G080240	Myosin-J heavy chain	myosin complex;ATP binding;nucleus;DNA-binding transcription factor activity;actin binding;integral component of membrane;actin filament organization;regulation of transcription, DNA-templated;sequence-specific DNA binding;motor activity;protein-containing complex binding;	drought.mutant-control.mutant	0.000604799	2.02986	up-regulated
HORVU2Hr1G031500	Simple sugar transport system permease protein	strictosidine synthase activity;integral component of membrane;endoplasmic reticulum;biosynthetic process;	drought.mutant-control.mutant	0.000620103	2.04905	up-regulated
HORVU2Hr1G112320	Phosphatidylinositol/phosphatidylcholine transfer protein SFH13	endoplasmic reticulum membrane;transferase activity, transferring hexosyl groups;integral component of membrane;	drought.mutant-control.mutant	0.000626567	-2.04894	down-regulated
HORVU7Hr1G118020	Aspartic-type endopeptidase/ pepsin A	nucleic acid binding;aspartic-type endopeptidase activity;protein catabolic process;proteolysis;integral component of membrane;anchored component of plasma membrane;	drought.mutant-control.mutant	0.000627529	2.15131	up-regulated
HORVU5Hr1G079050	Pentatricopeptide repeat-containing protein, mitochondrial	nucleus;RNA splicing;acetylglucosaminyltransferase activity;mitochondrion;integral component of membrane;methyltransferase activity;methylation;	drought.mutant-control.mutant	0.00063708	3.02733	up-regulated
HORVU7Hr1G041570	Alpha/beta-hydrolases superfamily protein	0	drought.mutant-control.mutant	0.000661652	2.03098	up-regulated
HORVU4Hr1G085460	Alpha-L-fucosidase	cell wall polysaccharide metabolic process;ATP binding;apoplast;alpha-L-fucosidase activity;integral component of membrane;protein serine/threonine kinase activity;protein phosphorylation;	drought.mutant-control.mutant	0.000662729	3.91518	up-regulated
HORVU6Hr1G091200	Pentatricopeptide repeat-containing protein mitochondrial	nucleic acid phosphodiester bond hydrolysis;zinc ion binding;selenium binding;cytoskeleton organization;RNA modification;protein serine/threonine kinase activity;protein phosphorylation;microtubule-severing ATPase activity;microtubule binding;microtubule-based process;ATP binding;chloroplast;microtubule motor activity;translational termination;structural constituent of ribosome;translation releas…	drought.mutant-control.mutant	0.000666271	2.62443	up-regulated
HORVU0Hr1G011930	Histone deacetylase	zinc ion binding;catalytic activity, acting on a protein;NAD-dependent histone deacetylase activity (H3-K14 specific);protein transport;protein deacetylation;hematopoietic progenitor cell differentiation;definitive hemopoiesis;nucleic acid binding;nucleus;potassium ion binding;angiogenesis;mitochondrion;histone modification;integral component of membrane;histone H3 deacetylation;hydrolase activit…	drought.mutant-control.mutant	0.000666271	2.03973	up-regulated
HORVU2Hr1G109150	Transposon protein, putative, unclassified, expressed	0	drought.mutant-control.mutant	0.000672256	2.90688	up-regulated
HORVU0Hr1G002100	Hexosyltransferase	polygalacturonate 4-alpha-galacturonosyltransferase activity;trans-Golgi network;endosome;pectin biosynthetic process;integral component of membrane;Golgi membrane;cell wall organization;	drought.mutant-control.mutant	0.000675992	-3.23715	down-regulated
HORVU5Hr1G070460	Plant organelle RNA recognition domain containing protein	response to oxidative stress;integral component of membrane;methyltransferase activity;hydrolase activity;methylation;	drought.mutant-control.mutant	0.000687526	6.6384	up-regulated
HORVU3Hr1G068650	p-glycoprotein homologue	ATPase activity;ATP binding;ATPase-coupled transmembrane transporter activity;transmembrane transport;integral component of membrane;plasma membrane;	drought.mutant-control.mutant	0.000691847	-3.60029	down-regulated
HORVU2Hr1G019150	Nucleobase:cation symporter-1	zinc ion binding;RNA modification;methyltransferase activity;peptidase activity;microtubule-severing ATPase activity;cell division;nucleus;DNA binding;microtubule severing;calcium ion binding;proteolysis;mitochondrion;integral component of membrane;methylation;	drought.mutant-control.mutant	0.000717604	3.38304	up-regulated
HORVU2Hr1G079270	Arylacetamide deacetylase	protein deubiquitination;DNA repair;catalytic activity, acting on a protein;catalytic activity, acting on DNA;drug binding;DNA recombination;ion binding;telomere maintenance;ubiquitin-dependent protein catabolic process;nucleus;DNA binding;adenyl ribonucleotide binding;DNA duplex unwinding;hydrolase activity;	drought.mutant-control.mutant	0.000744093	3.1593	up-regulated
HORVU5Hr1G088530	Drug/metabolite transporter	magnesium ion binding;purine nucleoside transmembrane transporter activity;purine nucleoside transmembrane transport;mitochondrial matrix;integral component of membrane;purine nucleobase transmembrane transport;cellular response to nitrate;oxidation-reduction process;purine nucleobase transmembrane transporter activity;terpene synthase activity;	drought.mutant-control.mutant	0.000744093	4.24196	up-regulated
HORVU2Hr1G075870	ATP-dependent DNA helicase Q-like 4A	DNA repair;DNA replication;DNA recombination;telomere maintenance;four-way junction helicase activity;chromosome;3'-5' DNA helicase activity;nucleic acid binding;nucleus;ATP binding;plasmodesma;negative regulation of transcription, DNA-templated;cytoplasm;transcription corepressor activity;metal ion binding;DNA duplex unwinding;integral component of membrane;cellular response to abscisic acid sti…	drought.mutant-control.mutant	0.000757028	2.41202	up-regulated
HORVU4Hr1G051320	Hydroxyproline-rich glycoprotein family protein	0	drought.mutant-control.mutant	0.000763174	2.52538	up-regulated
HORVU1Hr1G038680	Chaperonin Cpn	cysteinyl-tRNA aminoacylation;polysome;ATP binding;response to heat;RNA binding;copper ion binding;intracellular membrane-bounded organelle;cysteine-tRNA ligase activity;phosphorylation;intracellular non-membrane-bounded organelle;unfolded protein binding;response to cadmium ion;protein refolding;'de novo' protein folding;intracellular organelle part;protein import into mitochondrial intermembran…	drought.mutant-control.mutant	0.000785283	2.28296	up-regulated
HORVU3Hr1G025010	Nitrogen starvation-induced glutamine rich protein	regulation of Rho protein signal transduction;peptidyl-tyrosine phosphorylation;transition metal ion binding;cell communication;DNA replication;snoRNA processing;helicase activity;extracellular region;positive regulation of transcription by RNA polymerase II;protein phosphorylation;negative regulation of transcription by RNA polymerase II;5'-3' exoribonuclease activity;ATP binding;termination of …	drought.mutant-control.mutant	0.000793822	3.20182	up-regulated
HORVU1Hr1G088590	UDP-N-acetylhexosamine pyrophosphorylase	chloroplast;structural constituent of ribosome;ribosome binding;ribosomal small subunit biogenesis;integral component of membrane;cytosol;rRNA processing;ribosome;UDP-N-acetylglucosamine biosynthetic process;uridylyltransferase activity;translation;	drought.mutant-control.mutant	0.000802847	2.22685	up-regulated
HORVU2Hr1G070440	(Protein-PII) uridylyltransferase	nucleotidyltransferase activity;catalytic activity, acting on a protein;plasmodesma;protein binding;integral component of membrane;cytosol;response to cytokinin;regulation of cellular amino acid metabolic process;	drought.mutant-control.mutant	0.000805889	2.35571	up-regulated
HORVU2Hr1G118790	Beta-fructofuranosidase, insoluble isoenzyme 7	carbohydrate metabolic process;apoplast;cell wall;hydrolase activity, hydrolyzing O-glycosyl compounds;	drought.mutant-control.mutant	0.000814305	3.48816	up-regulated
HORVU0Hr1G028270	Germin-like protein subfamily 1 member 15	phosphatidylcholine metabolic process;calcium ion binding;membrane;lipid catabolic process;phosphorylation;phospholipase D activity;N-acylphosphatidylethanolamine-specific phospholipase D activity;kinase activity;	drought.mutant-control.mutant	0.000820186	-2.26381	down-regulated
HORVU6Hr1G020130	Ribosomal RNA apurinic site specific lyase	lyase activity;	drought.mutant-control.mutant	0.000821721	2.07651	up-regulated
HORVU7Hr1G030730	Phenolic glucoside malonyltransferase 1	anthocyanin-containing compound biosynthetic process;ATP binding;catalytic activity, acting on a protein;transferase activity, transferring acyl groups other than amino-acyl groups;integral component of membrane;cellular protein modification process;phosphorylation;phosphotransferase activity, alcohol group as acceptor;kinase activity;	drought.mutant-control.mutant	0.000823979	3.66041	up-regulated
HORVU5Hr1G047060	Tubulin polyglutamylase	plastid chromosome;RNA phosphodiester bond hydrolysis;positive regulation of transcription, DNA-templated;tRNA processing;plastid transcription;ribonuclease activity;ribosome;chloroplast nucleoid;	drought.mutant-control.mutant	0.000830671	2.7211	up-regulated
HORVU0Hr1G007680	Phosphatidylinositol-bisphosphatase	response to salt stress;phosphatidylinositol-3-phosphate biosynthetic process;response to jasmonic acid;inositol phosphate dephosphorylation;inositol-polyphosphate 5-phosphatase activity;phosphatidylinositol dephosphorylation;response to auxin;phosphatidylinositol-4,5-bisphosphate 5-phosphatase activity;endonuclease activity;cytosol;inositol-1,4,5-trisphosphate 5-phosphatase activity;inositol-1,3…	drought.mutant-control.mutant	0.000834243	-2.29687	down-regulated
HORVU1Hr1G043480	DYW domain containing protein	zinc ion binding;microtubule severing;RNA modification;integral component of membrane;microtubule-severing ATPase activity;	drought.mutant-control.mutant	0.000835816	2.83671	up-regulated
HORVU3Hr1G067380	2C-type protein phosphatase protein	protein serine/threonine phosphatase activity;root development;nucleus;abscisic acid-activated signaling pathway;protein binding;metal ion binding;protein dephosphorylation;cytosol;cation binding;ADP binding;negative regulation of abscisic acid-activated signaling pathway;response to water deprivation;	drought.mutant-control.mutant	0.000851594	2.20628	up-regulated
HORVU6Hr1G035040	AAA+ ATPase domain-containing protein	ATPase activity;ATP binding;ATPase-coupled transmembrane transporter activity;transmembrane transport;integral component of membrane;regulation of transcription, DNA-templated;plasma membrane;	drought.mutant-control.mutant	0.000860062	-4.35252	down-regulated
HORVU6Hr1G001480	Transmembrane amino acid transporter	integral component of membrane;amino acid transmembrane transporter activity;vacuolar membrane;amino acid transmembrane transport;	drought.mutant-control.mutant	0.000867111	2.55117	up-regulated
HORVU4Hr1G043990	Serine/threonine-protein kinase WNK4-like	hydrolase activity, acting on ester bonds;integral component of membrane;magnesium ion transmembrane transporter activity;magnesium ion transmembrane transport;phosphorylation;kinase activity;	drought.mutant-control.mutant	0.000873519	2.30765	up-regulated
HORVU7Hr1G032220	Haloacid dehalogenase-like hydrolase (HAD) superfamily protein	5'-nucleotidase activity;deoxyribonucleotide catabolic process;helicase activity;methyltransferase activity;hydrolase activity, hydrolyzing O-glycosyl compounds;defense response;1-phosphatidylinositol binding;ATP binding;carbohydrate metabolic process;response to biotic stimulus;calmodulin binding;clathrin coat assembly;integral component of membrane;clathrin binding;dephosphorylation;clathrin-co…	drought.mutant-control.mutant	0.000873744	-2.02014	down-regulated
HORVU0Hr1G032330	DAG protein, chloroplastic	mitochondrion;mitochondrial mRNA modification;cytidine to uridine editing;	drought.mutant-control.mutant	0.00088645	3.10286	up-regulated
HORVU2Hr1G033450	Ribosome biogenesis protein WDR12 (Fragment)	regulation of transcription, DNA-templated;nucleolus;ribosome;maturation of 5.8S rRNA from tricistronic rRNA transcript (SSU-rRNA, 5.8S rRNA, LSU-rRNA);Cul4-RING E3 ubiquitin ligase complex;nucleoplasm;translation;maturation of LSU-rRNA from tricistronic rRNA transcript (SSU-rRNA, 5.8S rRNA, LSU-rRNA);alpha-amylase activity;carbohydrate metabolic process;plasmodesma;structural constituent of ribo…	drought.mutant-control.mutant	0.000895506	2.24466	up-regulated
HORVU1Hr1G060880	0	RNA phosphodiester bond hydrolysis, endonucleolytic;zinc ion binding;cellular aldehyde metabolic process;chloroplast envelope;methionyl-tRNA aminoacylation;regulation of transcription, DNA-templated;response to water deprivation;aldehyde dehydrogenase (NAD) activity;copper ion transport;RNA-DNA hybrid ribonuclease activity;DNA binding;nucleus;ATP binding;mitochondrial intermembrane space;DNA-bind…	drought.mutant-control.mutant	0.000910872	-2.43547	down-regulated
HORVU2Hr1G075220	0	ATP binding;catalytic activity, acting on a protein;integral component of membrane;protein phosphorylation;phosphotransferase activity, alcohol group as acceptor;kinase activity;	drought.mutant-control.mutant	0.000936506	2.31657	up-regulated
HORVU7Hr1G008390	Superoxide dismutase	protein binding;metal ion binding;removal of superoxide radicals;integral component of membrane;oxidation-reduction process;superoxide dismutase activity;chloroplast nucleoid;thylakoid;organelle subcompartment;	drought.mutant-control.mutant	0.000942011	3.36892	up-regulated
HORVU3Hr1G075210	Expansin	unidimensional cell growth;structural constituent of ribosome;primary root development;cell wall;membrane;plant-type cell wall organization;extracellular region;ribosome;translation;	drought.mutant-control.mutant	0.000955555	-5.61553	down-regulated
HORVU4Hr1G088280	GATA transcription factor	hydrolase activity, acting on ester bonds;nucleus;zinc ion binding;DNA-binding transcription factor activity;positive regulation of transcription, DNA-templated;sequence-specific DNA binding;response to light stimulus;	drought.mutant-control.mutant	0.000960688	4.45189	up-regulated
HORVU6Hr1G091650	Chlorophyll a-b binding protein, chloroplastic	photosynthesis, light harvesting;photosystem II;chloroplast envelope;photosystem I;regulation of transcription, DNA-templated;response to light stimulus;chloroplast thylakoid membrane;DNA binding;DNA-binding transcription factor activity;metal ion binding;integral component of membrane;protein-chromophore linkage;chlorophyll binding;plastoglobule;	drought.mutant-control.mutant	0.000967508	-7.13604	down-regulated
HORVU6Hr1G091660	Chlorophyll a-b binding protein, chloroplastic	photosynthesis, light harvesting;photosystem II;chloroplast envelope;photosystem I;regulation of transcription, DNA-templated;response to light stimulus;chloroplast thylakoid membrane;DNA binding;DNA-binding transcription factor activity;metal ion binding;integral component of membrane;protein-chromophore linkage;chlorophyll binding;plastoglobule;	drought.mutant-control.mutant	0.000967508	-7.13604	down-regulated
HORVU6Hr1G087420	0	carbohydrate metabolic process;DNA binding;DNA-binding transcription factor activity;raffinose alpha-galactosidase activity;integral component of membrane;regulation of transcription, DNA-templated;	drought.mutant-control.mutant	0.000982693	2.27808	up-regulated
HORVU7Hr1G101170	Putative mitochondrial intermediate peptidase mitochondrial	protein processing involved in protein targeting to mitochondrion;mitochondrial matrix;metal ion binding;peptide metabolic process;integral component of membrane;aminopeptidase activity;metalloendopeptidase activity;chloroplast thylakoid membrane;	drought.mutant-control.mutant	0.000996944	2.29609	up-regulated
HORVU5Hr1G098920	Ribosome maturation protein SDO1	cell wall;integral component of membrane;cell wall organization;extracellular region;hydrolase activity;	drought.mutant-control.mutant	0.00100959	-2.41647	down-regulated
HORVU5Hr1G001920	Leucine-rich repeat-containing protein	ATP binding;peptide receptor activity;response to oxidative stress;innate immune response;integral component of membrane;protein serine/threonine kinase activity;protein phosphorylation;seed germination;plasma membrane;	drought.mutant-control.mutant	0.00103022	2.65189	up-regulated
HORVU6Hr1G084650	Tetratricopeptide-like helical	0	drought.mutant-control.mutant	0.00103607	-2.02272	down-regulated
HORVU1Hr1G088930	Chlorophyll a-b binding protein, chloroplastic	photosynthesis, light harvesting;photosystem II;chloroplast envelope;photosystem I;regulation of transcription, DNA-templated;response to light stimulus;chloroplast thylakoid membrane;nucleic acid binding;carbohydrate metabolic process;DNA-binding transcription factor activity;metal ion binding;catalytic activity;integral component of membrane;protein-chromophore linkage;chlorophyll binding;carbo…	drought.mutant-control.mutant	0.00104147	-8.06081	down-regulated
HORVU3Hr1G073050	0	nucleobase-containing small molecule metabolic process;glycerolipid biosynthetic process;cysteine-type peptidase activity;methyltransferase activity;phosphate-containing compound metabolic process;chloroplast;proteolysis;integral component of membrane;nucleobase-containing compound biosynthetic process;transferase activity, transferring phosphorus-containing groups;organophosphate biosynthetic pr…	drought.mutant-control.mutant	0.00105218	-4.00019	down-regulated
HORVU1Hr1G055740	BZIP domain class transcription factor	nucleus;protein binding;nitrate transport;cellular response to nitrate;helicase activity;methyltransferase activity;plasma membrane;methylation;	drought.mutant-control.mutant	0.00105256	2.2229	up-regulated
HORVU2Hr1G099890	Ethylene-responsive transcription factor 4 like	response to salt;DNA integration;regulation of transcription, DNA-templated;ethylene-activated signaling pathway;negative regulation of nucleic acid-templated transcription;regulation of timing of meristematic phase transition;negative regulation of abscisic acid-activated signaling pathway;nucleus;DNA binding;regulatory region nucleic acid binding;negative regulation of gene expression;DNA-bindi…	drought.mutant-control.mutant	0.00105941	2.49345	up-regulated
HORVU7Hr1G050730	mTERF domain-containing protein 1, mitochondrial	RNA binding;double-stranded DNA binding;integral component of membrane;regulation of transcription, DNA-templated;	drought.mutant-control.mutant	0.00106037	2.84423	up-regulated
HORVU6Hr1G018070	Zinc/iron permease	divalent inorganic cation transmembrane transporter activity;transmembrane transport;2-alkenal reductase [NAD(P)] activity;integral component of membrane;metal ion transmembrane transporter activity;oxidation-reduction process;metal ion transport;divalent inorganic cation transport;plasma membrane;	drought.mutant-control.mutant	0.0010628	2.05152	up-regulated
HORVU5Hr1G037440	Dynamin-like protein arc5	chloroplast fission;zinc ion binding;peroxisome fission;identical protein binding;base-excision repair;DNA integration;regulation of transcription, DNA-templated;circadian rhythm;microtubule binding;endoplasmic reticulum membrane;nucleic acid binding;chloroplast outer membrane;GTP binding;GPI anchor biosynthetic process;peroxisome;nucleus;DNA binding;catalytic activity;GTPase activity;integral co…	drought.mutant-control.mutant	0.00108248	3.09806	up-regulated
HORVU6Hr1G083170	Transducin/WD40 repeat-like superfamily protein isoform 3	ubiquitin protein ligase activity;regulation of mitotic metaphase/anaphase transition;protein K11-linked ubiquitination;positive regulation of metaphase/anaphase transition of cell cycle;embryo development ending in seed dormancy;anaphase-promoting complex;positive regulation of mitotic sister chromatid separation;positive regulation of mitotic cell cycle phase transition;cell cycle;cell division…	drought.mutant-control.mutant	0.00110065	2.57375	up-regulated
HORVU7Hr1G117500	0	cell division;megagametogenesis;integral component of membrane;rRNA processing;nucleolus;Cul4-RING E3 ubiquitin ligase complex;amino acid transmembrane transport;cell cycle;positive regulation of transcription by RNA polymerase I;	drought.mutant-control.mutant	0.00110519	2.38533	up-regulated
HORVU4Hr1G013840	Isopenicillin N synthase	protein dimerization activity;methyltransferase activity;microtubule-based movement;microtubule binding;flavonol biosynthetic process;ATP binding;microtubule motor activity;arginine biosynthetic process;oxidoreductase activity;metal ion binding;NAD binding;oxidation-reduction process;methylation;	drought.mutant-control.mutant	0.00111194	3.71045	up-regulated
HORVU7Hr1G077320	Guanine nucleotide-binding protein, beta subunit	CAF-1 complex;double-strand break repair via homologous recombination;pollen development;meristem structural organization;nucleosome assembly;nucleus;negative regulation of catalytic activity;histone binding;enzyme inhibitor activity;heterochromatin assembly;leaf development;integral component of membrane;trichome differentiation;	drought.mutant-control.mutant	0.00111563	2.13824	up-regulated
HORVU6Hr1G020750	Calcium-dependent lipid-binding (CaLB domain) family protein	integral component of membrane;	drought.mutant-control.mutant	0.00114732	3.05848	up-regulated
HORVU3Hr1G011560	Mitochondrial glycoprotein family protein	mitochondrial ribosome binding;mitochondrial matrix;positive regulation of mitochondrial translation;translation activator activity;mRNA binding;	drought.mutant-control.mutant	0.00115941	3.81463	up-regulated
HORVU5Hr1G047410	Orphans transcription factor	DNA methylation or demethylation;solute:proton antiporter activity;riboflavin biosynthetic process;protein dephosphorylation;proton transmembrane transport;methyltransferase activity;plasma membrane;protein serine/threonine phosphatase activity;DNA alkylation;NADP binding;diaminohydroxyphosphoribosylaminopyrimidine deaminase activity;DNA methylation;5-amino-6-(5-phosphoribosylamino)uracil reducta…	drought.mutant-control.mutant	0.00115977	-2.0257	down-regulated
HORVU2Hr1G040390	B3 domain-containing transcription factor VAL3	nucleus;DNA binding;zinc ion binding;	drought.mutant-control.mutant	0.00117488	2.85483	up-regulated
HORVU1Hr1G005950	0	polygalacturonase inhibitor activity;leaf abscission;transmembrane receptor protein serine/threonine kinase signaling pathway;protein phosphorylation;phosphotyrosine residue binding;ATP binding;pectin catabolic process;plasmodesma;cellulose biosynthetic process;carbohydrate binding;zinc ion binding;defense response to Gram-negative bacterium;2-alkenal reductase [NAD(P)] activity;brassinosteroid m…	drought.mutant-control.mutant	0.00119316	2.44934	up-regulated
HORVU6Hr1G056850	Putative translation protein, beta-barrel	ncRNA processing;pseudouridine synthesis;box H/ACA snoRNP assembly;RNA binding;rRNA metabolic process;ribosome biogenesis;nucleolus;small nucleolar ribonucleoprotein complex;	drought.mutant-control.mutant	0.00119353	3.6591	up-regulated
HORVU2Hr1G015720	Galactinol synthase 2	response to cold;response to heat;response to abscisic acid;response to salt stress;glucuronosyltransferase activity;response to high light intensity;inositol 3-alpha-galactosyltransferase activity;Golgi apparatus;galactose metabolic process;response to hydrogen peroxide;response to water deprivation;	drought.mutant-control.mutant	0.00121009	-3.33387	down-regulated
HORVU3Hr1G083250	BZIP transcription factor domain containing protein, expressed	nucleus;DNA-binding transcription factor activity;positive regulation of nucleic acid-templated transcription;abscisic acid-activated signaling pathway;protein binding;positive regulation of response to salt stress;positive regulation of gene expression;positive regulation of response to water deprivation;regulation of transcription, DNA-templated;sequence-specific DNA binding;nutrient reservoir …	drought.mutant-control.mutant	0.00122299	3.79215	up-regulated
HORVU7Hr1G114400	Putative receptor-like protein kinase	ATP binding;transmembrane receptor protein kinase activity;integral component of membrane;transmembrane receptor protein serine/threonine kinase signaling pathway;protein serine/threonine kinase activity;protein phosphorylation;plasma membrane;	drought.mutant-control.mutant	0.00127279	-3.00849	down-regulated
HORVU4Hr1G019360	RING/U-box superfamily protein	nucleus;ubiquitin-protein transferase activity;ATP binding;transferase activity, transferring acyl groups;mitotic cell cycle checkpoint;metal ion binding;signal transduction;integral component of membrane;protein folding;ligase activity;protein ubiquitination;ubiquitin-dependent protein catabolic process;	drought.mutant-control.mutant	0.00127366	2.01427	up-regulated
HORVU7Hr1G107310	F-box/LRR-repeat protein 17	0	drought.mutant-control.mutant	0.00128616	2.96734	up-regulated
HORVU4Hr1G007170	Zinc finger protein VAR3, chloroplastic (Fragment)	nucleotide binding;DNA binding;nucleus;DNA-directed DNA polymerase activity;metal ion binding;embryo development ending in seed dormancy;apoplast;mitochondrion;DNA biosynthetic process;integral component of membrane;zeta DNA polymerase complex;postreplication repair;	drought.mutant-control.mutant	0.00132164	2.27451	up-regulated
HORVU2Hr1G022090	Glutathione S-transferase	zinc ion binding;guanyl-nucleotide exchange factor activity;mitochondrial mRNA modification;methyltransferase activity;Golgi apparatus;response to cadmium ion;chloroplast RNA modification;ribosome;translational elongation;vacuole;defense response to bacterium;eukaryotic translation elongation factor 1 complex;plasma membrane;chloroplast;plasmodesma;translation elongation factor activity;lignin me…	drought.mutant-control.mutant	0.00132889	2.64169	up-regulated
HORVU7Hr1G037600	Vacuolar cation/proton exchanger 2	calcium:cation antiporter activity;transmembrane transport;calcium ion homeostasis;monovalent cation:proton antiporter activity;methyltransferase activity;plant-type vacuole;vacuolar membrane;cellular metal ion homeostasis;sodium ion transmembrane transporter activity;plasma membrane;sodium ion transport;cellular response to salt stress;plasmodesma;calcium ion binding;calcium ion transport;integr…	drought.mutant-control.mutant	0.00133682	-2.14772	down-regulated
HORVU2Hr1G123030	C2 calcium-dependent membrane targeting	cytoplasm;transferase activity;	drought.mutant-control.mutant	0.00135634	2.10056	up-regulated
HORVU2Hr1G104470	0	mechanosensitive ion channel activity;peroxisomal part;chitin binding;extracellular region;integral component of plasma membrane;response to cold;ion transport;plasma membrane organization;plasmodesma;oxidoreductase activity;calcium ion binding;lipid translocation;cytosol;negative regulation of endopeptidase activity;organophosphate ester transport;phospholipid scramblase activity;transferase act…	drought.mutant-control.mutant	0.00137396	2.00245	up-regulated
HORVU3Hr1G070090	Large proline-rich protein	karyogamy;	drought.mutant-control.mutant	0.00137785	2.11781	up-regulated
HORVU1Hr1G086160	Cell number regulator 2	nucleic acid binding;nucleus;negative regulation of cell population proliferation;integral component of membrane;DNA integration;pollen development;plasma membrane;	drought.mutant-control.mutant	0.00140326	-2.77749	down-regulated
HORVU6Hr1G052950	Structure-specific endonuclease subunit SLX1	zinc ion binding;microtubule severing;RNA modification;carbohydrate binding;microtubule-severing ATPase activity;	drought.mutant-control.mutant	0.0014106	2.15511	up-regulated
HORVU5Hr1G099410	Chaperone DnaJ-domain superfamily protein isoform 2	protein import into mitochondrial matrix;positive regulation of ATPase activity;integral component of membrane;PAM complex, Tim23 associated import motor;ATPase activator activity;	drought.mutant-control.mutant	0.0014587	-2.6503	down-regulated
HORVU2Hr1G122160	Cyclopropane-fatty-acyl-phospholipid synthase	RNA phosphodiester bond hydrolysis, endonucleolytic;nucleic acid binding;RNA-DNA hybrid ribonuclease activity;	drought.mutant-control.mutant	0.0014748	2.26823	up-regulated
HORVU0Hr1G017960	0	nucleic acid binding;zinc ion binding;integral component of membrane;ADP binding;	drought.mutant-control.mutant	0.00147699	-3.82739	down-regulated
HORVU3Hr1G027970	Tyrosine--tRNA ligase	plasmodesma;integral component of membrane;Golgi apparatus;vacuole;ligase activity;O-acetyltransferase activity;	drought.mutant-control.mutant	0.00147858	-4.65772	down-regulated
HORVU3Hr1G066600	Transcription factor LATE FLOWERING	nucleus;DNA binding;positive regulation of nucleic acid-templated transcription;regulation of short-day photoperiodism, flowering;regulation of long-day photoperiodism, flowering;positive regulation of gene expression;integral component of membrane;regulation of transcription, DNA-templated;protein dimerization activity;DNA-binding transcription activator activity, RNA polymerase II-specific;hydr…	drought.mutant-control.mutant	0.00148303	-3.35616	down-regulated
HORVU2Hr1G086170	Cell division control protein B	ATPase activity;catalytic activity, acting on a protein;protein transport;asparagine synthase (glutamine-hydrolyzing) activity;cell cycle;phragmoplast;cell division;ATP binding;nucleus;microtubule severing;cytoskeleton;asparagine biosynthetic process;proteolysis;integral component of membrane;	drought.mutant-control.mutant	0.00149125	2.14357	up-regulated
HORVU4Hr1G082600	Bifunctional inhibitor/plant lipid transfer protein/seed storage helical domain	systemic acquired resistance;fatty acid binding;integral component of membrane;	drought.mutant-control.mutant	0.00150271	-3.80243	down-regulated
HORVU2Hr1G090690	ABA-responsive protein-like	nucleus;DNA binding;endopeptidase inhibitor activity;negative regulation of endopeptidase activity;	drought.mutant-control.mutant	0.00152117	-7.4514	down-regulated
HORVU3Hr1G087470	Carboxypeptidase	proteolysis;integral component of membrane;lyase activity;serine-type carboxypeptidase activity;cellular protein catabolic process;extracellular region;vacuole;	drought.mutant-control.mutant	0.00153147	-2.71711	down-regulated
HORVU1Hr1G015770	Serine-threonine kinase STK6	protein kinase activity;transmembrane receptor protein serine/threonine kinase signaling pathway;protein phosphorylation;defense response to bacterium;plasma membrane;ATP binding;transmembrane signaling receptor activity;protein binding;defense response to oomycetes;positive regulation of hydrogen peroxide metabolic process;integral component of membrane;peptidyl-tyrosine modification;positive re…	drought.mutant-control.mutant	0.00155435	2.07717	up-regulated
HORVU2Hr1G121580	Photosystem II protein D2	photosynthetic electron transport in photosystem II;electron transporter, transferring electrons within the cyclic electron transport pathway of photosynthesis activity;iron ion binding;photosystem II;integral component of membrane;protein-chromophore linkage;thylakoid membrane;chlorophyll binding;plastid;organelle subcompartment;	drought.mutant-control.mutant	0.00158879	-2.56014	down-regulated
HORVU2Hr1G095220	Replication factor C subunit	Ctf18 RFC-like complex;Elg1 RFC-like complex;transferase activity, transferring glycosyl groups;protein-DNA loading ATPase activity;DNA replication;DNA replication factor C complex;DNA binding;ATP binding;nucleus;DNA-directed DNA polymerase activity;DNA biosynthetic process;integral component of membrane;Rad17 RFC-like complex;	drought.mutant-control.mutant	0.00160947	2.04888	up-regulated
HORVU7Hr1G000040	Electron transporter	cell;protein disulfide oxidoreductase activity;electron transfer activity;cell redox homeostasis;electron transport chain;	drought.mutant-control.mutant	0.00161487	3.23884	up-regulated
HORVU0Hr1G022360	Glucose-methanol-choline oxidoreductase	oxidoreductase activity, acting on CH-OH group of donors;endoplasmic reticulum part;lyase activity;membrane part;organelle membrane;plasma membrane;GTP binding;endoplasmic reticulum membrane;RNA binding;flavin adenine dinucleotide binding;GTPase activity;nuclear outer membrane-endoplasmic reticulum membrane network;integral component of membrane;oxidation-reduction process;hydrolase activity;	drought.mutant-control.mutant	0.0016342	2.70242	up-regulated
HORVU3Hr1G116360	Pectin acetylesterase	endoplasmic reticulum membrane;DNA replication;cell wall;integral component of membrane;oxidation-reduction process;cell wall organization;dolichyl-phosphate-glucose-glycolipid alpha-glucosyltransferase activity;extracellular region;dolichol-linked oligosaccharide biosynthetic process;hydrolase activity;	drought.mutant-control.mutant	0.00163676	2.34221	up-regulated
HORVU2Hr1G032330	Sulfotransferase	sulfotransferase activity;	drought.mutant-control.mutant	0.00169968	2.43973	up-regulated
HORVU1Hr1G054530	T-complex protein 1 subunit epsilon	ATP binding;plasmodesma;cytoplasm;unfolded protein binding;protein folding;chaperone complex;plasma membrane;	drought.mutant-control.mutant	0.00171276	2.23308	up-regulated
HORVU7Hr1G097470	PA-domain containing subtilase family protein isoform 3	RNA phosphodiester bond hydrolysis, endonucleolytic;nucleic acid binding;RNA-DNA hybrid ribonuclease activity;proteolysis;cell wall;membrane;serine-type endopeptidase activity;integral component of membrane;extracellular region;	drought.mutant-control.mutant	0.00172352	-2.09442	down-regulated
HORVU2Hr1G024580	Hydroquinone glucosyltransferase	transferase activity, transferring hexosyl groups;	drought.mutant-control.mutant	0.00173802	5.87951	up-regulated
HORVU4Hr1G002330	Cation/calcium exchanger	transmembrane transport;cation transport;antiporter activity;integral component of membrane;response to osmotic stress;endoplasmic reticulum;vacuolar membrane;	drought.mutant-control.mutant	0.00177194	3.28568	up-regulated
HORVU3Hr1G060500	WRKY transcription factor 49	regulation of cell fate specification;regulation of response to salt stress;positive regulation of response to salt stress;double-stranded DNA binding;regulation of transcription, DNA-templated;sequence-specific DNA binding;positive regulation of biological process;defense response to bacterium;nucleus;DNA-binding transcription factor activity;positive regulation of nucleic acid-templated transcr…	drought.mutant-control.mutant	0.00177619	2.20931	up-regulated
HORVU5Hr1G030720	0	condensed chromosome;sister chromatid cohesion;plasmodesma;double-strand break repair via homologous recombination;integral component of membrane;SUMO ligase complex;chromosomal part;hydrolase activity;	drought.mutant-control.mutant	0.00178445	2.2635	up-regulated
HORVU6Hr1G024860	Tyrosine-sulfated glycopeptide receptor 1	ATP binding;integral component of membrane;protein serine/threonine kinase activity;protein phosphorylation;	drought.mutant-control.mutant	0.00181379	-2.31615	down-regulated
HORVU2Hr1G036590	Sugar transporter	transmembrane transport;transmembrane transporter activity;monovalent inorganic cation transport;2-alkenal reductase [NAD(P)] activity;integral component of membrane;carbohydrate transport;oxidation-reduction process;intrinsic component of plasma membrane;myo-inositol transport;lateral root formation;	drought.mutant-control.mutant	0.00181711	2.8731	up-regulated
HORVU1Hr1G073510	Cyclomaltodextrin glucanotransferase	carbohydrate metabolic process;alpha-amylase activity;starch binding;membrane;alpha-amylase activity (releasing maltohexaose);cation binding;phosphorylation;transferase activity;protein arginylation;arginyltransferase activity;kinase activity;	drought.mutant-control.mutant	0.00182257	2.05589	up-regulated
HORVU2Hr1G097270	Serine carboxypeptidase-like 5	proteolysis;serine-type carboxypeptidase activity;	drought.mutant-control.mutant	0.00183547	5.22107	up-regulated
HORVU5Hr1G114260	PTR2 domain-containing protein	oligopeptide transport;transmembrane transport;transmembrane transporter activity;integral component of membrane;	drought.mutant-control.mutant	0.00184242	3.37659	up-regulated
HORVU5Hr1G093270	Recombination protein RecA	chloroplast stroma;ATP diphosphatase activity;DNA repair;nucleus;ATP binding;DNA-dependent ATPase activity;DNA recombination;regulation of transcription, DNA-templated;single-stranded DNA binding;	drought.mutant-control.mutant	0.00184772	2.20053	up-regulated
HORVU2Hr1G106500	Myosin heavy chain-related	0	drought.mutant-control.mutant	0.00184788	-2.25492	down-regulated
HORVU4Hr1G020060	0	mitochondrion;regulation of gene expression;mitochondrial RNA 5'-end processing;microbody;	drought.mutant-control.mutant	0.00185447	2.07321	up-regulated
HORVU3Hr1G006440	Eukaryotic aspartyl protease family protein	aspartic-type endopeptidase activity;proteolysis;	drought.mutant-control.mutant	0.00186146	5.60336	up-regulated
HORVU2Hr1G023590	Non-cyanogenic beta-glucosidase	carbohydrate metabolic process;cytosolic ribosome;metal ion binding;integral component of membrane;hydrolase activity, hydrolyzing O-glycosyl compounds;plant-type cell wall;extracellular region;	drought.mutant-control.mutant	0.00188788	4.95087	up-regulated
HORVU4Hr1G000950	Phenolic glucoside malonyltransferase 1	transferase activity, transferring acyl groups other than amino-acyl groups;integral component of membrane;	drought.mutant-control.mutant	0.00190602	2.96425	up-regulated
HORVU7Hr1G012850	Histone like	nucleic acid phosphodiester bond hydrolysis;base-excision repair;nucleosome binding;chromosome condensation;cell redox homeostasis;nucleosome;nucleosome assembly;response to water deprivation;negative regulation of DNA recombination;peroxidase activity;DNA binding;nucleus;metal ion binding;endonuclease activity;negative regulation of chromatin silencing;cellular oxidant detoxification;DNA N-glyco…	drought.mutant-control.mutant	0.00192913	2.43282	up-regulated
HORVU3Hr1G009320	Non-specific lipid-transfer protein 3	lipid transport;integral component of membrane;lipid binding;defense response to bacterium;	drought.mutant-control.mutant	0.00192946	8.38047	up-regulated
HORVU7Hr1G046640	Putative GPI-anchored protein (Fragment)	integral component of membrane;	drought.mutant-control.mutant	0.00193645	4.27509	up-regulated
HORVU2Hr1G074520	Serine/threonine-protein kinase	protein serine/threonine kinase activity;nucleosome;protein phosphorylation;plasma membrane;ATP binding;nucleus;DNA binding;protein tyrosine kinase activity;recognition of pollen;protein heterodimerization activity;integral component of membrane;peptidyl-tyrosine modification;carbohydrate binding;	drought.mutant-control.mutant	0.00193793	2.08179	up-regulated
HORVU4Hr1G024960	Putative ATP-dependent Clp protease ATP-binding subunit	ATP binding;proteolysis;peptidase activity;	drought.mutant-control.mutant	0.00196684	-2.14518	down-regulated
HORVU1Hr1G040720	Long-chain-alcohol oxidase	flavin adenine dinucleotide binding;intracellular membrane-bounded organelle;membrane;oxidation-reduction process;alcohol metabolic process;long-chain-alcohol oxidase activity;	drought.mutant-control.mutant	0.00198052	2.79334	up-regulated
HORVU1Hr1G064460	Zeta-carotene desaturase	hydrolase activity, acting on ester bonds;metabolic process;mitochondrion;integral component of membrane;alpha-L-fucosidase activity;	drought.mutant-control.mutant	0.00203009	3.06299	up-regulated
HORVU1Hr1G068830	Non-specific lipid-transfer protein-like protein	lipid transport;integral component of membrane;lipid binding;	drought.mutant-control.mutant	0.00205695	2.07874	up-regulated
HORVU0Hr1G007750	Galactose oxidase, beta-propeller	zinc ion binding;endopeptidase activity;serine-type peptidase activity;regulation of transcription, DNA-templated;negative regulation of cytokinin-activated signaling pathway;metallopeptidase activity;nucleic acid binding;cell division;nucleus;proteolysis;integral component of membrane;cytosol;Cul3-RING ubiquitin ligase complex;phosphorylation;carbohydrate binding;kinase activity;regulation of ph…	drought.mutant-control.mutant	0.00210191	2.16556	up-regulated
HORVU3Hr1G034460	Purple acid phosphatase	metal ion binding;integral component of membrane;dephosphorylation;acid phosphatase activity;	drought.mutant-control.mutant	0.00210231	2.21868	up-regulated
HORVU3Hr1G045630	Amino acid-polyamine transporter	integral component of membrane;amino acid transmembrane transport;	drought.mutant-control.mutant	0.00210818	2.51564	up-regulated
HORVU6Hr1G079620	Glycoside hydrolase	GTP binding;carbohydrate metabolic process;calcium ion binding;hydrolase activity, hydrolyzing O-glycosyl compounds;protein histidine kinase activity;anchored component of plasma membrane;peptidyl-histidine phosphorylation;	drought.mutant-control.mutant	0.00216982	3.07124	up-regulated
HORVU7Hr1G040380	Chlorophyll a-b binding protein, chloroplastic	nucleic acid binding;metal ion binding;photosynthesis, light harvesting;photosystem II;integral component of membrane;chloroplast envelope;photosystem I;protein-chromophore linkage;chlorophyll binding;response to light stimulus;plastoglobule;chloroplast thylakoid membrane;	drought.mutant-control.mutant	0.00222466	-7.53071	down-regulated
HORVU6Hr1G067760	Phosphoenolpyruvate carboxylase kinase 2	phosphoenolpyruvate carboxykinase (ATP) activity;nucleus;ATP binding;abscisic acid-activated signaling pathway;calmodulin binding;peptidyl-serine modification;calcium-dependent protein kinase activity;cytoplasm;protein serine/threonine kinase activity;protein phosphorylation;intracellular signal transduction;	drought.mutant-control.mutant	0.00224378	2.8748	up-regulated
HORVU7Hr1G008470	Serine/threonine protein phosphatase	protein serine/threonine phosphatase activity;root development;nucleus;protein dephosphorylation;integral component of membrane;cytosol;negative regulation of stress-activated MAPK cascade;cation binding;negative regulation of transforming growth factor beta receptor signaling pathway;negative regulation of abscisic acid-activated signaling pathway;response to water deprivation;	drought.mutant-control.mutant	0.00224836	7.53979	up-regulated
HORVU0Hr1G014840	Leucine Rich Repeat family protein, expressed	integral component of membrane;phosphorylation;kinase activity;	drought.mutant-control.mutant	0.00230769	-2.5309	down-regulated
HORVU2Hr1G121110	Peptidyl-tRNA hydrolase mitochondrial	chloroplast;protein import into nucleus;integral component of membrane;aminoacyl-tRNA hydrolase activity;Ran GTPase binding;translation;	drought.mutant-control.mutant	0.00232135	2.36625	up-regulated
HORVU5Hr1G122950	LRR receptor-like serine/threonine-protein kinase FLS2	ATP binding;integral component of membrane;protein serine/threonine kinase activity;protein phosphorylation;plasma membrane;	drought.mutant-control.mutant	0.00237396	-2.32243	down-regulated
HORVU2Hr1G121300	Serine/threonine-protein kinase	ATP binding;nucleus;DNA binding;recognition of pollen;protein heterodimerization activity;integral component of membrane;mRNA processing;protein serine/threonine kinase activity;nucleosome;protein phosphorylation;carbohydrate binding;plasma membrane;	drought.mutant-control.mutant	0.00239847	-2.43513	down-regulated
HORVU4Hr1G048990	0	actin binding;	drought.mutant-control.mutant	0.00241783	-2.47783	down-regulated
HORVU3Hr1G077780	Pentatricopeptide repeat-containing protein mitochondrial	nucleotide binding;nucleic acid phosphodiester bond hydrolysis;nucleotidyltransferase activity;RNA binding;actin binding;endonuclease activity;mitochondrion;integral component of membrane;methyltransferase activity;methylation;response to sucrose;organelle inner membrane;	drought.mutant-control.mutant	0.00243295	2.50215	up-regulated
HORVU3Hr1G081180	Expansin	unidimensional cell growth;structural constituent of ribosome;primary root development;cell wall;membrane;plant-type cell wall organization;extracellular region;ribosome;translation;	drought.mutant-control.mutant	0.0024412	-6.27815	down-regulated
HORVU3Hr1G100040	0	ATP binding;cytoskeleton;cytoplasm;integral component of membrane;cell redox homeostasis;	drought.mutant-control.mutant	0.00245288	2.53704	up-regulated
HORVU6Hr1G001060	Leaf-specific thionin	response to bacterium;integral component of membrane;response to fungus;toxin activity;cytolysis in other organism;defense response;extracellular region;pathogenesis;	drought.mutant-control.mutant	0.00245288	-4.90335	down-regulated
HORVU6Hr1G001100	Leaf-specific thionin	response to bacterium;integral component of membrane;response to fungus;toxin activity;cytolysis in other organism;defense response;extracellular region;pathogenesis;	drought.mutant-control.mutant	0.00245288	-4.90335	down-regulated
HORVU7Hr1G082330	Gamma-aminobutyrate transaminase	ATP binding;pyridoxal phosphate binding;transaminase activity;mitochondrion;integral component of membrane;protein kinase activity;biotin biosynthetic process;protein phosphorylation;gamma-aminobutyric acid metabolic process;	drought.mutant-control.mutant	0.00247703	4.50911	up-regulated
HORVU3Hr1G057550	Single-stranded DNA-binding protein, mitochondrial	ATP binding;peptidyl-prolyl cis-trans isomerase activity;aspartic-type endopeptidase activity;chromosome organization;DNA replication;proteolysis;positive regulation of helicase activity;chromosome;protein peptidyl-prolyl isomerization;single-stranded DNA binding;mitochondrial nucleoid;	drought.mutant-control.mutant	0.00249777	2.62728	up-regulated
HORVU6Hr1G073300	3-ketoacyl-CoA synthase	nucleic acid binding;zinc ion binding;transferase activity, transferring acyl groups other than amino-acyl groups;oxidoreductase activity;integral component of membrane;lyase activity;oxidation-reduction process;fatty acid biosynthetic process;	drought.mutant-control.mutant	0.00250312	5.04755	up-regulated
HORVU6Hr1G076340	protein O-linked-mannose beta-1,4-N-acetylglucosaminyltransferase 2-like	transferase activity, transferring glycosyl groups;	drought.mutant-control.mutant	0.00250716	4.80614	up-regulated
HORVU5Hr1G059450	Transposase (Fragment)	zinc ion binding;	drought.mutant-control.mutant	0.00251763	2.8521	up-regulated
HORVU4Hr1G009990	Non-structural protein 1	proteolysis;integral component of membrane;peptidase activity;	drought.mutant-control.mutant	0.00251838	2.21486	up-regulated
HORVU1Hr1G088920	Chlorophyll a-b binding protein, chloroplastic	photosynthesis, light harvesting;photosystem II;chloroplast envelope;photosystem I;regulation of transcription, DNA-templated;response to light stimulus;chloroplast thylakoid membrane;nucleic acid binding;DNA binding;DNA-binding transcription factor activity;metal ion binding;integral component of membrane;protein-chromophore linkage;chlorophyll binding;plastoglobule;	drought.mutant-control.mutant	0.00254646	-8.38757	down-regulated
HORVU2Hr1G016660	DNA primases	RNA phosphodiester bond hydrolysis, endonucleolytic;protein-cysteine S-palmitoyltransferase activity;mitochondrial DNA replication;response to UV;chromatin binding;plasma membrane;DNA replication, synthesis of RNA primer;DNA primase activity;nucleic acid binding;nucleus;RNA-DNA hybrid ribonuclease activity;DNA-directed DNA polymerase activity;mitochondrial matrix;integral component of membrane;re…	drought.mutant-control.mutant	0.00260747	2.64713	up-regulated
HORVU1Hr1G079130	Polygalacturonase	carbohydrate metabolic process;lyase activity;integral component of membrane;polygalacturonase activity;cell wall organization;extracellular region;plant-type cell wall;	drought.mutant-control.mutant	0.0026182	2.06292	up-regulated
HORVU1Hr1G063710	Pectinesterase	response to cold;pectin catabolic process;negative regulation of catalytic activity;enzyme inhibitor activity;aspartyl esterase activity;cell wall;integral component of membrane;response to brassinosteroid;response to fungus;extracellular region;cell wall modification;pectinesterase activity;	drought.mutant-control.mutant	0.00262456	9.01364	up-regulated
HORVU7Hr1G097210	Heavy metal transporter	ATP binding;ATPase-coupled cation transmembrane transporter activity;metal ion binding;cation transmembrane transport;integral component of membrane;metal ion transport;	drought.mutant-control.mutant	0.00265239	-5.15877	down-regulated
HORVU2Hr1G074960	Cellulose synthase-like protein H3	nucleic acid binding;RNA phosphodiester bond hydrolysis, endonucleolytic;RNA-DNA hybrid ribonuclease activity;trans-Golgi network;integral component of membrane;cellulose synthase (UDP-forming) activity;cellulose biosynthetic process;Golgi membrane;cell wall organization;plasma membrane;plant-type primary cell wall biogenesis;	drought.mutant-control.mutant	0.00266631	-2.25217	down-regulated
HORVU4Hr1G087100	Branched-chain-amino-acid aminotransferase	chloroplast stroma;L-leucine transaminase activity;L-valine transaminase activity;ATP binding;tRNA aminoacylation for protein translation;aminoacyl-tRNA ligase activity;branched-chain amino acid biosynthetic process;L-isoleucine transaminase activity;	drought.mutant-control.mutant	0.00266631	-5.04016	down-regulated
HORVU2Hr1G032350	Nucleic acid binding	nucleic acid binding;ATP binding;nucleus;RNA helicase activity;DNA duplex unwinding;integral component of membrane;nucleotide-excision repair;regulation of transcription, DNA-templated;helicase activity;3'-5' DNA helicase activity;	drought.mutant-control.mutant	0.00266959	2.26452	up-regulated
HORVU2Hr1G033540	Putative zinc finger, CCHC-type	nucleic acid binding;RNA-directed DNA polymerase activity;DNA integration;RNA-dependent DNA biosynthetic process;	drought.mutant-control.mutant	0.00267092	2.94568	up-regulated
HORVU2Hr1G032610	glycine-rich RNA-binding protein 3, mitochondrial-like	RNA binding;mitochondrion;mitochondrial mRNA modification;ribonucleoprotein complex;	drought.mutant-control.mutant	0.00267998	4.55576	up-regulated
HORVU1Hr1G072590	ER glycerol-phosphate acyltransferase	transferase activity, transferring acyl groups;cutin biosynthetic process;integral component of membrane;phosphatase activity;CDP-diacylglycerol biosynthetic process;dephosphorylation;suberin biosynthetic process;	drought.mutant-control.mutant	0.00273474	6.06358	up-regulated
HORVU3Hr1G022260	Omega-hydroxypalmitate O-feruloyl transferase	transferase activity, transferring acyl groups other than amino-acyl groups;	drought.mutant-control.mutant	0.00274547	2.73118	up-regulated
HORVU6Hr1G012270	Putative terpene synthase	magnesium ion binding;chloroplast;monoterpene biosynthetic process;defense response to bacterium;terpenoid biosynthetic process;terpene synthase activity;S-linalool synthase activity;	drought.mutant-control.mutant	0.00274835	-3.79906	down-regulated
HORVU6Hr1G075060	Phosphoglycerate/bisphosphoglycerate mutase	DNA repair;plastid;phosphatidylinositol dephosphorylation;ATP binding;protein heterodimerization activity;intracellular membrane-bounded organelle;phosphoglycerate mutase activity;cytosol;histone phosphorylation;intramolecular lyase activity;sterol transporter activity;response to ionizing radiation;glycolytic process;telomere maintenance;nucleosome;protein serine/threonine kinase activity;DNA bi…	drought.mutant-control.mutant	0.00278957	-2.43542	down-regulated
HORVU3Hr1G025400	0	enone reductase activity;coenzyme binding;xylem and phloem pattern formation;proteolysis;serine-type endopeptidase activity;integral component of membrane;response to wounding;cytosol;steroid metabolic process;protein dimerization activity;oxidation-reduction process;	drought.mutant-control.mutant	0.00281579	2.36709	up-regulated
HORVU1Hr1G090780	Tetratricopeptide repeat (TPR)-like superfamily protein	nucleic acid phosphodiester bond hydrolysis;lysosome organization;zinc ion binding;chloroplast;microtubule severing;RNA modification;endonuclease activity;chloroplast organization;response to light stimulus;microtubule-severing ATPase activity;	drought.mutant-control.mutant	0.00282754	2.55595	up-regulated
HORVU7Hr1G098670	Pentatricopeptide repeat-containing protein-like	nucleic acid phosphodiester bond hydrolysis;zinc ion binding;catalytic activity, acting on a protein;RNA modification;plasma membrane;chloroplast;microtubule severing;iron ion binding;proteolysis;integral component of membrane;iron-sulfur cluster binding;hydrolase activity;iron-sulfur cluster assembly;	drought.mutant-control.mutant	0.00289349	-2.14116	down-regulated
HORVU6Hr1G088680	Rho-N domain-containing protein 1 chloroplastic	DNA binding;chloroplast;response to abscisic acid;chloroplast rRNA processing;chloroplast mRNA processing;DNA-templated transcription, termination;rRNA binding;protein self-association;regulation of growth;	drought.mutant-control.mutant	0.00290815	2.46102	up-regulated
HORVU0Hr1G005300	Flavone synthase typeI2	leaf senescence;cysteine-type peptidase activity;response to fungus;response to salicylic acid;pigment biosynthetic process;flavonoid biosynthetic process;defense response to bacterium;L-ascorbic acid binding;flavone metabolic process;salicylic acid catabolic process;oxidoreductase activity;metal ion binding;defense response to oomycetes;proteolysis;integral component of membrane;oxidation-reduct…	drought.mutant-control.mutant	0.00294937	-3.18116	down-regulated
HORVU1Hr1G074390	Deoxycytidine kinase	ATP binding;nucleotide biosynthetic process;phosphorylation;deoxyribonucleoside monophosphate biosynthetic process;kinase activity;	drought.mutant-control.mutant	0.00298711	2.91976	up-regulated
HORVU5Hr1G008120	Zinc finger protein 1	root hair elongation;regulation of transcription, DNA-templated;root hair initiation;ethylene-activated signaling pathway;gibberellic acid mediated signaling pathway;cytokinin-activated signaling pathway;nucleic acid binding;nucleus;DNA-binding transcription factor activity;protein binding;regulation of timing of transition from vegetative to reproductive phase;metal ion binding;trichome differen…	drought.mutant-control.mutant	0.00299937	-7.71756	down-regulated
HORVU2Hr1G009940	probable L-ascorbate peroxidase 4, peroxisomal	seed trichome elongation;response to antibiotic;Golgi apparatus;lipid binding;vacuolar membrane;response to cytokinin;response to oxygen-containing compound;microbody part;vacuolar part;response to oxidative stress;plasmodesma;cellular response to stress;cytosol;response to inorganic substance;protein homodimerization activity;chloroplast envelope;response to ethylene;heme binding;hydrogen peroxi…	drought.mutant-control.mutant	0.00301631	2.46643	up-regulated
HORVU7Hr1G036720	Germin-like protein 8-14	molybdenum ion binding;anion binding;nutrient reservoir activity;coenzyme binding;oxidoreductase activity;apoplast;cell wall;integral component of membrane;ribonucleotide binding;oxidation-reduction process;manganese ion binding;extracellular matrix;vitamin B6 binding;	drought.mutant-control.mutant	0.00302015	-5.39586	down-regulated
HORVU3Hr1G107350	Glutathione S-transferase	cytoplasm;glutathione metabolic process;glutathione transferase activity;	drought.mutant-control.mutant	0.00321256	3.58297	up-regulated
HORVU2Hr1G097710	F-box domain containing protein, expressed	DNA binding;histone deacetylase activity;integral component of membrane;lyase activity;SCF-dependent proteasomal ubiquitin-dependent protein catabolic process;SCF ubiquitin ligase complex;histone deacetylation;	drought.mutant-control.mutant	0.00321349	2.2229	up-regulated
HORVU6Hr1G035970	Riboflavin synthase-like superfamily protein	peroxidase activity;oxidoreductase activity, acting on NAD(P)H, oxygen as acceptor;antioxidant activity;oxidoreductase activity;calcium ion binding;NAD(P)H oxidase activity;cellular oxidant detoxification;integral component of membrane;oxidation-reduction process;plasma membrane;	drought.mutant-control.mutant	0.00322201	-4.92063	down-regulated
HORVU1Hr1G069830	Expansin	FAD binding;unidimensional cell growth;structural constituent of ribosome;syncytium formation;primary root development;cell wall;membrane;plant-type cell wall organization;extracellular region;ribosome;translation;	drought.mutant-control.mutant	0.00322252	-9.85572	down-regulated
HORVU5Hr1G070240	Queuine tRNA-ribosyltransferase	cytoplasm;metal ion binding;integral component of membrane;tRNA-guanine transglycosylation;queuine tRNA-ribosyltransferase activity;	drought.mutant-control.mutant	0.00328152	2.00717	up-regulated
HORVU7Hr1G104180	0	DNA binding;nucleus;plasmodesma;metal ion binding;electron transfer activity;integral component of membrane;electron transport chain;vacuole;aleurone grain membrane;anchored component of plasma membrane;	drought.mutant-control.mutant	0.00328896	2.2987	up-regulated
HORVU3Hr1G082030	Monofunctional biosynthetic peptidoglycan transglycosylase	0	drought.mutant-control.mutant	0.00332233	2.33695	up-regulated
HORVU3Hr1G114210	Transcription initiation factor IIA subunit 2	translation initiation factor activity;transcription coactivator activity;RNA polymerase II core promoter sequence-specific DNA binding;RNA polymerase II general transcription initiation factor activity;transcription preinitiation complex assembly;transcription factor TFIIA complex;TBP-class protein binding;translational initiation;positive regulation of DNA-binding transcription factor activity;…	drought.mutant-control.mutant	0.00335463	2.28284	up-regulated
HORVU0Hr1G010660	Nse1 non-SMC component of SMC5-6 complex family protein, expressed	DNA repair;ubiquitin-protein transferase activity;nucleus;protein binding;metal ion binding;Smc5-Smc6 complex;integral component of membrane;DNA recombination;cellular response to nitrate;hydrolase activity;protein ubiquitination;	drought.mutant-control.mutant	0.00336314	2.64984	up-regulated
HORVU5Hr1G068590	Mitochondrial/chloroplast ribosomal protein L4	RNA splicing;structural constituent of ribosome;metal ion binding;chromatin binding;ribosome;small nuclear ribonucleoprotein complex;translation;	drought.mutant-control.mutant	0.00338131	2.32736	up-regulated
HORVU5Hr1G091920	Copine	metal ion binding;ligase activity;	drought.mutant-control.mutant	0.00338754	2.27232	up-regulated
HORVU7Hr1G073590	Flavonoid 3'-monooxygenase	zinc ion binding;pyridoxal phosphate binding;oxidoreductase activity, acting on paired donors, with incorporation or reduction of molecular oxygen;cellular amino acid metabolic process;flavonoid biosynthetic process;monooxygenase activity;heme binding;medium-chain fatty acid biosynthetic process;lipid hydroxylation;iron ion binding;anther development;integral component of membrane;oxidation-reduc…	drought.mutant-control.mutant	0.00339842	2.47651	up-regulated
HORVU2Hr1G094100	Putative N-acetylgalactosaminide beta-1,3-galactosyltransferase	DNA repair;strictosidine synthase activity;RNA binding;acetylglucosaminyltransferase activity;integral component of membrane;glycoprotein-N-acetylgalactosamine 3-beta-galactosyltransferase activity;signal peptide processing;peptidase activity;biosynthetic process;signal peptidase complex;	drought.mutant-control.mutant	0.00341609	2.16663	up-regulated
HORVU1Hr1G072220	Cell-autonomous heat shock cognate protein 70	heat shock protein binding;2-alkenal reductase [NAD(P)] activity;chaperone cofactor-dependent protein refolding;unfolded protein binding;protein refolding;response to virus;plasma membrane;ATPase activity, coupled;ATP binding;cellular response to heat;protein folding chaperone;cytoplasm;intracellular membrane-bounded organelle;cell wall;cellular response to unfolded protein;oxidation-reduction pr…	drought.mutant-control.mutant	0.00342157	2.04427	up-regulated
HORVU7Hr1G011250	Putative ankyrin repeat-containing domain-containing protein	endoplasmic reticulum membrane;ubiquitin-protein transferase activity;oligosaccharide-lipid intermediate biosynthetic process;dolichyl pyrophosphate Man9GlcNAc2 alpha-1,3-glucosyltransferase activity;metal ion binding;protein N-linked glycosylation;ligase activity;protein ubiquitination;	drought.mutant-control.mutant	0.00343896	2.4776	up-regulated
HORVU5Hr1G081160	U-box domain-containing protein 73-like	ubiquitin-protein transferase activity;protein ubiquitination;	drought.mutant-control.mutant	0.00344346	3.38175	up-regulated
HORVU6Hr1G029540	0	hydrolase activity, acting on ester bonds;	drought.mutant-control.mutant	0.00353819	2.09182	up-regulated
HORVU6Hr1G084290	Putative hexose transporter	generation of precursor metabolites and energy;transmembrane transport;transmembrane transporter activity;response to salt stress;monovalent inorganic cation transport;2-alkenal reductase [NAD(P)] activity;electron transfer activity;carbohydrate transport;electron transport chain;plasma membrane;response to water deprivation;plasmodesma;response to abscisic acid;integral component of membrane;oxi…	drought.mutant-control.mutant	0.00358471	-3.93322	down-regulated
HORVU6Hr1G012630	F-box domain containing protein, expressed	integral component of membrane;	drought.mutant-control.mutant	0.00359807	2.46833	up-regulated
HORVU4Hr1G035740	DUF724 domain-containing protein 2	0	drought.mutant-control.mutant	0.003614	2.09293	up-regulated
HORVU3Hr1G081230	Expansin	unidimensional cell growth;structural constituent of ribosome;primary root development;cell wall;membrane;plant-type cell wall organization;extracellular region;ribosome;translation;	drought.mutant-control.mutant	0.00368076	-8.23037	down-regulated
HORVU3Hr1G085480	Carbohydrate kinase PfkB	zinc ion binding;etioplast organization;plastid-encoded plastid RNA polymerase complex;plastid transcription;regulation of transcription, DNA-templated;protein self-association;chloroplast organization;chloroplast nucleoid;nucleus;cellular carbohydrate metabolic process;phosphorylation;phosphotransferase activity, alcohol group as acceptor;kinase activity;	drought.mutant-control.mutant	0.00373633	2.84295	up-regulated
HORVU2Hr1G032620	0	mitochondrial mRNA modification;maternal specification of dorsal/ventral axis, oocyte, germ-line encoded;cellular protein modification process;protein kinase activity;extracellular region;pathogenesis;cell surface;regulation of translation;ubiquitin-protein transferase activity;ATP binding;wound healing;RNA binding;chromosome organization;calcium ion binding;mitochondrion;cell wall;pole plasm osk…	drought.mutant-control.mutant	0.00375244	4.76116	up-regulated
HORVU7Hr1G092300	Extracellular ligand-gated ion channel	organ growth;regulation of cell division;integral component of membrane;plasma membrane;	drought.mutant-control.mutant	0.00386819	2.26243	up-regulated
HORVU6Hr1G012830	N-acetylglucosamine kinase	FACT complex;catalytic activity, acting on a protein;nucleosome binding;protein alkylation;methyltransferase activity;transcription elongation from RNA polymerase II promoter;positive regulation of transcription elongation from RNA polymerase II promoter;histone binding;phosphorylation;DNA replication-independent nucleosome organization;kinase activity;methylation;peptidyl-lysine modification;	drought.mutant-control.mutant	0.00386967	3.03333	up-regulated
HORVU3Hr1G073540	Structure-specific endonuclease subunit SLX1	zinc ion binding;microtubule severing;chloroplast;mRNA metabolic process;mitochondrial RNA metabolic process;RNA modification;mitochondrion;integral component of membrane;chloroplast RNA processing;microtubule-severing ATPase activity;	drought.mutant-control.mutant	0.00395639	2.17949	up-regulated
HORVU5Hr1G079970	1-O-acylglucose:anthocyanin acyltransferase	secondary metabolic process;transferase activity, transferring acyl groups;proteolysis;integral component of membrane;serine-type carboxypeptidase activity;	drought.mutant-control.mutant	0.00396588	4.18244	up-regulated
HORVU7Hr1G098260	Xyloglucan endotransglucosylase/hydrolase	apoplast;cell wall;integral component of membrane;cell wall organization;xyloglucan:xyloglucosyl transferase activity;hydrolase activity, hydrolyzing O-glycosyl compounds;xyloglucan metabolic process;cell wall biogenesis;	drought.mutant-control.mutant	0.00408969	-4.56646	down-regulated
HORVU5Hr1G043460	Calcium-binding protein CML	calcium ion binding;mitochondrion;integral component of membrane;calcium-mediated signaling;	drought.mutant-control.mutant	0.00409768	-2.52271	down-regulated
HORVU3Hr1G050380	Harbinger transposase-derived nuclease	proton transmembrane transporter activity;solute:cation antiporter activity;proton transmembrane transport;protein kinase activity;proton-transporting V-type ATPase, V1 domain;protein phosphorylation;vacuolar membrane;plasma membrane;ubiquitin-protein transferase activity;ATP binding;chloroplast;integral component of membrane;protein ubiquitination;	drought.mutant-control.mutant	0.00410551	2.42326	up-regulated
HORVU6Hr1G034110	Mitotic checkpoint serine/threonine-protein kinase BUB1	mitotic spindle assembly checkpoint;U2AF;catalytic activity, acting on a protein;cellular protein modification process;double-strand break repair via homologous recombination;condensed nuclear chromosome kinetochore;four-way junction helicase activity;3'-5' DNA helicase activity;DNA unwinding involved in DNA replication;mRNA splicing, via spliceosome;nucleic acid binding;nucleotide binding;protei…	drought.mutant-control.mutant	0.00412113	2.54744	up-regulated
HORVU1Hr1G035730	Putative zinc finger, CCHC-type	nucleic acid binding;nucleus;zinc ion binding;DNA integration;regulation of transcription, DNA-templated;	drought.mutant-control.mutant	0.00413464	-2.91497	down-regulated
HORVU1Hr1G094880	Flavonoid 3'-monooxygenase	dioxygenase activity;nucleic acid binding;oxidoreductase activity, acting on paired donors, with incorporation or reduction of molecular oxygen;iron ion binding;integral component of membrane;oxidation-reduction process;flavonoid biosynthetic process;monooxygenase activity;heme binding;response to auxin;	drought.mutant-control.mutant	0.00413955	4.33094	up-regulated
HORVU7Hr1G099580	0	jasmonic acid metabolic process;metal ion binding;jasmonyl-Ile conjugate hydrolase activity;hippurate hydrolase activity;integral component of membrane;response to jasmonic acid;endoplasmic reticulum;auxin metabolic process;regulation of systemic acquired resistance;peptidyl-lysine modification to peptidyl-hypusine;IAA-Ala conjugate hydrolase activity;	drought.mutant-control.mutant	0.00417118	2.4274	up-regulated
HORVU5Hr1G053010	Enoyl-ACP reductase	plastid stroma;fatty acid biosynthetic process;plastid envelope;Mo-molybdopterin cofactor biosynthetic process;thylakoid;chloroplast;RNA binding;copper ion binding;enoyl-[acyl-carrier-protein] reductase (NADPH, B-specific) activity;enoyl-[acyl-carrier-protein] reductase (NADH) activity;integral component of membrane;oxidation-reduction process;4 iron, 4 sulfur cluster binding;enoyl-[acyl-carrier-…	drought.mutant-control.mutant	0.00418294	3.47181	up-regulated
HORVU1Hr1G092150	Serine carboxypeptidase-like 50	proteolysis;integral component of membrane;serine-type carboxypeptidase activity;cellular protein catabolic process;vacuole;	drought.mutant-control.mutant	0.00428748	2.38134	up-regulated
HORVU5Hr1G095190	N(6)-adenine-specific DNA methyltransferase 2 (Fragment)	pyridoxal phosphate binding;signal transduction;serine-type endopeptidase activity;diacylglycerol kinase activity;biosynthetic process;nucleic acid binding;NAD+ kinase activity;cytoplasm;oxidoreductase activity;peptidyl-lysine methylation;proteolysis;integral component of membrane;oxidation-reduction process;phosphorylation;protein-lysine N-methyltransferase activity;	drought.mutant-control.mutant	0.00430706	2.86668	up-regulated
HORVU7Hr1G012380	Granule-bound starch synthase 1, chloroplastic/amyloplastic	chloroplast;starch biosynthetic process;starch synthase activity;amyloplast;glycogen (starch) synthase activity;NDP-glucose-starch glucosyltransferase activity;IgE binding;alpha-1,4-glucan synthase activity;ADP binding;	drought.mutant-control.mutant	0.00432307	6.77485	up-regulated
HORVU2Hr1G003040	Putative disease resistance RPP13-like protein 1	0	drought.mutant-control.mutant	0.00436162	3.93321	up-regulated
HORVU2Hr1G127070	1-phosphatidylinositol-3-phosphate 5-kinase	ATP binding;phosphatidylinositol phosphate kinase activity;integral component of membrane;phosphatidylinositol phosphorylation;endosome membrane;	drought.mutant-control.mutant	0.00436422	-2.2708	down-regulated
HORVU3Hr1G114240	Pentatricopeptide repeat-containing protein chloroplastic	RNA splicing;chloroplast;mitochondrion;methyltransferase activity;methylation;	drought.mutant-control.mutant	0.00437382	3.40535	up-regulated
HORVU2Hr1G074940	0	nucleic acid binding;trans-Golgi network;metal ion binding;integral component of membrane;DNA integration;cellulose synthase (UDP-forming) activity;cellulose biosynthetic process;Golgi membrane;cell wall organization;plasma membrane;plant-type primary cell wall biogenesis;	drought.mutant-control.mutant	0.00437631	-2.21878	down-regulated
HORVU1Hr1G062030	Basic endochitinase A	cell wall macromolecule catabolic process;chitin binding;chitin catabolic process;protein kinase activity;response to cadmium ion;vacuolar membrane;plant-type hypersensitive response;protein phosphorylation;chitinase activity;ATP binding;carbohydrate metabolic process;integral component of membrane;killing of cells of other organism;cytosol;defense response to fungus;polysaccharide binding;	drought.mutant-control.mutant	0.00443161	4.86552	up-regulated
HORVU1Hr1G075900	Shikimate O-hydroxycinnamoyltransferase	cutin biosynthetic process;transferase activity, transferring acyl groups other than amino-acyl groups;localization;seed trichome initiation;cytoplasm;integral component of membrane;trichome morphogenesis;	drought.mutant-control.mutant	0.00447021	4.00843	up-regulated
HORVU2Hr1G120340	0	fucosylation;integral component of membrane;galactoside 2-alpha-L-fucosyltransferase activity;hydrolase activity;cell wall biogenesis;	drought.mutant-control.mutant	0.00456924	2.24347	up-regulated
HORVU2Hr1G121350	RBR-type E3 ubiquitin transferase	RNA phosphodiester bond hydrolysis, endonucleolytic;transferase activity, transferring acyl groups;ubiquitin-like protein ligase activity;ubiquitin-dependent protein catabolic process;nucleic acid binding;ubiquitin-protein transferase activity;RNA-DNA hybrid ribonuclease activity;ubiquitin conjugating enzyme binding;ubiquitin ligase complex;metal ion binding;cytoplasm;integral component of membra…	drought.mutant-control.mutant	0.00471516	2.44227	up-regulated
HORVU4Hr1G077500	Protein WEAK CHLOROPLAST MOVEMENT UNDER BLUE LIGHT 1	embryo development ending in seed dormancy;RNA modification;Golgi membrane;helicase activity;microtubule-based movement;chloroplast accumulation movement;ATP binding;chloroplast avoidance movement;calcium ion binding;DNA duplex unwinding;cytosol;sister chromatid cohesion;zinc ion binding;catalytic activity, acting on DNA;chromosome condensation;cohesin complex;chromatin binding;pathogenesis;plasm…	drought.mutant-control.mutant	0.00474708	2.45646	up-regulated
HORVU2Hr1G029180	Putative tetratricopeptide-like helical domain, DYW domain-containing protein	zinc ion binding;	drought.mutant-control.mutant	0.00476952	2.35829	up-regulated
HORVU3Hr1G014080	Omega-hydroxypalmitate O-feruloyl transferase	transferase activity, transferring acyl groups other than amino-acyl groups;vesicle-mediated transport;intracellular transport;protein transport;proteolysis;integral component of membrane;clathrin adaptor complex;serine-type carboxypeptidase activity;cellular protein localization;	drought.mutant-control.mutant	0.00486029	-2.37032	down-regulated
HORVU3Hr1G084990	Chloroplastic glycerol-3-phosphate acyltransferase 6	transferase activity, transferring acyl groups;cutin biosynthetic process;flower development;integral component of membrane;phosphatase activity;protein homooligomerization;phospholipid biosynthetic process;dephosphorylation;	drought.mutant-control.mutant	0.0049508	2.36954	up-regulated
HORVU4Hr1G012560	Thioredoxin	negative regulation of plant-type hypersensitive response;protein disulfide oxidoreductase activity;protein binding;cell death;protein-disulfide reductase activity;cell redox homeostasis;oxidation-reduction process;defense response;chloroplast nucleoid;plastid organization;thylakoid;	drought.mutant-control.mutant	0.00505924	2.38542	up-regulated
HORVU7Hr1G031430	Glutamate receptor 2.5	ligand-gated ion channel activity;ion transmembrane transport;integral component of membrane;	drought.mutant-control.mutant	0.0050612	2.71537	up-regulated
HORVU6Hr1G000830	Leaf-specific thionin	response to bacterium;response to fungus;toxin activity;cytolysis in other organism;defense response;extracellular region;pathogenesis;	drought.mutant-control.mutant	0.0050696	-6.27761	down-regulated
HORVU6Hr1G072090	Uclacyanin-2	electron transfer activity;integral component of membrane;electron transport chain;anchored component of plasma membrane;	drought.mutant-control.mutant	0.00508406	2.64151	up-regulated
HORVU3Hr1G068750	ABC transporter G family member 29	ATPase activity;ATP binding;ATPase-coupled transmembrane transporter activity;transmembrane transport;integral component of membrane;plasma membrane;	drought.mutant-control.mutant	0.00511813	2.85417	up-regulated
HORVU5Hr1G009510	Pentatricopeptide repeat-containing protein	zinc ion binding;mitochondrion;methyltransferase activity;methylation;	drought.mutant-control.mutant	0.00519235	2.02115	up-regulated
HORVU5Hr1G103990	Chemocyanin	electron transfer activity;integral component of membrane;electron transport chain;anchored component of plasma membrane;	drought.mutant-control.mutant	0.0052273	-2.44322	down-regulated
HORVU6Hr1G033190	ubiquitin-conjugating enzyme E2 22-like	ATP binding;catalytic activity, acting on a protein;transmembrane transport;auxin efflux transmembrane transporter activity;cytoplasm;integral component of membrane;ubiquitin activating enzyme activity;auxin efflux;transferase activity;ubiquitin-dependent protein catabolic process;protein ubiquitination;	drought.mutant-control.mutant	0.00524182	-2.63161	down-regulated
HORVU5Hr1G114070	Endoplasmic reticulum-adenine nucleotide transporter	zinc ion binding;transmembrane transport;transmembrane transporter activity;lysine biosynthetic process via diaminopimelate;chloroplast envelope;S-adenosyl-L-methionine transmembrane transport;hydrolase activity, hydrolyzing O-glycosyl compounds;chloroplast organization;nucleus;carbohydrate metabolic process;diaminopimelate epimerase activity;plastid membrane;mitochondrion;S-adenosyl-L-methionine…	drought.mutant-control.mutant	0.0052757	2.12852	up-regulated
HORVU3Hr1G086510	Thaumatin	plasmodesma;structural constituent of ribosome;cell wall;integral component of membrane;defense response;extracellular region;ribosome;translation;	drought.mutant-control.mutant	0.00529013	5.48458	up-regulated
HORVU4Hr1G078710	Pumilio RNA-binding repeat	negative regulation of chromatin silencing involved in replicative cell aging;endoplasmic reticulum part;protein localization;membrane part;fatty acid biosynthetic process;organelle membrane;nuclear-transcribed mRNA catabolic process, deadenylation-dependent decay;RNA binding;metal ion binding;nuclear outer membrane-endoplasmic reticulum membrane network;3-hydroxy-arachidoyl-CoA dehydratase activ…	drought.mutant-control.mutant	0.00529685	2.83394	up-regulated
HORVU6Hr1G008640	Catalase	drug catabolic process;response to salt;nitric oxide homeostasis;regulation of cellular response to heat;response to antibiotic;cold acclimation;response to xenobiotic stimulus;response to light stimulus;response to water deprivation;response to auxin;response to oxidative stress;response to heat;protein homotetramerization;cofactor catabolic process;cofactor biosynthetic process;antibiotic biosy…	drought.mutant-control.mutant	0.00541917	2.61582	up-regulated
HORVU4Hr1G058450	Ankyrin repeat-containing protein isoform A	ATP binding;integral component of membrane;protein kinase activity;proteasome complex;protein phosphorylation;	drought.mutant-control.mutant	0.00546596	-3.29745	down-regulated
HORVU2Hr1G044620	0	sigma factor activity;substituted mannan metabolic process;hydrolase activity, acting on acid phosphorus-nitrogen bonds;drug binding;regulation of DNA-templated transcription, initiation;siderophore transmembrane transport;seed trichome elongation;homophilic cell adhesion via plasma membrane adhesion molecules;structural constituent of cell wall;extracellular region;protein phosphorylation;plasma…	drought.mutant-control.mutant	0.00547326	7.71286	up-regulated
HORVU3Hr1G081900	F-box protein interaction domain containing protein	phosphorylation;kinase activity;	drought.mutant-control.mutant	0.0054843	2.32115	up-regulated
HORVU4Hr1G036460	0	nucleic acid phosphodiester bond hydrolysis;zinc ion binding;helicase activity;DNA metabolic process;cellular response to DNA damage stimulus;protein serine/threonine kinase activity;protein phosphorylation;nucleic acid binding;ATP binding;RNA-directed DNA polymerase activity;nuclear-transcribed mRNA catabolic process, nonsense-mediated decay;nuclease activity;nucleobase-containing compound biosy…	drought.mutant-control.mutant	0.0054843	2.38505	up-regulated
HORVU2Hr1G112860	RBR-type E3 ubiquitin transferase	nucleic acid binding;DNA catabolic process;nucleic acid phosphodiester bond hydrolysis;endonuclease activity;integral component of membrane;	drought.mutant-control.mutant	0.00552436	3.00867	up-regulated
HORVU1Hr1G081710	Cytochrome P450 monooxygenase	oxidoreductase activity, acting on paired donors, with incorporation or reduction of molecular oxygen;iron ion binding;integral component of membrane;oxidation-reduction process;monooxygenase activity;heme binding;	drought.mutant-control.mutant	0.00554502	7.84717	up-regulated
HORVU6Hr1G019380	NAC transcription factor	nucleus;DNA binding;DNA-binding transcription factor activity;positive regulation of nucleic acid-templated transcription;anther development;embryo development ending in seed dormancy;positive regulation of gene expression;plant-type cell wall modification involved in multidimensional cell growth;regulation of transcription, DNA-templated;pollen development;	drought.mutant-control.mutant	0.00559315	5.35358	up-regulated
HORVU6Hr1G012110	Linalool synthase, chloroplastic	tricyclene synthase activity;defense response to bacterium;magnesium ion binding;chloroplast;inositol oxygenase activity;negative regulation of catalytic activity;enzyme inhibitor activity;iron ion binding;monoterpene biosynthetic process;integral component of membrane;inositol catabolic process;oxidation-reduction process;terpenoid biosynthetic process;terpene synthase activity;S-linalool syntha…	drought.mutant-control.mutant	0.00563358	-3.78341	down-regulated
HORVU7Hr1G121440	Transport and Golgi organization 2	RNA phosphodiester bond hydrolysis, endonucleolytic;FAD binding;lyase activity;tRNA splicing, via endonucleolytic cleavage and ligation;mRNA processing;tRNA-intron endonuclease complex;threonyl-tRNA aminoacylation;tRNA-intron endonuclease activity;nucleic acid binding;ATP binding;phospholipid transporter activity;cytoplasm;integral component of membrane;threonine-tRNA ligase activity;phospholipid…	drought.mutant-control.mutant	0.00572007	-2.05427	down-regulated
HORVU1Hr1G092680	Cannabidiolic acid synthase	FAD binding;oxidoreductase activity;oxidation-reduction process;	drought.mutant-control.mutant	0.0057674	8.07098	up-regulated
HORVU1Hr1G057680	Beta-glucanase	carbohydrate metabolic process;hydrolase activity, hydrolyzing O-glycosyl compounds;anchored component of plasma membrane;	drought.mutant-control.mutant	0.00590229	-5.87098	down-regulated
HORVU1Hr1G075570	Profilin-A	proline-rich region binding;nucleus;sequestering of actin monomers;cytoskeleton;actin binding;oxidoreductase activity;cell cortex;apoplast;nuclear migration;integral component of membrane;oxidation-reduction process;	drought.mutant-control.mutant	0.00597234	-4.61115	down-regulated
HORVU5Hr1G107290	Actin cross-linking protein	0	drought.mutant-control.mutant	0.00597967	2.4661	up-regulated
HORVU3Hr1G053500	Pentatricopeptide repeat-containing protein, mitochondrial	0	drought.mutant-control.mutant	0.00610005	2.31136	up-regulated
HORVU5Hr1G054970	9-cis-epoxycarotenoid dioxygenase, chloroplastic	chloroplast stroma;sesquiterpenoid biosynthetic process;seed dormancy process;oxidoreductase activity, acting on single donors with incorporation of molecular oxygen, incorporation of two atoms of oxygen;abscisic acid metabolic process;tertiary alcohol biosynthetic process;apocarotenoid biosynthetic process;chloroplast thylakoid membrane;monocarboxylic acid biosynthetic process;metal ion binding;…	drought.mutant-control.mutant	0.00617085	3.73077	up-regulated
HORVU7Hr1G117170	Basic-leucine zipper domain	nucleus;ATP binding;DNA binding;DNA-binding transcription factor activity;response to zinc ion;integral component of membrane;regulation of transcription, DNA-templated;unfolded protein binding;protein kinase activity;protein folding;protein phosphorylation;	drought.mutant-control.mutant	0.00617085	-2.68808	down-regulated
HORVU7Hr1G051470	Tetratricopeptide-like helical domain-containing protein	hydrolase activity, acting on ester bonds;chloroplast stroma;amylopectin maltohydrolase activity;RNA modification;protein glycosylation;Golgi apparatus;methyltransferase activity;protein phosphorylation;metalloendopeptidase activity;uroporphyrinogen decarboxylase activity;ATP binding;chloroplast;porphyrin-containing compound biosynthetic process;mRNA metabolic process;mRNA binding;carbohydrate bi…	drought.mutant-control.mutant	0.00620854	2.3882	up-regulated
HORVU2Hr1G035300	Structure-specific endonuclease subunit SLX1	zinc ion binding;actin binding;RNA modification;integral component of membrane;cell junction;actin cytoskeleton organization;hydrolase activity;	drought.mutant-control.mutant	0.00629335	3.72723	up-regulated
HORVU5Hr1G072370	Aspartic peptidase A1 family	aspartic-type endopeptidase activity;proteolysis;integral component of membrane;	drought.mutant-control.mutant	0.00629532	-3.55124	down-regulated
HORVU4Hr1G055220	Polyketide cyclase/dehydrase	nucleus;protein phosphatase inhibitor activity;abscisic acid-activated signaling pathway;negative regulation of phosphoprotein phosphatase activity;protein homodimerization activity;regulation of protein serine/threonine phosphatase activity;abscisic acid binding;cytoplasm;signaling receptor activity;plasma membrane;	drought.mutant-control.mutant	0.00633323	-6.58976	down-regulated
HORVU6Hr1G008650	0	extracellular space;serine-type endopeptidase inhibitor activity;integral component of membrane;negative regulation of endopeptidase activity;	drought.mutant-control.mutant	0.00641643	4.16693	up-regulated
HORVU3Hr1G002350	Iron-deficiency induced receptor-like kinase	ATP binding;integral component of membrane;protein kinase activity;protein phosphorylation;polysaccharide binding;	drought.mutant-control.mutant	0.00644464	-3.09412	down-regulated
HORVU1Hr1G058540	Elongation factor 4	translation elongation factor activity;translational elongation;	drought.mutant-control.mutant	0.00652306	2.19137	up-regulated
HORVU1Hr1G090400	Pentatricopeptide repeat	endoplasmic reticulum membrane;nucleic acid phosphodiester bond hydrolysis;zinc ion binding;RNA modification;integral component of membrane;oxidation-reduction process;hydrolase activity;	drought.mutant-control.mutant	0.00660128	2.19868	up-regulated
HORVU5Hr1G103400	TCP transcription factor	nucleus;DNA-binding transcription factor activity;protein binding;multicellular organism development;negative regulation of cell population proliferation;integral component of membrane;positive regulation of development, heterochronic;cell differentiation;regulation of transcription, DNA-templated;sequence-specific DNA binding;anatomical structure morphogenesis;	drought.mutant-control.mutant	0.00660128	2.48279	up-regulated
HORVU7Hr1G040680	Endoglucanase	transmembrane transport;transmembrane transporter activity;integral component of membrane;cell wall organization;extracellular region;cellulose catabolic process;cellulase activity;	drought.mutant-control.mutant	0.00663541	2.69921	up-regulated
HORVU7Hr1G080020	RING-H2 finger protein ATL70	integral component of membrane;	drought.mutant-control.mutant	0.00663701	2.9341	up-regulated
HORVU5Hr1G111480	DNA gyrase subunit A like	DNA-dependent ATPase activity;DNA topoisomerase complex (ATP-hydrolyzing);DNA-dependent DNA replication;DNA topoisomerase II activity;DNA topological change;chromosome;chloroplast nucleoid;DNA binding;ATP binding;DNA-directed DNA polymerase activity;mediator complex;mitochondrion;integral component of membrane;DNA biosynthetic process;DNA topoisomerase activity;	drought.mutant-control.mutant	0.00666667	2.12844	up-regulated
HORVU5Hr1G092850	9-cis-epoxycarotenoid dioxygenase, chloroplastic	chloroplast stroma;sesquiterpenoid biosynthetic process;seed dormancy process;oxidoreductase activity, acting on single donors with incorporation of molecular oxygen, incorporation of two atoms of oxygen;abscisic acid metabolic process;tertiary alcohol biosynthetic process;apocarotenoid biosynthetic process;chloroplast thylakoid membrane;monocarboxylic acid biosynthetic process;metal ion binding;…	drought.mutant-control.mutant	0.00668916	3.59349	up-regulated
HORVU7Hr1G109750	Aspartyl protease AED1	aspartic-type endopeptidase activity;proteolysis;	drought.mutant-control.mutant	0.00668916	-7.27248	down-regulated
HORVU6Hr1G028480	Transmembrane protein	plasmodesma;integral component of membrane;plasma membrane;	drought.mutant-control.mutant	0.00676976	2.88885	up-regulated
HORVU5Hr1G095270	Atrophin-1 like	integral component of membrane;hydrolase activity;	drought.mutant-control.mutant	0.00678173	7.08725	up-regulated
HORVU2Hr1G124190	Putative receptor protein kinase ZmPK1	ATP binding;ubiquitin protein ligase binding;recognition of pollen;integral component of membrane;protein serine/threonine kinase activity;protein phosphorylation;carbohydrate binding;plasma membrane;	drought.mutant-control.mutant	0.00700714	-2.18803	down-regulated
HORVU5Hr1G033110	Pantothenate kinase 2 (Fragment)	ATP binding;nucleus;metal ion binding;coenzyme A biosynthetic process;cytosol;pantothenate kinase activity;phosphorylation;hydrolase activity;	drought.mutant-control.mutant	0.00703803	-3.17555	down-regulated
HORVU3Hr1G086180	WRKY transcription factor 49	nucleus;DNA-binding transcription factor activity;zinc ion binding;positive regulation of nucleic acid-templated transcription;positive regulation of gene expression;integral component of membrane;regulation of transcription, DNA-templated;salicylic acid mediated signaling pathway;sequence-specific DNA binding;	drought.mutant-control.mutant	0.0071439	2.36917	up-regulated
HORVU3Hr1G098580	Oxoglutarate/iron-dependent dioxygenase	sesquiterpenoid biosynthetic process;double-stranded DNA binding;regulation of transcription, DNA-templated;strigolactone metabolic process;lactone biosynthetic process;methyltransferase activity;hormone biosynthetic process;peroxisome;flavonol biosynthetic process;oxidoreductase activity;metal ion binding;oxidation-reduction process;methylation;	drought.mutant-control.mutant	0.0071439	-2.97818	down-regulated
HORVU3Hr1G098600	Oxoglutarate/iron-dependent dioxygenase	sesquiterpenoid biosynthetic process;double-stranded DNA binding;regulation of transcription, DNA-templated;strigolactone metabolic process;lactone biosynthetic process;methyltransferase activity;hormone biosynthetic process;peroxisome;flavonol biosynthetic process;oxidoreductase activity;metal ion binding;oxidation-reduction process;methylation;	drought.mutant-control.mutant	0.0071439	-2.97818	down-regulated
HORVU4Hr1G007340	Tat binding protein 1-interacting	ATP binding;nucleus;reciprocal meiotic recombination;cellular component assembly;integral component of membrane;protein kinase activity;proteasome complex;protein phosphorylation;synapsis;	drought.mutant-control.mutant	0.00718268	2.69691	up-regulated
HORVU5Hr1G074900	Sarcosine oxidase	L-pipecolate oxidase activity;sarcosine oxidase activity;integral component of membrane;oxidation-reduction process;tetrahydrofolate metabolic process;	drought.mutant-control.mutant	0.00720756	2.0955	up-regulated
HORVU2Hr1G116330	2-succinylbenzoate--CoA ligase	butyrate metabolic process;ligase activity;microbody;	drought.mutant-control.mutant	0.00726827	2.01794	up-regulated
HORVU3Hr1G098450	Wall-associated receptor kinase 2	ATP binding;calcium ion binding;integral component of membrane;protein kinase activity;protein phosphorylation;polysaccharide binding;	drought.mutant-control.mutant	0.00727153	-2.06597	down-regulated
HORVU7Hr1G057760	BZIP transcription factor	cellular response to nitrate;	drought.mutant-control.mutant	0.0073042	2.08515	up-regulated
HORVU7Hr1G008260	O-methyltransferase	O-methyltransferase activity;cytosol;protein dimerization activity;S-adenosylmethionine-dependent methyltransferase activity;aromatic compound biosynthetic process;methylation;	drought.mutant-control.mutant	0.00734506	-2.42409	down-regulated
HORVU7Hr1G013170	Flavin-containing monooxygenase	NADP binding;flavin adenine dinucleotide binding;integral component of membrane;oxidation-reduction process;indole-3-pyruvate monooxygenase activity;N,N-dimethylaniline monooxygenase activity;	drought.mutant-control.mutant	0.00739793	2.42044	up-regulated
HORVU5Hr1G098160	Pentatricopeptide repeat-containing protein DWY1 chloroplastic	zinc ion binding;microtubule severing;chloroplast;protein binding;embryo development ending in seed dormancy;mitochondrion;protein transport;cellular protein modification process;chloroplast mRNA modification;mRNA processing;microtubule-severing ATPase activity;	drought.mutant-control.mutant	0.00740873	4.51922	up-regulated
HORVU3Hr1G038050	DNA topoisomerase 2	DNA binding;ATP binding;DNA-dependent ATPase activity;chloroplast;cytoskeleton organization;metal ion binding;mitochondrion;integral component of membrane;DNA topoisomerase II activity;DNA topological change;chromosome;microtubule binding;	drought.mutant-control.mutant	0.00744621	2.09401	up-regulated
HORVU2Hr1G035680	GDSL esterase/lipase	lipid metabolic process;hydrolase activity;	drought.mutant-control.mutant	0.00747498	2.57371	up-regulated
HORVU4Hr1G073840	3-ketoacyl-CoA synthase	response to cold;transferase activity, transferring acyl groups other than amino-acyl groups;membrane;fatty acid biosynthetic process;response to light stimulus;	drought.mutant-control.mutant	0.00752892	-8.34216	down-regulated
HORVU4Hr1G053970	Probable protein phosphatase 2C 20	protein serine/threonine phosphatase activity;nucleus;transmembrane transport;transmembrane transporter activity;cytoplasm;nucleotide catabolic process;protein dephosphorylation;integral component of membrane;nucleoside metabolic process;cation binding;uridine phosphorylase activity;amino acid transport;	drought.mutant-control.mutant	0.00758756	4.11258	up-regulated
HORVU4Hr1G027970	Selenium binding	0	drought.mutant-control.mutant	0.00771836	2.4371	up-regulated
HORVU6Hr1G014540	Beta-fructofuranosidase	alpha-glucosidase activity;cellular amino acid metabolic process;endoplasmic reticulum;response to hydrogen peroxide;beta-fructofuranosidase activity;ER retention sequence binding;plasma membrane;protein retention in ER lumen;glycopeptide alpha-N-acetylgalactosaminidase activity;sucrose catabolic process;root development;nucleus;protein binding;integral component of membrane;cytosol;	drought.mutant-control.mutant	0.00778571	2.95876	up-regulated
HORVU0Hr1G014900	Trihelix transcription factor	nucleus;DNA-binding transcription factor activity;calmodulin binding;positive regulation of nucleic acid-templated transcription;positive regulation of gene expression;integral component of membrane;double-stranded DNA binding;regulation of transcription, DNA-templated;sequence-specific DNA binding;enhancer binding;	drought.mutant-control.mutant	0.00780263	2.08455	up-regulated
HORVU5Hr1G070400	ATP-binding cassette transporter, putative	ATPase activity;ATP binding;ATPase-coupled transmembrane transporter activity;transmembrane transport;integral component of membrane;plasma membrane;	drought.mutant-control.mutant	0.00783421	6.48102	up-regulated
HORVU1Hr1G041640	Cytokinin riboside 5'-monophosphate phosphoribohydrolase	cytokinin biosynthetic process;nucleus;maleylacetate reductase activity;lyase activity;cytosol;oxidation-reduction process;hydrolase activity;	drought.mutant-control.mutant	0.00793336	-3.12631	down-regulated
HORVU1Hr1G044560	Dof zinc finger protein PBF	regulation of transcription, DNA-templated;positive regulation of cell cycle;response to salicylic acid;nutrient reservoir activity;cell wall modification;response to auxin;nucleus;DNA binding;regulatory region nucleic acid binding;DNA-binding transcription factor activity;positive regulation of nucleic acid-templated transcription;protein binding;metal ion binding;positive regulation of gene exp…	drought.mutant-control.mutant	0.00795285	4.09073	up-regulated
HORVU1Hr1G017100	Plant organelle RNA recognition domain containing protein	calcium ion binding;methyltransferase activity;rRNA processing;intracellular signal transduction;hydrolase activity;methylation;	drought.mutant-control.mutant	0.00803582	2.12299	up-regulated
HORVU2Hr1G097150	Glycerol-3-phosphate transporter 1	integral component of plasma membrane;phosphate ion homeostasis;transmembrane transport;transmembrane transporter activity;carbohydrate transport;	drought.mutant-control.mutant	0.00803582	2.01119	up-regulated
HORVU5Hr1G048820	Mechanosensitive ion channel protein 8	mechanosensitive ion channel activity;transmembrane transport;integral component of membrane;anion transport;plasma membrane;	drought.mutant-control.mutant	0.00815014	-2.00422	down-regulated
HORVU5Hr1G022500	Putative glycerol-3-phosphate acyltransferase 3	ATP binding;transferase activity, transferring acyl groups;cutin biosynthetic process;pollen sperm cell differentiation;mitochondrion;integral component of membrane;response to karrikin;phosphatase activity;protein kinase activity;CDP-diacylglycerol biosynthetic process;dephosphorylation;protein phosphorylation;	drought.mutant-control.mutant	0.00817511	4.86352	up-regulated
HORVU1Hr1G087890	Small GTPase superfamily	GTP binding;endosome;GTPase activity;Rab protein signal transduction;integral component of membrane;cytosol;response to cadmium ion;intracellular protein transport;plasma membrane;cell wall biogenesis;	drought.mutant-control.mutant	0.00826084	2.25164	up-regulated
HORVU1Hr1G058300	0	response to wounding;transmembrane receptor protein serine/threonine kinase signaling pathway;protein phosphorylation;defense response to bacterium;plasma membrane;transmembrane receptor protein serine/threonine kinase activity;nucleus;ATP binding;RNA binding;defense response to oomycetes;integral component of membrane;regulation of jasmonic acid mediated signaling pathway;carbohydrate binding;re…	drought.mutant-control.mutant	0.00842251	5.5108	up-regulated
HORVU2Hr1G124930	Peroxidase	transmembrane transport;metal ion transmembrane transporter activity;extracellular region;plant-type cell wall;hydrogen peroxide catabolic process;heme binding;peroxidase activity;response to oxidative stress;plasmodesma;metal ion binding;cellular oxidant detoxification;integral component of membrane;oxidation-reduction process;metal ion transport;	drought.mutant-control.mutant	0.00853773	-12.3552	down-regulated
HORVU5Hr1G107240	Putative metal-nicotianamine transporter YSL3	transmembrane transport;integral component of membrane;	drought.mutant-control.mutant	0.00858124	-2.53957	down-regulated
HORVU3Hr1G114990	Zinc transporter 2	divalent inorganic cation transmembrane transporter activity;ubiquitin protein ligase activity;transmembrane transport;2-alkenal reductase [NAD(P)] activity;metal ion transmembrane transporter activity;plasma membrane;lignin catabolic process;copper ion binding;apoplast;integral component of membrane;oxidation-reduction process;metal ion transport;divalent inorganic cation transport;hydroquinone:…	drought.mutant-control.mutant	0.00859804	3.60176	up-regulated
HORVU1Hr1G063450	CXE carboxylesterase	hydrolase activity;	drought.mutant-control.mutant	0.00866953	2.33892	up-regulated
HORVU7Hr1G045010	Estradiol 17-beta-dehydrogenase 12	oxidoreductase activity;integral component of membrane;oxidation-reduction process;	drought.mutant-control.mutant	0.00872849	-2.22156	down-regulated
HORVU5Hr1G087980	PRLI-interacting factor A	0	drought.mutant-control.mutant	0.00874628	3.40937	up-regulated
HORVU2Hr1G080100	Aldose 1-epimerase	hexose metabolic process;monosaccharide catabolic process;integral component of membrane;aldose 1-epimerase activity;carbohydrate binding;	drought.mutant-control.mutant	0.00876793	2.18814	up-regulated
HORVU7Hr1G038900	Transcription factor MYC/MYB N-terminal	phosphorylation;kinase activity;	drought.mutant-control.mutant	0.00892472	2.83083	up-regulated
HORVU1Hr1G069670	Zinc finger, RING/FYVE/PHD-type	ubiquitin protein ligase activity;integral component of membrane;ubiquitin-dependent protein catabolic process;protein ubiquitination;	drought.mutant-control.mutant	0.00896431	2.91054	up-regulated
HORVU3Hr1G101950	Putative pentatricopeptide repeat-containing protein	ATPase activity;zinc ion binding;catalytic activity, acting on DNA;RNA modification;intracellular transport;protein transport;cellular protein modification process;vacuole;nucleic acid binding;ATP binding;chloroplast;vesicle-mediated transport;mRNA metabolic process;DNA duplex unwinding;mitochondrion;integral component of membrane;transferase activity;catalytic activity, acting on RNA;cellular pr…	drought.mutant-control.mutant	0.00900301	2.21547	up-regulated
HORVU4Hr1G089200	Leucine-rich repeat receptor protein kinase EXS	response to salt;regulation of response to salt stress;regulation of response to oxidative stress;response to salt stress;protein kinase activity;transmembrane receptor protein serine/threonine kinase signaling pathway;protein phosphorylation;protein self-association;plasma membrane;response to water deprivation;ATP binding;response to cold;response to oxidative stress;transmembrane signaling rec…	drought.mutant-control.mutant	0.00902051	3.72182	up-regulated
HORVU3Hr1G105300	Beta-glucanase	carbohydrate metabolic process;integral component of membrane;hydrolase activity, hydrolyzing O-glycosyl compounds;defense response;anchored component of plasma membrane;	drought.mutant-control.mutant	0.00906058	-7.379	down-regulated
HORVU7Hr1G093490	Mitochondrial	nucleic acid phosphodiester bond hydrolysis;exonuclease activity;endonuclease activity;ribosome;	drought.mutant-control.mutant	0.00907497	2.17902	up-regulated
HORVU2Hr1G118910	Extracellular invertase	carbohydrate metabolic process;apoplast;cell wall;hydrolase activity, hydrolyzing O-glycosyl compounds;	drought.mutant-control.mutant	0.00920527	7.05069	up-regulated
HORVU4Hr1G084330	von Willebrand factor type A domain containing protein	ubiquitin-protein transferase activity;anaphase-promoting complex;protein ubiquitination;	drought.mutant-control.mutant	0.00930227	3.33223	up-regulated
HORVU0Hr1G022070	Putative receptor protein kinase ZmPK1	ATP binding;integral component of membrane;protein kinase activity;carbohydrate binding;protein phosphorylation;	drought.mutant-control.mutant	0.00933677	5.32305	up-regulated
HORVU6Hr1G078110	7-deoxyloganetin glucosyltransferase	UDP-glycosyltransferase activity;transferase activity, transferring hexosyl groups;intracellular membrane-bounded organelle;integral component of membrane;	drought.mutant-control.mutant	0.00935404	2.74013	up-regulated
HORVU2Hr1G118700	EMBRYO SURROUNDING FACTOR 1-like protein	DNA binding;DNA-binding transcription factor activity;positive regulation of ATPase activity;transcription factor TFIIH core complex;integral component of membrane;nucleotide-excision repair;regulation of transcription, DNA-templated;ATPase activator activity;	drought.mutant-control.mutant	0.00946911	-2.39569	down-regulated
HORVU5Hr1G001580	Translation initiation factor IF-2-like	translation initiation factor activity;translational initiation;	drought.mutant-control.mutant	0.00948921	-2.22241	down-regulated
HORVU1Hr1G029180	Late embryogenesis abundant (LEA) hydroxyproline-rich glycoprotein family	response to salt;cellular response to drug;signal transduction;response to osmotic stress;response to salicylic acid;cellular response to oxygen-containing compound;plasma membrane;plasmodesma;defense response, incompatible interaction;response to abscisic acid;cellular response to lipid;integral component of membrane;positive regulation of abscisic acid biosynthetic process;cytosol;cellular resp…	drought.mutant-control.mutant	0.00981449	2.06657	up-regulated
HORVU3Hr1G074280	Deoxycytidylate deaminase	zinc ion binding;integral component of membrane;pyrimidine nucleotide metabolic process;hydrolase activity;	drought.mutant-control.mutant	0.00987148	3.2174	up-regulated

## Sheet: Only in Sebastian (WT)
Elements only in WT	annotation	GO terms	contrast	FDR	log2FC	regulation
HORVU5Hr1G045750	Actin depolymerizing factor	contractile ring;zinc ion binding;medial cortex;determination of heart left/right asymmetry;cilium assembly;actin filament depolymerization;mitotic actomyosin contractile ring assembly;defense response;negative regulation of actin binding;regulation of actin filament binding;endocytic patch;plasma membrane;protein-containing complex binding;nucleic acid binding;nucleus;actin binding;cytoskeletal …	drought.WT-control.WT	0.00784056	10.8298	up-regulated
HORVU3Hr1G089300	Dehydrin	phosphatidylserine binding;response to abscisic acid;vesicle membrane;phosphatidylinositol binding;cytosol;phosphatidylglycerol binding;phosphatidic acid binding;cold acclimation;response to water;	drought.WT-control.WT	0.00266572	9.92721	up-regulated
HORVU2Hr1G112830	Endonuclease	nucleic acid binding;DNA catabolic process;nucleic acid phosphodiester bond hydrolysis;endonuclease activity;	drought.WT-control.WT	0.00672558	9.33769	up-regulated
HORVU1Hr1G010210	Bidirectional sugar transporter SWEET	RNA phosphodiester bond hydrolysis, endonucleolytic;nucleic acid binding;RNA-DNA hybrid ribonuclease activity;transmembrane transport;vesicle membrane;carbohydrate transport;integral component of membrane;sucrose transmembrane transporter activity;sugar transmembrane transporter activity;nectar secretion;plasma membrane;trans-Golgi network membrane;	drought.WT-control.WT	0.00181346	9.29195	up-regulated
HORVU1Hr1G079280	Late embryogenesis abundant protein group 3 variant 1	response to temperature stimulus;positive regulation of response to salt stress;positive regulation of response to water deprivation;response to desiccation;lipid binding;lipoprotein metabolic process;extracellular region;hyperosmotic response;nucleus;lipid transport;response to heat;integral component of membrane;cytosol;	drought.WT-control.WT	0.00809983	9.23365	up-regulated
HORVU7Hr1G091800	Germin-like protein 8-4	oxidoreductase activity;apoplast;cell wall;manganese ion binding;oxidation-reduction process;nutrient reservoir activity;	drought.WT-control.WT	0.00220583	8.72117	up-regulated
HORVU1Hr1G079250	late embryogenesis abundant protein 1	D-arabinono-1,4-lactone oxidase activity;FAD binding;nucleus;positive regulation of response to water deprivation;integral component of membrane;bacteriocin transport;cell outer membrane;oxidation-reduction process;toxin transport;toxin transmembrane transporter activity;	drought.WT-control.WT	0.00628462	8.40975	up-regulated
HORVU2Hr1G088640	Plant seed peroxygenase	response to salt stress;response to desiccation;endoplasmic reticulum;response to salicylic acid;monooxygenase activity;vacuole;lipid droplet;peroxidase activity;(R)-2-hydroxy-alpha-linolenic acid biosynthetic process;oxylipin metabolic process;response to cold;response to abscisic acid;plant seed peroxidase activity;calcium ion binding;chloroplast membrane;integral component of membrane;regulati…	drought.WT-control.WT	0.00734	8.4022	up-regulated
HORVU0Hr1G023570	Spermidine hydroxycinnamoyl transferase	transferase activity, transferring acyl groups other than amino-acyl groups;integral component of membrane;	drought.WT-control.WT	0.00367772	7.83257	up-regulated
HORVU3Hr1G013170	Bidirectional sugar transporter SWEET	transmembrane transport;embryo development ending in seed dormancy;leaf senescence;carbohydrate transport;Golgi membrane;sucrose transmembrane transporter activity;plasma membrane;protein binding;cellular response to osmotic stress;integral component of membrane;cellular response to salicylic acid stimulus;cellular response to abscisic acid stimulus;seed maturation;sugar transmembrane transporter…	drought.WT-control.WT	4.23405e-06	7.5924	up-regulated
HORVU3Hr1G015710	GDSL esterase/lipase	hydrolase activity, acting on ester bonds;	drought.WT-control.WT	0.00355855	7.39091	up-regulated
HORVU4Hr1G033650	Putative methyltransferase PMT2	trans-Golgi network;endosome;integral component of membrane;methyltransferase activity;plant-type cell wall;vacuolar membrane;methylation;	drought.WT-control.WT	0.00237435	7.30129	up-regulated
HORVU1Hr1G069140	GRAS transcription factor	photomorphogenesis;red, far-red light phototransduction;regulation of transcription, DNA-templated;sequence-specific DNA binding;polygalacturonase activity;ADP binding;extracellular region;protein serine/threonine kinase activity;protein phosphorylation;nucleus;ATP binding;carbohydrate metabolic process;DNA-binding transcription factor activity;cytoplasm;integral component of membrane;cell wall o…	drought.WT-control.WT	0.00836675	7.27013	up-regulated
HORVU4Hr1G054390	Glycine-rich protein family	0	drought.WT-control.WT	0.00415192	7.25496	up-regulated
HORVU1Hr1G025570	Lactoylglutathione lyase	dioxygenase activity;integral component of membrane;oxidation-reduction process;	drought.WT-control.WT	0.00491643	6.79585	up-regulated
HORVU7Hr1G107280	0	hydrolase activity, acting on ester bonds;oxidoreductase activity, acting on paired donors, with incorporation or reduction of molecular oxygen;iron ion binding;integral component of membrane;oxidation-reduction process;monooxygenase activity;heme binding;	drought.WT-control.WT	0.00196462	6.77736	up-regulated
HORVU2Hr1G017370	NAC transcription factor	nucleus;DNA binding;integral component of membrane;regulation of transcription, DNA-templated;plastid;	drought.WT-control.WT	0.00259575	6.77197	up-regulated
HORVU3Hr1G023230	Glycosyltransferase	UDP-glycosyltransferase activity;transferase activity, transferring hexosyl groups;intracellular membrane-bounded organelle;	drought.WT-control.WT	0.00999317	6.74845	up-regulated
HORVU4Hr1G078460	Alcohol dehydrogenase, C-terminal	zinc ion binding;formaldehyde catabolic process;oxidoreductase activity;integral component of membrane;cytosol;oxidation-reduction process;	drought.WT-control.WT	0.00535768	6.36923	up-regulated
HORVU0Hr1G037360	Translation initiation factor IF-1, chloroplastic	translation initiation factor activity;ribosome binding;translational initiation;rRNA binding;plastid;	drought.WT-control.WT	0.000331188	6.20937	up-regulated
HORVU1Hr1G049230	Putative glutathione S-transferase GSTU6	cytoplasm;glutathione metabolic process;integral component of membrane;glutathione transferase activity;	drought.WT-control.WT	0.00312822	6.19784	up-regulated
HORVU7Hr1G074640	Histidine amino acid transporter	ATP binding;integral component of membrane;amino acid transmembrane transporter activity;transferase activity;amino acid transmembrane transport;plasma membrane;plastid;	drought.WT-control.WT	0.00203681	6.19229	up-regulated
HORVU2Hr1G005680	3-oxo-5-alpha-steroid 4-dehydrogenase, C-terminal	oxidoreductase activity, acting on the CH-CH group of donors;lipid metabolic process;integral component of membrane;oxidation-reduction process;methyltransferase activity;hydrolase activity;methylation;	drought.WT-control.WT	0.0092736	5.83728	up-regulated
HORVU0Hr1G012890	Pentatricopeptide repeat-containing protein (Fragment)	0	drought.WT-control.WT	0.00267436	5.6646	up-regulated
HORVU0Hr1G038220	High molecular mass early light-inducible protein HV58, chloroplastic	positive regulation of seed germination;regulation of chlorophyll biosynthetic process;response to karrikin;photosystem II;photosystem I;cellular response to far red light;cellular response to blue light;response to cold;chloroplast;cellular response to red light;cellular response to UV-A;cellular response to heat;cellular response to high light intensity;integral component of membrane;plastid th…	drought.WT-control.WT	0.00933205	5.4558	up-regulated
HORVU1Hr1G081410	Chaperone protein DnaJ	chloroplast;iron ion binding;electron transfer activity;electron transport chain;	drought.WT-control.WT	0.00744595	5.4102	up-regulated
HORVU6Hr1G074960	Trehalose 6-phosphate phosphatase	trehalose-phosphatase activity;integral component of membrane;trehalose biosynthetic process;response to cadmium ion;nucleolus;dephosphorylation;	drought.WT-control.WT	0.00161384	5.20703	up-regulated
HORVU2Hr1G085280	Class IV endochitinase	chitinase activity;somatic embryogenesis;cell wall macromolecule catabolic process;carbohydrate metabolic process;chitin binding;response to bacterium;chitin catabolic process;cell wall;integral component of membrane;response to wounding;defense response;polysaccharide binding;	drought.WT-control.WT	0.00270245	5.13127	up-regulated
HORVU5Hr1G087940	Mediator of RNA polymerase II transcription subunit 8	0	drought.WT-control.WT	0.00661763	5.02313	up-regulated
HORVU6Hr1G044910	MAC/Perforin domain containing protein	integral component of membrane;plant-type hypersensitive response;plasma membrane;	drought.WT-control.WT	0.00077664	4.92732	up-regulated
HORVU4Hr1G088540	Putative DNA helicase chromatin remodeling SNF2 family	DNA binding;ATP binding;helicase activity;	drought.WT-control.WT	0.00213491	4.90732	up-regulated
HORVU4Hr1G015170	Small heat shock protein HSP	response to salt stress;endoplasmic reticulum;unfolded protein binding;response to hydrogen peroxide;protein serine/threonine kinase activity;protein folding;protein phosphorylation;protein self-association;intracellular organelle part;response to heat;intracellular organelle lumen;integral component of membrane;protein complex oligomerization;	drought.WT-control.WT	0.00444816	4.89171	up-regulated
HORVU6Hr1G087220	Cinnamyl alcohol dehydrogenase	carbohydrate metabolic process;zinc ion binding;transferase activity, transferring hexosyl groups;lignin biosynthetic process;oxidoreductase activity;NAD binding;apoplast;regulation of gene expression;oxidation-reduction process;response to cytokinin;lipid glycosylation;microbody;	drought.WT-control.WT	0.00640955	4.87974	up-regulated
HORVU0Hr1G031930	Early light-induced protein 2, chloroplastic	positive regulation of seed germination;regulation of chlorophyll biosynthetic process;photosystem II;response to karrikin;photosystem I;mitochondrial pyruvate transmembrane transport;cellular response to far red light;mitochondrial inner membrane;cellular response to blue light;response to cold;chloroplast;cellular response to red light;cellular response to UV-A;cellular response to heat;cellula…	drought.WT-control.WT	0.00023663	4.73976	up-regulated
HORVU1Hr1G021650	Thaumatin	zinc ion binding;protein homooligomerization;serine-type endopeptidase activity;protein kinase activity;response to fungus;transmembrane receptor protein serine/threonine kinase signaling pathway;defense response;extracellular region;protein phosphorylation;nucleic acid binding;ATP binding;plasmodesma;transmembrane signaling receptor activity;mitochondrion;proteolysis;integral component of membra…	drought.WT-control.WT	0.00393019	4.72311	up-regulated
HORVU3Hr1G065390	ABC transporter B family member 4	ATPase activity;ATP binding;ATPase-coupled transmembrane transporter activity;transmembrane transport;integral component of membrane;intrinsic component of plasma membrane;	drought.WT-control.WT	0.00958862	4.631	up-regulated
HORVU0Hr1G023360	High molecular mass early light-inducible protein HV58, chloroplastic	positive regulation of seed germination;regulation of chlorophyll biosynthetic process;response to karrikin;photosystem II;photosystem I;cellular response to far red light;cellular response to blue light;response to cold;chloroplast;cellular response to red light;cellular response to UV-A;cellular response to heat;cellular response to high light intensity;integral component of membrane;plastid th…	drought.WT-control.WT	2.77226e-05	4.52021	up-regulated
HORVU1Hr1G068460	Histone-lysine N-methyltransferase H3 lysine-9 specific SUVH3	nucleus;DNA binding;zinc ion binding;histone lysine methylation;oxidoreductase activity;mitochondrion;protein transport;histone-lysine N-methyltransferase activity;integral component of membrane;oxidation-reduction process;chromosome;	drought.WT-control.WT	0.00615234	4.51393	up-regulated
HORVU5Hr1G087880	Putative transporter	transmembrane transport;integral component of membrane;	drought.WT-control.WT	0.00102327	4.46493	up-regulated
HORVU4Hr1G058500	Dirigent protein (Fragment)	apoplast;integral component of membrane;	drought.WT-control.WT	0.00712288	4.44041	up-regulated
HORVU5Hr1G010560	VQ motif-containing protein 29-like	nucleus;protein domain specific binding;flower development;integral component of membrane;cellular response to hypoxia;response to UV-B;	drought.WT-control.WT	0.00230596	4.40947	up-regulated
HORVU2Hr1G019900	Flowering-promoting factor 1-like protein 5	regulation of root development;negative regulation of mitotic metaphase/anaphase transition;response to auxin;GTP binding;nucleus;positive regulation of post-embryonic development;protein binding;regulation of flower development;mitotic spindle;cytoplasm;vegetative to reproductive phase transition of meristem;positive regulation of reproductive process;ligase activity;	drought.WT-control.WT	0.00107496	4.36394	up-regulated
HORVU6Hr1G075240	Pentatricopeptide repeat-containing protein, chloroplastic	nucleic acid phosphodiester bond hydrolysis;embryo development ending in seed dormancy;methyltransferase activity;mRNA processing;protein tyrosine/serine/threonine phosphatase activity;regulation of translation;carbohydrate metabolic process;chloroplast;extracellular space;Group II intron splicing;response to abscisic acid;arabinogalactan protein metabolic process;protein tyrosine phosphatase act…	drought.WT-control.WT	0.00949604	4.32947	up-regulated
HORVU2Hr1G081670	ATP-dependent 6-phosphofructokinase	ATP binding;cytoplasm;metal ion binding;proteolysis;fructose 6-phosphate metabolic process;integral component of membrane;endopeptidase activity;serine-type peptidase activity;glycolytic process through fructose-6-phosphate;6-phosphofructokinase activity;plasma membrane;metallopeptidase activity;	drought.WT-control.WT	0.00245726	4.32112	up-regulated
HORVU7Hr1G098330	Xyloglucan endotransglucosylase/hydrolase	apoplast;cell wall;integral component of membrane;cell wall organization;xyloglucan:xyloglucosyl transferase activity;hydrolase activity, hydrolyzing O-glycosyl compounds;xyloglucan metabolic process;cell wall biogenesis;	drought.WT-control.WT	0.000609881	4.11321	up-regulated
HORVU6Hr1G074620	0	RNA phosphodiester bond hydrolysis, endonucleolytic;nucleic acid binding;RNA-DNA hybrid ribonuclease activity;protein-cysteine S-palmitoyltransferase activity;protein transport;integral component of membrane;exocytosis;exocyst;	drought.WT-control.WT	0.00206081	4.05923	up-regulated
HORVU5Hr1G045360	Multidrug resistance protein, MATE family	xenobiotic transmembrane transporter activity;glycogen biosynthetic process;transmembrane transport;drug transport;antiporter activity;integral component of membrane;xenobiotic transport;glucose-1-phosphate adenylyltransferase activity;	drought.WT-control.WT	0.000516817	4.04987	up-regulated
HORVU6Hr1G084350	L-type lectin-domain containing receptor kinase IV.1	ATP binding;transmembrane signaling receptor activity;defense response to oomycetes;integral component of membrane;protein kinase activity;transmembrane receptor protein serine/threonine kinase signaling pathway;carbohydrate binding;protein phosphorylation;defense response to bacterium;plasma membrane;receptor serine/threonine kinase binding;	drought.WT-control.WT	0.00623032	4.04516	up-regulated
HORVU0Hr1G034140	Cytochrome b	oxidative phosphorylation;metal ion binding;electron transfer activity;respiratory electron transport chain;mitochondrion;respiratory chain complex III;oxidoreductase activity, acting on diphenols and related substances as donors, cytochrome as acceptor;integral component of membrane;	drought.WT-control.WT	0.0057797	4.04458	up-regulated
HORVU6Hr1G060540	L-type lectin-domain containing receptor kinase IV.1	ATP binding;transmembrane signaling receptor activity;defense response to oomycetes;integral component of membrane;protein kinase activity;transmembrane receptor protein serine/threonine kinase signaling pathway;carbohydrate binding;protein phosphorylation;defense response to bacterium;plasma membrane;receptor serine/threonine kinase binding;	drought.WT-control.WT	0.00458612	3.95303	up-regulated
HORVU4Hr1G079030	Xyloglucan galactosyltransferase KATAMARI	transferase activity, transferring glycosyl groups;Golgi cisterna membrane;integral component of Golgi membrane;protein glycosylation;serine-type endopeptidase activity;fucose biosynthetic process;salicylic acid mediated signaling pathway;trans-Golgi network;xyloglucan biosynthetic process;unidimensional cell growth;endosome;protein binding;proteolysis;endomembrane system organization;	drought.WT-control.WT	0.00814054	3.93829	up-regulated
HORVU3Hr1G072970	C2C2-DOF transcription factor	regulation of transcription, DNA-templated;negative regulation of stem cell population maintenance;negative regulation of nucleic acid-templated transcription;nucleus;DNA binding;regulatory region nucleic acid binding;negative regulation of gene expression;DNA-binding transcription factor activity;protein binding;metal ion binding;flower development;negative regulation of cellular macromolecule b…	drought.WT-control.WT	0.00650788	3.84414	up-regulated
HORVU3Hr1G006100	0	hydrolase activity, acting on ester bonds;DNA binding;nucleus;alpha-L-fucosidase activity;integral component of membrane;plant-type cell wall;	drought.WT-control.WT	0.00281622	3.81317	up-regulated
HORVU1Hr1G013840	Serinethreonine-protein kinase	DNA-dependent ATPase activity;DNA topoisomerase II activity;transmembrane receptor protein serine/threonine kinase signaling pathway;protein serine/threonine kinase activity;protein phosphorylation;defense response to bacterium;nucleobase-containing compound metabolic process;plasma membrane;ATP binding;DNA binding;non-membrane spanning protein tyrosine kinase activity;defense response to oomycet…	drought.WT-control.WT	0.000313638	3.79807	up-regulated
HORVU7Hr1G010320	G-type lectin S-receptor-like serine/threonine-protein kinase SD1-13	protein heterooligomerization;positive regulation of NF-kappaB transcription factor activity;protein-containing complex binding;T cell homeostasis;regulation of interferon-gamma production;cytosol;phosphotransferase activity, alcohol group as acceptor;positive regulation of intrinsic apoptotic signaling pathway;protein homooligomerization;NIK/NF-kappaB signaling;protein kinase activity;plasma mem…	drought.WT-control.WT	0.00312822	3.76391	up-regulated
HORVU1Hr1G049260	Glutathione S-transferase 1	cytoplasm;glutathione metabolic process;integral component of membrane;glutathione transferase activity;response to cadmium ion;	drought.WT-control.WT	0.00164776	3.64217	up-regulated
HORVU5Hr1G061930	Flavonoid 3'-monooxygenase	oxidoreductase activity, acting on paired donors, with incorporation or reduction of molecular oxygen;iron ion binding;integral component of membrane;oxidation-reduction process;monooxygenase activity;heme binding;	drought.WT-control.WT	0.00919337	3.59082	up-regulated
HORVU1Hr1G054250	Triticum beta-expansin	cell wall;membrane;cell wall organization;sexual reproduction;extracellular region;	drought.WT-control.WT	0.0049764	3.57513	up-regulated
HORVU1Hr1G052850	E3 ubiquitin-protein ligase MARCH1	ubiquitin-protein transferase activity;zinc ion binding;integral component of membrane;plasma membrane;ligase activity;protein ubiquitination;	drought.WT-control.WT	0.000363507	3.35769	up-regulated
HORVU7Hr1G088730	Dentin sialophosphoprotein-like	integral component of membrane;	drought.WT-control.WT	2.26207e-05	3.34048	up-regulated
HORVU5Hr1G008050	Plastid 9-cis-epoxycarotenoid dioxygenase	chloroplast stroma;sesquiterpenoid biosynthetic process;seed dormancy process;oxidoreductase activity, acting on single donors with incorporation of molecular oxygen, incorporation of two atoms of oxygen;hyperosmotic salinity response;abscisic acid metabolic process;tertiary alcohol biosynthetic process;apocarotenoid biosynthetic process;chloroplast thylakoid membrane;response to water deprivatio…	drought.WT-control.WT	0.00484798	3.27707	up-regulated
HORVU7Hr1G089160	Inactive tetrahydrocannabinolic acid synthase	FAD binding;oxidoreductase activity;oxidation-reduction process;	drought.WT-control.WT	0.00849562	3.23917	up-regulated
HORVU2Hr1G041880	0	protein kinase binding;regulation of cyclin-dependent protein serine/threonine kinase activity;	drought.WT-control.WT	0.00997692	3.22161	up-regulated
HORVU0Hr1G000050	0	ATP binding;integral component of membrane;protein kinase activity;protein phosphorylation;polysaccharide binding;	drought.WT-control.WT	0.00227105	3.17122	up-regulated
HORVU0Hr1G022690	Senescence-associated protein DIN1	response to oxidative stress;chloroplast;protein binding;response to wounding;integral component of membrane;response to jasmonic acid;thiosulfate sulfurtransferase activity;aging;thylakoid;	drought.WT-control.WT	0.00295458	3.14324	up-regulated
HORVU7Hr1G041470	Peroxygenase	peroxidase activity;plant seed peroxidase activity;calcium ion binding;integral component of membrane;cellular oxidant detoxification;oxidation-reduction process;monooxygenase activity;	drought.WT-control.WT	0.00615513	3.10238	up-regulated
HORVU5Hr1G092480	0	nucleic acid binding;zinc ion binding;proteolysis;integral component of membrane;DNA integration;peptidase activity;	drought.WT-control.WT	0.00881354	3.10217	up-regulated
HORVU1Hr1G057450	Nitronate monooxygenase	ATPase activity;aromatic amino acid family biosynthetic process;zinc ion binding;fructose 1,6-bisphosphate 1-phosphatase activity;response to symbiotic fungus;chorismate biosynthetic process;response to cadmium ion;dioxygenase activity;nucleic acid binding;ATP binding;carbohydrate metabolic process;chloroplast;nitronate monooxygenase activity;enoyl-[acyl-carrier-protein] reductase (NADH) activity…	drought.WT-control.WT	1.91515e-06	3.06906	up-regulated
HORVU3Hr1G094730	Transcription factor, SBP-box	nucleus;DNA binding;metal ion binding;integral component of membrane;	drought.WT-control.WT	0.00652159	3.02464	up-regulated
HORVU7Hr1G098170	Phytochrome-associated protein phosphatase type 2C	protein serine/threonine phosphatase activity;metal ion binding;protein dephosphorylation;integral component of membrane;	drought.WT-control.WT	0.000633386	3.01036	up-regulated
HORVU5Hr1G011990	L-type lectin-domain containing receptor kinase IX.1	ATP binding;integral component of membrane;protein kinase activity;protein phosphorylation;	drought.WT-control.WT	0.00515684	2.99429	up-regulated
HORVU2Hr1G020010	0	protein disulfide oxidoreductase activity;electron transfer activity;protein transport;structural constituent of cell wall;electron transport chain;extracellular region;GTP binding;translation initiation factor activity;GTPase activity;calcium ion binding;phosphorelay signal transduction system;actin cytoskeleton;phosphorylation;cellulose catabolic process;polysaccharide binding;cell wall macromo…	drought.WT-control.WT	0.00784421	2.98623	up-regulated
HORVU2Hr1G121050	Lysine-specific histone demethylase 1	drug catabolic process;thermospermine metabolic process;thermospermine catabolic process;methyltransferase activity;spermidine catabolic process;spermine catabolic process;polyamine catabolic process;spermidine metabolic process;microbody;spermine metabolic process;GTP binding;polyamine oxidase activity;spermidine oxidase (propane-1,3-diamine-forming) activity;peroxisome;norspermine:oxygen oxidor…	drought.WT-control.WT	0.000426439	2.93652	up-regulated
HORVU6Hr1G019460	Myb family transcription factor APL	nucleus;DNA binding;DNA-binding transcription factor activity;positive regulation of ATPase activity;metal ion binding;chaperone binding;integral component of membrane;regulation of transcription, DNA-templated;pollen development;ATPase activator activity;	drought.WT-control.WT	0.000767511	2.9364	up-regulated
HORVU4Hr1G085750	Hydroxymethylglutaryl-CoA synthase	embryo development ending in seed dormancy;acetyl-CoA metabolic process;phospholipid biosynthetic process;isoprenoid biosynthetic process;hydroxymethylglutaryl-CoA synthase activity;sterol biosynthetic process;farnesyl diphosphate metabolic process;	drought.WT-control.WT	1.55999e-05	2.80369	up-regulated
HORVU3Hr1G064450	Phosphatidate phosphatase	phosphatidate phosphatase activity;chloroplast;integral component of membrane;catechol oxidase activity;oxidation-reduction process;dephosphorylation;	drought.WT-control.WT	0.00163633	2.79347	up-regulated
HORVU7Hr1G019890	Sulfate transporter 3.1	secondary active sulfate transmembrane transporter activity;anion:anion antiporter activity;plasmodesma;proteolysis;sulfate transmembrane transport;integral component of membrane;cysteine-type endopeptidase activity;symporter activity;intrinsic component of plasma membrane;	drought.WT-control.WT	0.0095594	2.76561	up-regulated
HORVU4Hr1G051450	Phospholipid-transporting ATPase	Golgi membrane;plasma membrane;magnesium ion binding;root development;ATP binding;trans-Golgi network;endosome;phospholipid transporter activity;ATPase-coupled intramembrane lipid transporter activity;shoot system development;integral component of membrane;lipid translocation;phospholipid transport;Golgi vesicle budding;hydrolase activity;	drought.WT-control.WT	0.0037921	2.76076	up-regulated
HORVU3Hr1G052780	0	chloroplast stroma;magnesium ion binding;tryptophan biosynthetic process;chloroplast envelope;integral component of membrane;cytosol;anthranilate phosphoribosyltransferase activity;polysaccharide binding;	drought.WT-control.WT	0.0027314	2.7316	up-regulated
HORVU5Hr1G087910	Mitochondrial phosphate carrier protein like	inorganic phosphate transmembrane transporter activity;response to salt stress;integral component of membrane;intrinsic component of mitochondrial inner membrane;phosphate ion transmembrane transport;	drought.WT-control.WT	0.000692857	2.71441	up-regulated
HORVU6Hr1G058730	Cryptochrome-2	nuclear body;protein autophosphorylation;regulation of circadian rhythm;vacuole;positive regulation of flower development;response to water deprivation;ATP binding;chromatin remodeling;circadian regulation of calcium ion oscillation;flavin adenine dinucleotide metabolic process;deoxyribodipyrimidine photo-lyase activity;defense response to virus;protein-chromophore linkage;stomatal movement;posit…	drought.WT-control.WT	5.98101e-05	2.7102	up-regulated
HORVU3Hr1G034020	Bromodomain adjacent to zinc finger domain protein 2B-like	covalent chromatin modification;carboxyl-O-methyltransferase activity;regulation of nitrogen compound metabolic process;negative regulation of biological process;ATPase activator activity;chromosome, telomeric region;regulation of supramolecular fiber organization;positive regulation of cellular process;nucleic acid phosphodiester bond hydrolysis;small-subunit processome assembly;S-adenosylmethio…	drought.WT-control.WT	0.00219781	2.69912	up-regulated
HORVU5Hr1G079920	Mitochondrial phosphate carrier protein 1 mitochondrial	inorganic phosphate transmembrane transporter activity;response to salt stress;integral component of membrane;intrinsic component of mitochondrial inner membrane;phosphate ion transmembrane transport;	drought.WT-control.WT	0.000856257	2.65729	up-regulated
HORVU1Hr1G066120	0	DNA binding;integral component of membrane;protein dimerization activity;	drought.WT-control.WT	0.00274589	2.6528	up-regulated
HORVU7Hr1G110760	Glycosyltransferase	UDP-glycosyltransferase activity;transferase activity, transferring hexosyl groups;oxidoreductase activity, acting on paired donors, with incorporation or reduction of molecular oxygen;iron ion binding;intracellular membrane-bounded organelle;calcium ion binding;integral component of membrane;oxidation-reduction process;heme binding;	drought.WT-control.WT	8.97295e-05	2.62686	up-regulated
HORVU7Hr1G112710	Very-long-chain aldehyde decarbonylase GL1-3	response to salt stress;spermidine biosynthetic process;lipid biosynthetic process;spermine biosynthetic process;adenosylmethionine decarboxylase activity;response to water deprivation;alkane biosynthetic process;endoplasmic reticulum membrane;response to cold;aldehyde oxygenase (deformylating) activity;octadecanal decarbonylase activity;response to abscisic acid;aldehyde biosynthetic process;iro…	drought.WT-control.WT	0.000760302	2.62171	up-regulated
HORVU3Hr1G059470	Pyruvate kinase	chloroplast stroma;magnesium ion binding;cellular response to insulin stimulus;pyruvate kinase activity;potassium ion binding;glycolytic process;mitochondrion;integral component of membrane;response to cadmium ion;seed maturation;fatty acid biosynthetic process;kinase activity;	drought.WT-control.WT	0.000827164	2.61514	up-regulated
HORVU2Hr1G098660	Calcium-binding EF-hand family protein	catalytic activity;calcium ion binding;cellulose microfibril organization;integral component of membrane;nucleoside metabolic process;anchored component of membrane;	drought.WT-control.WT	0.00109946	2.5931	up-regulated
HORVU3Hr1G076060	Purple acid phosphatase	metal ion binding;integral component of membrane;dephosphorylation;extracellular region;acid phosphatase activity;	drought.WT-control.WT	2.4261e-05	2.5845	up-regulated
HORVU7Hr1G085120	Succinylglutamate-semialdehyde dehydrogenase	nucleotide binding;integral component of membrane;oxidation-reduction process;oxidoreductase activity, acting on the aldehyde or oxo group of donors, NAD or NADP as acceptor;	drought.WT-control.WT	0.00374224	2.57039	up-regulated
HORVU5Hr1G098440	Heterogeneous nuclear ribonucleoprotein 1	DNA repair;zinc ion binding;positive regulation of translation;embryo development ending in birth or egg hatching;translation repressor activity;ribosomal large subunit binding;nucleolus;nucleotide binding;response to cold;DNA binding;RNA binding;pre-mRNA cleavage required for polyadenylation;mRNA cleavage and polyadenylation specificity factor complex;positive regulation of mRNA splicing, via sp…	drought.WT-control.WT	9.63223e-05	2.54661	up-regulated
HORVU3Hr1G098670	Potassium transporter	potassium ion transmembrane transporter activity;potassium ion transmembrane transport;integral component of membrane;vacuolar membrane;cell tip growth;plasma membrane;	drought.WT-control.WT	0.001106	2.54116	up-regulated
HORVU7Hr1G121010	RING-H2 finger protein ATL8	0	drought.WT-control.WT	0.00369778	2.53973	up-regulated
HORVU5Hr1G098190	Cold-regulated plasma membrane protein 2	protein domain specific binding;response to organic substance;cold acclimation;response to oxygen-containing compound;vacuole;plasma membrane;response to water deprivation;response to acid chemical;DNA binding;nucleus;response to heat;cellular response to extracellular stimulus;response to abscisic acid;response to endogenous stimulus;integral component of membrane;cellular response to stress;cel…	drought.WT-control.WT	1.60638e-05	2.52988	up-regulated
HORVU2Hr1G121070	Putative P-loop containing nucleoside triphosphate hydrolases superfamily protein	plastid stroma;cellular amino acid biosynthetic process;nucleoside monophosphate phosphorylation;root development;adenylate kinase activity;ATP binding;nucleus;chloroplast;shoot system development;mitochondrion;integral component of membrane;phosphorylation;hydrolase activity;	drought.WT-control.WT	0.000188815	2.52469	up-regulated
HORVU2Hr1G096760	acyl-coenzyme A thioesterase 8-like	amylopectin maltohydrolase activity;cellular amide metabolic process;protein metabolic process;purine ribonucleotide metabolic process;thioester metabolic process;purine nucleoside bisphosphate metabolic process;organonitrogen compound biosynthetic process;cytosol;myristoyl-CoA hydrolase activity;phosphorylation;ribonucleoside bisphosphate metabolic process;cellular macromolecule biosynthetic pro…	drought.WT-control.WT	2.91979e-05	2.52077	up-regulated
HORVU3Hr1G070900	p-loop nucleoside triphosphate hydrolase superfamily protein with CH (Calponin Homology) domain	ATPase activity;ATP binding;microtubule motor activity;phosphorelay signal transduction system;integral component of membrane;kinesin complex;microtubule-based movement;microtubule binding;microtubule;	drought.WT-control.WT	6.17364e-05	2.51933	up-regulated
HORVU6Hr1G078060	Putative RNA-binding protein ARP1	RNA binding;mRNA binding;mRNA processing;ribonucleoprotein complex;	drought.WT-control.WT	8.57417e-05	2.50094	up-regulated
HORVU2Hr1G013450	Transcription factor bHLH47	inner ear development;regulation of transcription, DNA-templated;protein dimerization activity;cell adhesion;protein serine/threonine kinase activity;protein phosphorylation;sensory perception of sound;nucleus;DNA binding;ATP binding;DNA-binding transcription factor activity;NAD binding;metal ion binding;integral component of membrane;oxidation-reduction process;cellular response to iron ion star…	drought.WT-control.WT	0.00145008	2.49502	up-regulated
HORVU5Hr1G120570	ALBINO3-like protein 1 chloroplastic	membrane organization;membrane insertase activity;protein binding;protein localization to chloroplast;integral component of membrane;thylakoid membrane organization;establishment of protein localization to membrane;chloroplast organization;plastid organization;chloroplast thylakoid membrane;	drought.WT-control.WT	1.90358e-06	2.48503	up-regulated
HORVU7Hr1G085680	ABC transporter A family member	ATPase activity;sulfate transport;ATPase-coupled transmembrane transporter activity;transmembrane transport;active ion transmembrane transporter activity;plasma membrane;lipid transport;ATP binding;plasmodesma;lipid transporter activity;intracellular membrane-bounded organelle;integral component of membrane;sulfate transmembrane transporter activity;	drought.WT-control.WT	0.00637149	2.46995	up-regulated
HORVU1Hr1G048700	F-box family protein, putative, expressed	ubiquitin-protein transferase activity;nucleus;transferase activity, transferring acyl groups;protein binding;response to wounding;integral component of membrane;carbohydrate binding;protein ubiquitination;	drought.WT-control.WT	7.24881e-06	2.46046	up-regulated
HORVU4Hr1G056610	Carbon catabolite-derepressing protein kinase	nucleus;ATP binding;carbohydrate metabolic process;molecular transducer activity;cytoplasm;negative regulation of apoptotic process;integral component of membrane;protein kinase activity;protein serine/threonine kinase activity;protein phosphorylation;intracellular signal transduction;	drought.WT-control.WT	3.17046e-06	2.45087	up-regulated
HORVU5Hr1G071080	Cellulose synthase-like protein E6	trans-Golgi network;integral component of membrane;cellulose synthase (UDP-forming) activity;cellulose biosynthetic process;Golgi membrane;cell wall organization;plasma membrane;plant-type primary cell wall biogenesis;	drought.WT-control.WT	0.00657726	2.44296	up-regulated
HORVU7Hr1G034350	Retrotransposon protein, putative, unclassified	chloroplast stroma;oxidoreductase activity, acting on paired donors, with incorporation or reduction of molecular oxygen;pyrimidine nucleotide biosynthetic process;motor activity;ATP binding;fatty acid binding;iron ion binding;phosphorylation;intramolecular lyase activity;nucleobase-containing compound kinase activity;phosphotransferase activity, phosphate group as acceptor;uridylate kinase activ…	drought.WT-control.WT	0.00409377	2.4399	up-regulated
HORVU4Hr1G072960	3-ketoacyl-CoA synthase	nucleic acid binding;zinc ion binding;transferase activity, transferring acyl groups other than amino-acyl groups;structural constituent of ribosome;oxidoreductase activity;membrane;lyase activity;oxidation-reduction process;fatty acid biosynthetic process;ribosome;translation;	drought.WT-control.WT	2.40637e-05	2.43686	up-regulated
HORVU0Hr1G022480	Ubiquitin system component Cue protein	0	drought.WT-control.WT	0.0016538	2.43616	up-regulated
HORVU5Hr1G012900	Methylcrotonoyl-CoA carboxylase subunit alpha	ATP binding;cytosolic ribosome;mitochondrial matrix;metal ion binding;leucine catabolic process;integral component of membrane;protein kinase activity;protein phosphorylation;ligase activity;	drought.WT-control.WT	2.1341e-05	2.43075	up-regulated
HORVU3Hr1G053380	Putative xenobiotic-transporting ATPase	ATPase activity;ATP binding;ATPase-coupled transmembrane transporter activity;transmembrane transport;integral component of membrane;monosaccharide transmembrane transport;ATPase-coupled monosaccharide transmembrane transporter activity;plasma membrane;hydrolase activity;	drought.WT-control.WT	8.19485e-06	2.42396	up-regulated
HORVU1Hr1G055000	Vacuolar protein sorting-associated protein (Fragment)	protein retention in Golgi apparatus;plasmodesma;integral component of membrane;Golgi apparatus;extrinsic component of membrane;protein targeting to vacuole;vacuole;	drought.WT-control.WT	3.29448e-06	2.42384	up-regulated
HORVU3Hr1G065000	Core-2/I-branching beta-1,6-N-acetylglucosaminyltransferase family protein isoform 1	leucyl-tRNA aminoacylation;ATP binding;leucine-tRNA ligase activity;aminoacyl-tRNA metabolism involved in translational fidelity;acetylglucosaminyltransferase activity;membrane;aminoacyl-tRNA editing activity;Golgi apparatus;plant-type cell wall organization;intracellular organelle part;	drought.WT-control.WT	3.69729e-06	2.42168	up-regulated
HORVU5Hr1G034770	40S ribosomal protein S3	positive regulation of DNA repair;DNA repair;cytosolic ribosome;response to salt stress;Golgi apparatus;vacuolar membrane;translation;oxidized purine nucleobase lesion DNA N-glycosylase activity;polysomal ribosome;nucleus;chloroplast;RNA binding;plasmodesma;structural constituent of ribosome;intracellular organelle lumen;integral component of membrane;small ribosomal subunit;DNA-(apurinic or apyr…	drought.WT-control.WT	0.00077664	2.41562	up-regulated
HORVU4Hr1G026160	Plant organelle RNA recognition domain	ATP binding;L-arabinose metabolic process;recognition of pollen;DNA replication;alpha-L-arabinofuranosidase activity;integral component of membrane;protein kinase activity;oxidation-reduction process;protein phosphorylation;ribonucleoside-diphosphate reductase activity;	drought.WT-control.WT	0.00515929	2.41265	up-regulated
HORVU6Hr1G054240	Proline iminopeptidase	ATP binding;transferase activity, transferring acyl groups;cytoplasm;intracellular membrane-bounded organelle;proteolysis;integral component of membrane;aminopeptidase activity;protein kinase activity;biosynthetic process;protein phosphorylation;	drought.WT-control.WT	0.00326492	2.40936	up-regulated
HORVU5Hr1G018240	Senescence-associated protein	integral component of membrane;	drought.WT-control.WT	0.00128622	2.40325	up-regulated
HORVU7Hr1G082510	Mitogen-activated protein kinase	positive regulation of peroxisome organization;protein autophosphorylation;isoprenoid biosynthetic process;plasma membrane;MAPK cascade;nucleus;ATP binding;abscisic acid-activated signaling pathway;protein binding;cytoplasm;membrane;integral component of membrane;regulation of gene expression;MAP kinase activity;cell periphery;	drought.WT-control.WT	3.17046e-06	2.39398	up-regulated
HORVU3Hr1G082070	Glycine hydroxymethyltransferase	serine binding;pyridoxal phosphate binding;electron transfer activity;folic acid metabolic process;methyltransferase activity;electron transport chain;cellular response to oxygen-containing compound;L-serine catabolic process;response to oxidative stress;glycine biosynthetic process from serine;tetrahydrofolate interconversion;cellular response to organonitrogen compound;cobalt ion binding;zinc i…	drought.WT-control.WT	0.000371092	2.38884	up-regulated
HORVU6Hr1G041920	Xaa-Pro dipeptidase	nucleic acid binding;proline dipeptidase activity;proteolysis;integral component of membrane;DNA integration;protein alkylation;manganese ion binding;aminopeptidase activity;methyltransferase activity;macromolecule methylation;	drought.WT-control.WT	1.0682e-05	2.38833	up-regulated
HORVU3Hr1G091460	N-lysine methyltransferase	nucleus;integral component of membrane;peptidyl-lysine monomethylation;protein-lysine N-methyltransferase activity;	drought.WT-control.WT	0.00122198	2.38575	up-regulated
HORVU4Hr1G065800	Poly [ADP-ribose] polymerase	NAD+ ADP-ribosyltransferase activity;	drought.WT-control.WT	0.00627708	2.38379	up-regulated
HORVU1Hr1G062080	Alpha/beta-Hydrolases superfamily protein	peptidoglycan muralytic activity;metabolic process;integral component of membrane;hydrolase activity;	drought.WT-control.WT	1.71498e-05	2.38301	up-regulated
HORVU2Hr1G080430	Amino acid/polyamine transporter II	integral component of membrane;	drought.WT-control.WT	0.00064569	2.37511	up-regulated
HORVU1Hr1G089830	Glucose/ribitol dehydrogenase	(-)-isopiperitenone reductase activity;secondary alcohol biosynthetic process;protein phosphorylation;terpene metabolic process;ATP binding;chloroplast;3-oxoacyl-[acyl-carrier-protein] reductase (NADPH) activity;salutaridine reductase (NADPH) activity;oxidoreductase activity;NAD binding;monoterpenoid biosynthetic process;NADPH binding;threonine-type peptidase activity;carbohydrate binding;3-oxo-p…	drought.WT-control.WT	1.49007e-05	2.36863	up-regulated
HORVU6Hr1G033670	LRR receptor-like kinase family protein	2-alkenal reductase [NAD(P)] activity;protein dephosphorylation;microsporogenesis;anther wall tapetum development;megasporogenesis;protein serine/threonine kinase activity;protein phosphorylation;plasma membrane;ATP binding;phosphoprotein phosphatase activity;protein tyrosine kinase activity;activation of MAPKK activity;protein binding;anther morphogenesis;stamen formation;transmembrane receptor …	drought.WT-control.WT	0.00267311	2.36472	up-regulated
HORVU3Hr1G096050	Transaldolase type	transferase activity, transferring glycosyl groups;pentose-phosphate shunt;ubiquinol-cytochrome-c reductase activity;protein glycosylation;response to cadmium ion;protein peptidyl-prolyl isomerization;electron transport chain;intracellular organelle part;carbohydrate metabolic process;sedoheptulose-7-phosphate:D-glyceraldehyde-3-phosphate glyceronetransferase activity;peptidyl-prolyl cis-trans is…	drought.WT-control.WT	1.41333e-05	2.36229	up-regulated
HORVU1Hr1G030100	Dna repair helicase xpd	nucleus;DNA binding;ATP binding;establishment of sister chromatid cohesion;DNA helicase activity;transmembrane transport;RNA helicase activity;DNA duplex unwinding;integral component of membrane;nucleobase-containing compound metabolic process;	drought.WT-control.WT	0.00196338	2.33847	up-regulated
HORVU7Hr1G048820	BURP domain-containing protein 13-like	pollen maturation;external encapsulating structure part;integral component of membrane;Ubisch body;pollen wall;	drought.WT-control.WT	2.95616e-06	2.33548	up-regulated
HORVU7Hr1G106230	Polyprenyl synthetase	isoprenoid biosynthetic process;transferase activity;	drought.WT-control.WT	9.70728e-06	2.32867	up-regulated
HORVU1Hr1G022470	0	RNA phosphodiester bond hydrolysis, endonucleolytic;nucleic acid binding;RNA-DNA hybrid ribonuclease activity;copper ion binding;oxidoreductase activity;integral component of membrane;oxidation-reduction process;	drought.WT-control.WT	0.000776279	2.31092	up-regulated
HORVU5Hr1G112350	multiple inositol polyphosphate phosphatase 1-like	translation initiation factor activity;coenzyme binding;1-deoxy-D-xylulose-5-phosphate synthase activity;phosphatase activity;integral component of membrane;endoplasmic reticulum;protein dimerization activity;dephosphorylation;vacuolar membrane;translational initiation;terpenoid biosynthetic process;	drought.WT-control.WT	8.64301e-06	2.30848	up-regulated
HORVU7Hr1G090560	Cinnamyl alcohol dehydrogenase	zinc ion binding;secondary cell wall biogenesis involved in seed trichome differentiation;lignin biosynthetic process;oxidoreductase activity;NAD binding;seed trichome elongation;apoplast;regulation of gene expression;oxidation-reduction process;response to cytokinin;microbody;	drought.WT-control.WT	0.000957733	2.3031	up-regulated
HORVU2Hr1G044910	Cysteine-rich receptor-like protein kinase 25	zinc ion binding;cytoskeleton organization;protein kinase activity;protein phosphorylation;plasma membrane;actin filament binding;ATP binding;nucleus;DNA binding;activation of MAPKK activity;calmodulin binding;transmembrane signaling receptor activity;recognition of pollen;innate immune response;integral component of membrane;peptidyl-tyrosine modification;carbohydrate binding;intracellular signa…	drought.WT-control.WT	8.31902e-05	2.29534	up-regulated
HORVU6Hr1G022370	RING/U-box superfamily protein	ubiquitin protein ligase activity;zinc ion binding;protein binding;metal ion binding;regulation of growth;ligase activity;protein ubiquitination;	drought.WT-control.WT	6.34904e-06	2.28932	up-regulated
HORVU5Hr1G064020	Senescence-associated protein DH	ion transport;plasmodesma;defense response to Gram-negative bacterium;integral component of membrane;Golgi apparatus;plasma membrane;	drought.WT-control.WT	0.00200077	2.28539	up-regulated
HORVU6Hr1G031640	mediator of RNA polymerase II transcription subunit 15	ATP binding;catalytic activity, acting on a protein;cellular protein modification process;phosphorylation;phosphotransferase activity, alcohol group as acceptor;kinase activity;	drought.WT-control.WT	0.00461122	2.28422	up-regulated
HORVU1Hr1G013820	Isovaleryl-CoA dehydrogenase (Fragment)	acyl-CoA dehydrogenase activity;ATP binding;isovaleryl-CoA(4-) metabolic process;2-methylbutanoyl-CoA(4-) metabolic process;mitochondrial matrix;flavin adenine dinucleotide binding;3-methylbut-2-enoyl-CoA(4-) metabolic process;leucine catabolic process;integral component of membrane;oxidation-reduction process;fatty-acyl-CoA catabolic process;2-methylbut-2-enoyl-CoA(4-) metabolic process;	drought.WT-control.WT	0.000117334	2.27241	up-regulated
HORVU3Hr1G037600	Respiratory burst oxidase homolog protein B	peroxidase activity;oxidoreductase activity, acting on NAD(P)H, oxygen as acceptor;response to heat;calcium ion binding;NAD(P)H oxidase activity;cellular oxidant detoxification;integral component of membrane;oxidation-reduction process;protein self-association;seed germination;plasma membrane;	drought.WT-control.WT	6.04628e-05	2.26964	up-regulated
HORVU5Hr1G023530	Protein SAR DEFICIENT 1 isoform A	nucleus;calmodulin binding;DNA-binding transcription factor activity;regulation of salicylic acid biosynthetic process;regulation of transcription, DNA-templated;sequence-specific DNA binding;	drought.WT-control.WT	7.45554e-06	2.26867	up-regulated
HORVU5Hr1G054240	Anaphase-promoting complex (APC), subunit 11	metal ion binding;ligase activity;	drought.WT-control.WT	0.000302392	2.26276	up-regulated
HORVU2Hr1G085400	0	protein-cysteine S-palmitoyltransferase activity;protein transport;integral component of membrane;exocytosis;exocyst;	drought.WT-control.WT	0.00177522	2.25422	up-regulated
HORVU6Hr1G041840	Xaa-Pro dipeptidase	nucleic acid binding;proline dipeptidase activity;proteolysis;integral component of membrane;DNA integration;protein alkylation;manganese ion binding;aminopeptidase activity;methyltransferase activity;macromolecule methylation;	drought.WT-control.WT	4.13572e-06	2.24049	up-regulated
HORVU2Hr1G061040	Succinate dehydrogenase [ubiquinone] flavoprotein subunit, mitochondrial	succinate dehydrogenase (ubiquinone) activity;oxidoreductase activity, acting on paired donors, with incorporation or reduction of molecular oxygen;electron transfer activity;tricarboxylic acid cycle;Golgi apparatus;electron transport chain;mitochondrial membrane part;mitochondrial inner membrane;heme binding;plasma membrane respirasome;respiratory chain complex II;ATP binding;oxidative phosphory…	drought.WT-control.WT	8.90639e-06	2.21767	up-regulated
HORVU3Hr1G106720	Pyrroline-5-carboxylate reductase	nucleotide binding;pyrroline-5-carboxylate reductase activity;transferase activity, transferring glycosyl groups;response to heat;response to salt stress;cytoplasm;cell wall;drug metabolic process;proline biosynthetic process;oxidation-reduction process;	drought.WT-control.WT	0.000113896	2.20917	up-regulated
HORVU1Hr1G062940	Peroxisomal adenine nucleotide carrier 1	RNA phosphodiester bond hydrolysis, endonucleolytic;transmembrane transport;transmembrane transporter activity;oxidoreductase activity, acting on paired donors, with incorporation or reduction of molecular oxygen;peroxisome organization;indolebutyric acid metabolic process;seedling development;monooxygenase activity;heme binding;nucleic acid binding;RNA-DNA hybrid ribonuclease activity;fatty acid…	drought.WT-control.WT	2.14377e-05	2.208	up-regulated
HORVU3Hr1G050700	ATP synthase subunit b	heme-copper terminal oxidase activity;proton transmembrane transporter activity;electron transfer activity;respiratory electron transport chain;ATP biosynthetic process;ribosome;translation;mitochondrial proton-transporting ATP synthase complex, coupling factor F(o);oxidative phosphorylation;structural constituent of ribosome;integral component of membrane;oxidoreductase activity, acting on NAD(P…	drought.WT-control.WT	0.00509934	2.20263	up-regulated
HORVU1Hr1G022720	DNA binding protein	DNA binding;DNA-directed 5'-3' RNA polymerase activity;transcription by RNA polymerase III;integral component of membrane;RNA polymerase III complex;	drought.WT-control.WT	0.000412132	2.18598	up-regulated
HORVU2Hr1G001150	Alkane hydroxylase MAH1-like	oxidoreductase activity, acting on paired donors, with incorporation or reduction of molecular oxygen;iron ion binding;integral component of membrane;oxidation-reduction process;monooxygenase activity;heme binding;	drought.WT-control.WT	0.000270221	2.18359	up-regulated
HORVU0Hr1G014220	Electron transfer flavoprotein subunit alpha	fatty acid beta-oxidation using acyl-CoA dehydrogenase;copper ion binding;flavin adenine dinucleotide binding;intracellular organelle lumen;electron transfer activity;mitochondrion;electron transport chain;intracellular organelle part;	drought.WT-control.WT	8.09772e-06	2.18103	up-regulated
HORVU5Hr1G056450	Structure-specific endonuclease subunit SLX1	nucleic acid phosphodiester bond hydrolysis;zinc ion binding;RNA modification;nucleoside triphosphate catabolic process;DNA integration;ribosome biogenesis;extracellular region;nutrient reservoir activity;nucleoside-triphosphate diphosphatase activity;GTP binding;nucleic acid binding;nucleus;chloroplast;GTPase activity;endonuclease activity;integral component of membrane;manganese ion binding;chl…	drought.WT-control.WT	0.00944288	2.17379	up-regulated
HORVU7Hr1G048870	Phosphatidylinositol/phosphatidylcholine transfer protein SFH6	0	drought.WT-control.WT	0.000483418	2.17258	up-regulated
HORVU4Hr1G013540	Stress activated protein kinase 9	regulation of stomatal closure;response to salt stress;regulation of stomatal opening;protein phosphorylation;response to water deprivation;hormone-mediated signaling pathway;ATP binding;unsaturated fatty acid biosynthetic process;cellular response to lipid;leaf development;cellular response to alcohol;regulation of reactive oxygen species metabolic process;cytosol;stomatal movement;regulation of…	drought.WT-control.WT	2.96276e-05	2.16681	up-regulated
HORVU7Hr1G046410	Type II pantothenate kinase	polygalacturonase activity;pantothenate kinase activity;extracellular region;nucleus;carbohydrate metabolic process;metal ion binding;coenzyme A biosynthetic process;integral component of membrane;cytosol;phosphorylation;cell wall organization;phosphotransferase activity, alcohol group as acceptor;kinase activity;	drought.WT-control.WT	3.97533e-06	2.15363	up-regulated
HORVU6Hr1G085760	MAP kinase-activating protein C22orf5, putative, expressed	integral component of membrane;	drought.WT-control.WT	0.00288239	2.15228	up-regulated
HORVU7Hr1G048430	Glycosyltransferase	transferase activity, transferring glycosyl groups;integral component of membrane;plant-type cell wall organization;Golgi membrane;	drought.WT-control.WT	0.000217233	2.1498	up-regulated
HORVU3Hr1G021150	Gigantea (Fragment)	response to karrikin;regulation of transcription, DNA-templated;response to hydrogen peroxide;regulation of circadian rhythm;response to blue light;intracellular organelle part;positive regulation of response to stimulus;nucleus;response to cold;positive regulation of post-embryonic development;rhythmic process;intracellular organelle lumen;response to far red light;flower development;cell differ…	drought.WT-control.WT	7.72693e-06	2.14931	up-regulated
HORVU4Hr1G084930	SNARE associated Golgi protein family	aromatic amino acid family metabolic process;catalytic activity;cytoplasm;integral component of membrane;	drought.WT-control.WT	0.000246444	2.1483	up-regulated
HORVU3Hr1G046530	LYR motif-containing protein 7 isoform 2	pectin biosynthetic process;Golgi membrane;helicase activity;ribosome;fucose metabolic process;translation;nucleic acid binding;ATP binding;polygalacturonate 4-alpha-galacturonosyltransferase activity;structural constituent of ribosome;oxidoreductase activity;metal ion binding;integral component of membrane;oxidation-reduction process;cell wall organization;ligase activity;	drought.WT-control.WT	0.00465615	2.14761	up-regulated
HORVU2Hr1G113100	Wall-associated receptor kinase 5	ATP binding;calcium ion binding;integral component of membrane;protein kinase activity;protein phosphorylation;plasma membrane;polysaccharide binding;	drought.WT-control.WT	6.64471e-05	2.13982	up-regulated
HORVU4Hr1G059860	Catalytic/ hydrolase	integral component of membrane;dephosphorylation;hydrolase activity;	drought.WT-control.WT	7.09299e-05	2.13637	up-regulated
HORVU1Hr1G084680	Ribosomal protein L35A	translation initiation factor activity;structural constituent of ribosome;oxidoreductase activity;ribosomal large subunit biogenesis;membrane;cytosolic part;oxidation-reduction process;ribosome;intracellular organelle part;translation;	drought.WT-control.WT	0.00791952	2.11717	up-regulated
HORVU7Hr1G094690	Basic helix-loop-helix protein-like	nucleus;DNA-binding transcription factor activity;oxidoreductase activity, acting on paired donors, with incorporation or reduction of molecular oxygen;iron ion binding;regulation of transcription, DNA-templated;protein dimerization activity;sequence-specific DNA binding;oxidation-reduction process;heme binding;	drought.WT-control.WT	0.00881188	2.11504	up-regulated
HORVU6Hr1G018300	0	meristem determinacy;reproductive structure development;floral meristem determinacy;post-embryonic development;RNA polymerase II regulatory region sequence-specific DNA binding;positive regulation of programmed cell death;proximal promoter sequence-specific DNA binding;pollen development;protein dimerization activity;positive regulation of transcription by RNA polymerase II;negative regulation of…	drought.WT-control.WT	0.000343405	2.11397	up-regulated
HORVU2Hr1G066950	Prolyl 4-hydroxylase subunit alpha-1	catalytic activity, acting on a protein;protein transmembrane transporter activity;protein import into mitochondrial matrix;oxidoreductase activity, acting on paired donors, with incorporation or reduction of molecular oxygen;cytoplasmic part;ADP binding;organelle membrane;intracellular organelle part;dioxygenase activity;L-ascorbic acid binding;DNA binding;organelle outer membrane;4-hydroxyproli…	drought.WT-control.WT	0.00115979	2.11319	up-regulated
HORVU1Hr1G017580	Esterase YdiI	protein homotetramerization;phylloquinone biosynthetic process;integral component of membrane;cytosol;1,4-dihydroxy-2-naphthoyl-CoA thioesterase activity;microbody;	drought.WT-control.WT	0.00149627	2.10764	up-regulated
HORVU7Hr1G018720	F-box/LRR-repeat protein	0	drought.WT-control.WT	0.0017111	2.10559	up-regulated
HORVU1Hr1G083100	Disease resistance protein RGA2	nucleic acid binding;zinc ion binding;ADP binding;	drought.WT-control.WT	0.00124036	2.10168	up-regulated
HORVU7Hr1G020070	ATP synthase subunit a	ATPase activity, coupled to transmembrane movement of ions, rotational mechanism;proton transmembrane transporter activity;ATPase-coupled cation transmembrane transporter activity;proton-transporting ATP synthase complex, coupling factor F(o);mitochondrial protein complex;integral component of membrane;mitochondrial membrane part;ATP biosynthetic process;mitochondrial inner membrane;energy couple…	drought.WT-control.WT	0.000747284	2.10009	up-regulated
HORVU1Hr1G037760	Divalent ion symporter	transmembrane transport;integral component of membrane;	drought.WT-control.WT	0.00656337	2.09572	up-regulated
HORVU7Hr1G121700	Catalase isozyme B	response to salt;cytosolic ribosome;cellular response to sulfate starvation;regulation of cellular response to heat;cold acclimation;response to salicylic acid;response to xenobiotic stimulus;protein heterotetramerization;response to water deprivation;response to auxin;response to oxidative stress;response to heat;protein homotetramerization;cellular response to phosphate starvation;catalase acti…	drought.WT-control.WT	0.000158601	2.0914	up-regulated
HORVU1Hr1G037250	ABC transporter G family member 24	ATPase activity;sulfate transport;ATPase-coupled transmembrane transporter activity;transmembrane transport;lyase activity;active ion transmembrane transporter activity;plasma membrane;cell wall modification;ATP binding;pectin catabolic process;plasmodesma;aspartyl esterase activity;integral component of membrane;pectinesterase activity;sulfate transmembrane transporter activity;	drought.WT-control.WT	1.71941e-05	2.09043	up-regulated
HORVU7Hr1G033430	Chaperone protein dnaJ	0	drought.WT-control.WT	0.000286445	2.0889	up-regulated
HORVU3Hr1G066810	Cytokinin riboside 5'-monophosphate phosphoribohydrolase	cytokinin biosynthetic process;nucleus;integral component of membrane;cytosol;hydrolase activity;	drought.WT-control.WT	3.21709e-05	2.08834	up-regulated
HORVU3Hr1G034280	Rhodanese-like domain containing protein	0	drought.WT-control.WT	0.000261039	2.08553	up-regulated
HORVU6Hr1G058670	Hexosyltransferase	transferase activity, transferring glycosyl groups;RNA splicing;endosome;metal ion binding;bounding membrane of organelle;integral component of membrane;ceramide biosynthetic process;Golgi apparatus;small nuclear ribonucleoprotein complex;organelle subcompartment;	drought.WT-control.WT	6.83105e-05	2.08123	up-regulated
HORVU2Hr1G022250	WD40 domain-containing protein	ribosomal large subunit biogenesis;cytosol;unfolded protein binding;ADP binding;	drought.WT-control.WT	4.87119e-05	2.07909	up-regulated
HORVU7Hr1G100510	PORR domain-containing protein	0	drought.WT-control.WT	0.0033971	2.07673	up-regulated
HORVU3Hr1G088980	phenol 2-monooxygenase isoform X3	FAD binding;nucleic acid binding;zinc ion binding;oxidoreductase activity, acting on paired donors, with incorporation or reduction of molecular oxygen;integral component of membrane;oxidation-reduction process;monooxygenase activity;	drought.WT-control.WT	0.000948958	2.07592	up-regulated
HORVU1Hr1G051210	Wall-associated receptor kinase 3	ATP binding;calcium ion binding;integral component of membrane;protein kinase activity;protein serine/threonine kinase activity;protein phosphorylation;polysaccharide binding;	drought.WT-control.WT	0.000260697	2.06947	up-regulated
HORVU7Hr1G035340	Phosphoserine phosphatase	small-subunit processome;nitrogen compound transport;embryo development ending in seed dormancy;glycolytic process;L-serine biosynthetic process;pollen development;rRNA processing;magnesium ion binding;root development;nucleus;phosphoserine phosphatase activity;chloroplast;calcium ion binding;phosphoglycerate kinase activity;integral component of membrane;dephosphorylation;	drought.WT-control.WT	2.55622e-05	2.06633	up-regulated
HORVU7Hr1G012610	F-box protein PP2-B10	0	drought.WT-control.WT	0.00051195	2.06041	up-regulated
HORVU7Hr1G099390	Cysteine-rich receptor-like protein kinase 10 isoform X1	ATP binding;protein kinase activity;protein phosphorylation;	drought.WT-control.WT	0.000106494	2.0594	up-regulated
HORVU1Hr1G017500	Pentatricopeptide repeat	nucleic acid phosphodiester bond hydrolysis;zinc ion binding;phloem or xylem histogenesis;RNA modification;pollen development;ribosome biogenesis;RNA processing;biosynthetic process;tRNA binding;protein serine/threonine kinase activity;protein phosphorylation;microtubule-severing ATPase activity;ATP binding;chloroplast;microtubule severing;mRNA metabolic process;recognition of pollen;endonuclease…	drought.WT-control.WT	0.00582675	2.05884	up-regulated
HORVU5Hr1G020930	F-box domain containing protein	0	drought.WT-control.WT	0.00163549	2.05491	up-regulated
HORVU6Hr1G069710	Serine/threonine-protein kinase receptor	ATP binding;integral component of membrane;protein kinase activity;protein phosphorylation;plasma membrane;	drought.WT-control.WT	0.00938242	2.05444	up-regulated
HORVU3Hr1G056570	CBS domain-containing protein	phosphorylation;kinase activity;	drought.WT-control.WT	0.00127966	2.05376	up-regulated
HORVU0Hr1G040380	Serine/threonine-protein kinase	ATP binding;protein tyrosine kinase activity;recognition of pollen;integral component of membrane;peptidyl-tyrosine modification;protein serine/threonine kinase activity;protein phosphorylation;carbohydrate binding;plasma membrane;	drought.WT-control.WT	0.00249648	2.05132	up-regulated
HORVU3Hr1G017420	Cysteine-rich receptor-like protein kinase 2	response to ozone;regulation of transcription, DNA-templated;protein kinase activity;protein phosphorylation;nucleosome;plasma membrane;nucleosome assembly;ATP binding;nucleus;DNA binding;activation of MAPKK activity;plasmodesma;transmembrane signaling receptor activity;integral component of membrane;peptidyl-tyrosine modification;intracellular signal transduction;	drought.WT-control.WT	2.25068e-05	2.05121	up-regulated
HORVU5Hr1G056280	Pleiotropic drug resistance protein 4	ATPase activity;ATP binding;ATPase-coupled transmembrane transporter activity;transmembrane transport;integral component of membrane;plasma membrane;	drought.WT-control.WT	0.000527575	2.04776	up-regulated
HORVU2Hr1G042270	Putative quinone-oxidoreductase homolog chloroplastic	chloroplast outer membrane;oxidoreductase activity;integral component of membrane;oxidation-reduction process;	drought.WT-control.WT	3.23829e-06	2.04457	up-regulated
HORVU2Hr1G072500	Starch branching enzyme IIa variant	chloroplast stroma;amylopectin biosynthetic process;embryo development ending in seed dormancy;amyloplast;cation binding;hydrolase activity, hydrolyzing O-glycosyl compounds;starch metabolic process;plastid;cellular response to light stimulus;glycogen biosynthetic process;chloroplast;1,4-alpha-glucan branching enzyme activity;cellular response to fructose stimulus;cellular response to glucose sti…	drought.WT-control.WT	2.40053e-05	2.04437	up-regulated
HORVU2Hr1G009580	Thiol protease SEN102	response to gibberellin;extracellular space;response to abscisic acid;leaf senescence;proteolysis;endopeptidase activity;cysteine-type peptidase activity;cellular protein catabolic process;plant-type vacuole;programmed cell death involved in cell development;lytic vacuole;response to ethylene;	drought.WT-control.WT	0.000142336	2.04346	up-regulated
HORVU3Hr1G096600	RING finger protein	0	drought.WT-control.WT	0.00141139	2.03649	up-regulated
HORVU2Hr1G014130	AMP deaminase	phosphatidylinositol phospholipase C activity;AMP deaminase activity;IMP salvage;metal ion binding;AMP metabolic process;lipid metabolic process;integral component of membrane;cytosol;intracellular signal transduction;	drought.WT-control.WT	5.91301e-05	2.03598	up-regulated
HORVU5Hr1G012480	Thiamine-phosphate synthase	nucleic acid binding;zinc ion binding;RNA metabolic process;tRNA (m1A) methyltransferase complex;tRNA (adenine-N1-)-methyltransferase activity;integral component of membrane;gene expression;nucleobase-containing compound biosynthetic process;regulation of transcription, DNA-templated;ribosome;macromolecule methylation;cellular macromolecule biosynthetic process;	drought.WT-control.WT	2.34659e-05	2.03595	up-regulated
HORVU4Hr1G061740	Phospholipase A2-alpha	phospholipase A2 activity (consuming 1,2-dipalmitoylphosphatidylcholine);phospholipase A2 activity consuming 1,2-dioleoylphosphatidylethanolamine);pollen development;endoplasmic reticulum;lipid binding;arachidonate transport;extracellular region;phospholipid metabolic process;response to light stimulus;phospholipase A2 activity;icosanoid secretion;regulation of stomatal movement;calcium ion bindi…	drought.WT-control.WT	0.00633028	2.02568	up-regulated
HORVU5Hr1G117760	Electron transfer flavoprotein subunit alpha mitochondrial	fatty acid beta-oxidation using acyl-CoA dehydrogenase;copper ion binding;flavin adenine dinucleotide binding;intracellular organelle lumen;electron transfer activity;mitochondrion;electron transport chain;intracellular organelle part;	drought.WT-control.WT	1.91904e-06	2.02503	up-regulated
HORVU2Hr1G075280	Molecular chaperone GrpE	chloroplast stroma;protein homodimerization activity;copper ion binding;mitochondrial matrix;chaperone binding;regulation of catalytic activity;unfolded protein binding;protein folding;adenyl-nucleotide exchange factor activity;thylakoid;isomerase activity;hydrolase activity;	drought.WT-control.WT	0.000277861	2.02314	up-regulated
HORVU6Hr1G080290	Transcription factor TFIIIB component B	DNA binding;nucleus;	drought.WT-control.WT	0.000341324	2.01261	up-regulated
HORVU7Hr1G096110	Putative tetratricopeptide-like helical domain, DYW domain-containing protein	ubiquitin-protein transferase activity;DNA binding;DNA repair;zinc ion binding;mRNA metabolic process;mitochondrial RNA metabolic process;RNA modification;intracellular membrane-bounded organelle;proteolysis;cytoplasmic part;hydrolase activity;protein ubiquitination;	drought.WT-control.WT	0.00341414	2.00533	up-regulated
HORVU3Hr1G090580	Protein root UVB sensitive 6	integral component of membrane;cytidylyltransferase activity;transferase activity;	drought.WT-control.WT	0.00254895	2.0041	up-regulated
HORVU2Hr1G087970	Isocitrate dehydrogenase NADP	chloroplast stroma;glutathione disulfide oxidoreductase activity;acetyltransferase complex;oxidoreductase activity, acting on a sulfur group of donors, NAD(P) as acceptor;protein disulfide oxidoreductase activity;response to zinc ion;antioxidant activity;response to salt stress;electron transfer activity;chloroplast thylakoid;isocitrate metabolic process;cobalamin biosynthetic process;electron tr…	drought.WT-control.WT	3.89862e-06	2.00361	up-regulated
HORVU4Hr1G015570	Glycosyl transferase	disaccharide biosynthetic process;lipid metabolic process;integral component of membrane;sucrose-phosphate synthase activity;Golgi apparatus;sucrose synthase activity;phosphoric diester hydrolase activity;sucrose metabolic process;plasma membrane;	drought.WT-control.WT	0.000410527	-2.00003	down-regulated	1
HORVU6Hr1G068910	Cardiolipin-specific phospholipase	1-acylglycerol-3-phosphate O-acyltransferase activity;peroxidase activity;chlorophyll metabolic process;DNA binding;pheophytinase b activity;methyl indole-3-acetate esterase activity;DNA replication;chloroplast envelope;cellular oxidant detoxification;integral component of membrane;chlorophyllase activity;	drought.WT-control.WT	0.000231768	-2.00038	down-regulated	1
HORVU3Hr1G002550	Rust resistance kinase Lr10	ATP binding;integral component of membrane;protein kinase activity;protein phosphorylation;plasma membrane;polysaccharide binding;	drought.WT-control.WT	2.62879e-05	-2.00112	down-regulated	1
HORVU6Hr1G064880	Zinc finger protein MAGPIE	nucleic acid binding;nucleus;DNA-binding transcription factor activity;metal ion binding;regulation of transcription, DNA-templated;	drought.WT-control.WT	4.97899e-05	-2.0025	down-regulated	1
HORVU7Hr1G030000	Two-component response regulator	nucleus;DNA binding;DNA-binding transcription factor activity;positive regulation of nucleic acid-templated transcription;phosphorelay signal transduction system;positive regulation of gene expression;integral component of membrane;regulation of transcription, DNA-templated;phosphorylation;cytokinin-activated signaling pathway;kinase activity;	drought.WT-control.WT	4.00648e-05	-2.00255	down-regulated	1
HORVU6Hr1G005920	NADPH-dependent FMN reductase domain protein	magnesium ion binding;ATP binding;FMN binding;oxidoreductase activity;integral component of membrane;cytosol;oxidation-reduction process;protein kinase activity;peptidyl-tyrosine modification;protein phosphorylation;terpene synthase activity;	drought.WT-control.WT	0.000281417	-2.00389	down-regulated	1
HORVU2Hr1G095390	Dof transcription factor family protein (Fragment)	nucleus;DNA binding;metal ion binding;regulation of transcription, DNA-templated;	drought.WT-control.WT	3.61256e-05	-2.00523	down-regulated	1
HORVU2Hr1G096210	S-acyltransferase	protein-cysteine S-palmitoyltransferase activity;plant-type vacuole membrane;response to salt stress;oxidoreductase activity;plant organ development;peptidyl-S-diacylglycerol-L-cysteine biosynthetic process from peptidyl-cysteine;integral component of membrane;protein palmitoylation;Golgi apparatus;endoplasmic reticulum;oxidation-reduction process;protein targeting to membrane;	drought.WT-control.WT	0.00159974	-2.00812	down-regulated	1
HORVU5Hr1G095260	Strictosidine synthase	strictosidine synthase activity;DNA binding;zinc ion binding;positive regulation of nucleic acid-templated transcription;transcription coactivator activity;regulation of histone acetylation;integral component of membrane;endoplasmic reticulum;biosynthetic process;vacuolar membrane;regulation of transcription by RNA polymerase II;	drought.WT-control.WT	0.00277813	-2.0084	down-regulated	1
HORVU4Hr1G074530	Amine oxidase	nucleus;amine metabolic process;copper ion binding;quinone binding;replication fork protection;primary amine oxidase activity;integral component of membrane;cellular response to stimulus;oxidation-reduction process;response to stress;response to water;	drought.WT-control.WT	0.00722823	-2.00864	down-regulated	1
HORVU4Hr1G077140	Pentatricopeptide repeat-containing protein	0	drought.WT-control.WT	0.00063948	-2.0101	down-regulated	1
HORVU1Hr1G094840	Abscisic acid insensitivity 1B	protein serine/threonine phosphatase activity;root development;nucleus;abscisic acid-activated signaling pathway;protein binding;protein dephosphorylation;cytosol;cation binding;negative regulation of abscisic acid-activated signaling pathway;response to water deprivation;	drought.WT-control.WT	8.49245e-05	-2.01163	down-regulated	1
HORVU5Hr1G079820	S-adenosyl-L-methionine-dependent methyltransferase	positive regulation of nucleic acid-templated transcription;transcription coactivator activity;integral component of membrane;lipid biosynthetic process;methyltransferase activity;methylation;	drought.WT-control.WT	0.00100893	-2.01236	down-regulated	1
HORVU5Hr1G079830	0	nucleic acid binding;mitochondrial respiratory chain complex IV assembly;ATP binding;negative regulation of catalytic activity;mitochondrion;integral component of membrane;helicase activity;pectinesterase inhibitor activity;	drought.WT-control.WT	0.00100893	-2.01236	down-regulated	1
HORVU5Hr1G094430	Putative inactive cadmium/zinc-transporting ATPase HMA3	response to zinc ion;ATPase-coupled cation transmembrane transporter activity;cadmium ion transmembrane transporter activity;zinc ion transmembrane transporter activity;response to cadmium ion;inorganic ion transmembrane transport;plasma membrane;ATP binding;plasmodesma;metal ion binding;cation transmembrane transport;integral component of membrane;response to cobalt ion;zinc ion homeostasis;meta…	drought.WT-control.WT	0.00274337	-2.01251	down-regulated	1
HORVU4Hr1G066870	Putative cytochrome P450-dependent fatty acid hydroxylase	DNA-binding transcription factor activity;oxidoreductase activity, acting on paired donors, with incorporation or reduction of molecular oxygen;iron ion binding;integral component of membrane;regulation of transcription, DNA-templated;oxidation-reduction process;monooxygenase activity;heme binding;	drought.WT-control.WT	4.49036e-05	-2.01358	down-regulated	1
HORVU7Hr1G076150	Carbohydrate kinase PfkB	fructose metabolic process;Golgi apparatus;nucleic acid binding;ATP binding;glucose 6-phosphate metabolic process;plasmodesma;cellular carbohydrate metabolic process;glucan metabolic process;polysaccharide biosynthetic process;integral component of membrane;cytosol;phosphorylation;phosphotransferase activity, alcohol group as acceptor;kinase activity;cellular macromolecule biosynthetic process;	drought.WT-control.WT	8.3305e-06	-2.01382	down-regulated	1
HORVU3Hr1G024540	Germin-like protein subfamily 1 member 15	phosphatidylcholine metabolic process;calcium ion binding;membrane;lipid catabolic process;integral component of membrane;phosphorylation;phospholipase D activity;N-acylphosphatidylethanolamine-specific phospholipase D activity;kinase activity;	drought.WT-control.WT	0.000147612	-2.01709	down-regulated	1
HORVU6Hr1G084390	Nucleotide sugar epimerase	galacturonate biosynthetic process;defense response to Gram-negative bacterium;Golgi cisterna membrane;ribosome;translation;UDP-glucuronate 4-epimerase activity;trans-Golgi network;coenzyme binding;endosome;structural constituent of ribosome;integral component of membrane;defense response to fungus;UDP-glucuronate 5'-epimerase activity;	drought.WT-control.WT	0.00150924	-2.0174	down-regulated	1
HORVU5Hr1G041930	Calmodulin binding protein (Fragment)	nucleus;cytoplasm;integral component of membrane;ligase activity;	drought.WT-control.WT	0.00483992	-2.01927	down-regulated	1
HORVU3Hr1G034210	5-nucleotidase	chloroplast stroma;acylglycerol transport;chloroplast outer membrane;protein homodimerization activity;metal ion binding;5'-nucleotidase activity;integral component of membrane;phosphatidic acid binding;endoplasmic reticulum;dephosphorylation;ER to chloroplast lipid transport;	drought.WT-control.WT	5.30042e-06	-2.01963	down-regulated	1
HORVU5Hr1G099170	Proton-dependent oligopeptide transporter family	oligopeptide transport;carbohydrate metabolic process;transmembrane transport;cellular macromolecule metabolic process;transmembrane transporter activity;monovalent inorganic cation transport;macromolecule catabolic process;integral component of membrane;hydrolase activity, hydrolyzing O-glycosyl compounds;cellular catabolic process;nitrate assimilation;	drought.WT-control.WT	0.000454884	-2.02332	down-regulated	1
HORVU3Hr1G013630	Folate-biopterin transporter	nucleic acid binding;ATP binding;integral component of membrane;hydrolase activity;	drought.WT-control.WT	0.0014596	-2.0255	down-regulated	1
HORVU3Hr1G096650	Photosynthetic NDH subunit of subcomplex B	response to oxidative stress;chloroplast;plastid membrane;proteolysis;integral component of membrane;plastid thylakoid membrane;aminopeptidase activity;endoplasmic reticulum;plasma membrane;	drought.WT-control.WT	9.71964e-06	-2.02877	down-regulated	1
HORVU6Hr1G073980	Pollen-specific protein C13	lipid transport;extracellular space;phosphatidylinositol-3,4,5-trisphosphate 5-phosphatase activity;phosphatidylinositol-4,5-bisphosphate 5-phosphatase activity;integral component of membrane;lipid binding;phosphatidylinositol dephosphorylation;	drought.WT-control.WT	0.00944695	-2.02921	down-regulated	1
HORVU1Hr1G004040	Disease resistance RPP13-like protein 4	protein disulfide oxidoreductase activity;electron transfer activity;cellular protein modification process;regulation of transcription, DNA-templated;sequence-specific DNA binding;protein kinase activity;cell redox homeostasis;cell surface receptor signaling pathway;ADP binding;electron transport chain;exocytosis;phosphate-containing compound metabolic process;exocyst;nucleus;ATP binding;phosphop…	drought.WT-control.WT	2.33871e-05	-2.02929	down-regulated	1
HORVU1Hr1G004060	Disease resistance RPP13-like protein 4	protein disulfide oxidoreductase activity;electron transfer activity;cellular protein modification process;regulation of transcription, DNA-templated;sequence-specific DNA binding;protein kinase activity;cell redox homeostasis;cell surface receptor signaling pathway;ADP binding;electron transport chain;exocytosis;phosphate-containing compound metabolic process;exocyst;nucleus;ATP binding;phosphop…	drought.WT-control.WT	2.33871e-05	-2.02929	down-regulated	1
HORVU5Hr1G107380	Chloride channel G	zinc ion binding;chloride transmembrane transport;sucrose-phosphate synthase activity;lipid binding;sucrose metabolic process;transporter complex;voltage-gated chloride channel activity;membrane protein complex;lipid transport;plant-type vacuole membrane;protein binding;integral component of membrane;regulation of ion transmembrane transport;sucrose synthase activity;	drought.WT-control.WT	0.000398594	-2.0295	down-regulated	1
HORVU7Hr1G120490	4-hydroxy-4-methyl-2-oxoglutarate aldolase	glycolytic process;methyltransferase activity;hexokinase activity;carbohydrate phosphorylation;cellular response to DNA damage stimulus;membrane-bounded organelle;oxaloacetate decarboxylase activity;glucose binding;nucleic acid binding;cell;ATP binding;ribonuclease inhibitor activity;negative regulation of catalytic activity;cellular glucose homeostasis;replication fork protection;4-hydroxy-4-met…	drought.WT-control.WT	6.3997e-05	-2.03112	down-regulated	1
HORVU1Hr1G071160	ATP binding protein	ATP binding;protein kinase activity;protein phosphorylation;	drought.WT-control.WT	1.47138e-05	-2.03458	down-regulated	1
HORVU2Hr1G084730	Serine/threonine protein kinase	regulation of root development;post-embryonic plant morphogenesis;phloem or xylem histogenesis;post-embryonic development;regulation of plant organ morphogenesis;peptide binding;transmembrane receptor protein serine/threonine kinase signaling pathway;regulation of shoot system development;protein phosphorylation;ATP binding;regulation of cell division;response to abiotic stimulus;plant organ deve…	drought.WT-control.WT	6.70242e-05	-2.0348	down-regulated	1
HORVU1Hr1G037460	Retrotransposon protein, putative, Ty1-copia subclass	nucleic acid binding;zinc ion binding;copper ion binding;oxidoreductase activity;DNA integration;oxidation-reduction process;	drought.WT-control.WT	0.000380581	-2.03612	down-regulated	1
HORVU1Hr1G050890	Glycerol-3-phosphate acyltransferase chloroplastic	chloroplast stroma;sn-1-glycerol-3-phosphate C16:0-DCA-CoA acyl transferase activity;phospholipid biosynthetic process;integral component of membrane;glycerolipid biosynthetic process;glycerophospholipid metabolic process;pyrimidine nucleotide biosynthetic process;CDP-diacylglycerol biosynthetic process;glycerol-3-phosphate O-acyltransferase activity;intracellular protein transport;phosphatidylgl…	drought.WT-control.WT	1.91904e-06	-2.0366	down-regulated	1
HORVU7Hr1G036180	Glucose-6-phosphate isomerase (Fragment)	0	drought.WT-control.WT	0.000535399	-2.03674	down-regulated	1
HORVU0Hr1G013900	Alpha-hydroxy acid dehydrogenase, FMN-dependent	chloroplast stroma;response to external biotic stimulus;FMN binding;cytosolic ribosome;defense response;response to cytokinin;vacuole;defense response to bacterium;oxidative photosynthetic carbon pathway;peroxisome;nucleus;plasmodesma;protein binding;regulation of photosynthesis;oxidoreductase activity;apoplast;membrane;protein import into peroxisome matrix, docking;integral component of membrane…	drought.WT-control.WT	8.76525e-05	-2.03701	down-regulated	1
HORVU2Hr1G113830	Filament-like plant protein 7	myosin complex;motor activity;	drought.WT-control.WT	2.95616e-06	-2.04031	down-regulated	1
HORVU7Hr1G018750	Mitogen-activated protein kinase kinase kinase	ubiquitin-protein transferase activity;ATP binding;protein kinase activity;protein phosphorylation;protein ubiquitination;	drought.WT-control.WT	0.000828265	-2.04145	down-regulated	1
HORVU3Hr1G042330	Kinesin-like protein KIN-13A	ATPase activity;metaxylem development;regulation of cell wall organization or biogenesis;kinesin complex;endoplasmic reticulum;trichome morphogenesis;secondary cell wall;microtubule-based movement;microtubule depolymerization;plant-type secondary cell wall biogenesis;Golgi stack;plasma membrane;microtubule;microtubule binding;ATP binding;microtubule motor activity;RNA binding;	drought.WT-control.WT	0.00197682	-2.04368	down-regulated	1
HORVU6Hr1G092780	Caffeic acid 3-O-methyltransferase	nicotinate metabolic process;quercetin 3-O-methyltransferase activity;O-methyltransferase activity;RNA binding;amine N-methyltransferase activity;nicotinate N-methyltransferase activity;integral component of membrane;cytosol;protein dimerization activity;S-adenosyl-L-methionine:beta-alanine N-methyltransferase activity;aromatic compound biosynthetic process;methylation;	drought.WT-control.WT	0.00191073	-2.04645	down-regulated	1
HORVU7Hr1G114650	ORPHAN transcription factor (Fragment)	nucleus;DNA binding;detection of ethylene stimulus;cellular response to ethylene stimulus;regulation of transcription, DNA-templated;	drought.WT-control.WT	1.59578e-05	-2.04862	down-regulated	1
HORVU3Hr1G069830	Glycosyltransferase	UDP-glycosyltransferase activity;transferase activity, transferring hexosyl groups;intracellular membrane-bounded organelle;integral component of membrane;	drought.WT-control.WT	0.00318098	-2.05025	down-regulated	1
HORVU3Hr1G075850	ER degradation enhancer	mannosyl-oligosaccharide 1,2-alpha-mannosidase activity;protein glycosylation;endoplasmic reticulum;RNA polyadenylation;rRNA processing;polynucleotide adenylyltransferase activity;intracellular organelle part;aminoacyl-tRNA ligase activity;RNA binding;calcium ion binding;membrane;RNA 3'-end processing;ubiquitin-dependent ERAD pathway;	drought.WT-control.WT	1.59128e-05	-2.05201	down-regulated	1
HORVU5Hr1G050470	Mitogen-activated protein kinase kinase kinase	oxidoreductase activity, acting on paired donors, with incorporation or reduction of molecular oxygen;response to wounding;transmembrane receptor protein serine/threonine kinase signaling pathway;protein serine/threonine kinase activity;protein phosphorylation;translational initiation;plasma membrane;heme binding;cellular response to jasmonic acid stimulus;ATP binding;translation initiation facto…	drought.WT-control.WT	0.000112547	-2.05455	down-regulated	1
HORVU1Hr1G006290	NB-ARC domain containing protein, expressed	oxidoreductase activity;catalytic activity;molybdenum ion binding;integral component of membrane;oxidation-reduction process;ADP binding;nitrate assimilation;molybdopterin cofactor binding;	drought.WT-control.WT	0.000489623	-2.05719	down-regulated	1
HORVU1Hr1G055390	Putative glutamyl endopeptidase, chloroplastic	chloroplast stroma;proteolysis;serine-type peptidase activity;endopeptidase activity;	drought.WT-control.WT	0.000166039	-2.05776	down-regulated	1
HORVU0Hr1G039750	XYPPX repeat protein	integral component of membrane;megasporogenesis;plasma membrane;	drought.WT-control.WT	2.01188e-05	-2.05829	down-regulated	1
HORVU2Hr1G017290	Dof-type zinc finger protein 8	nucleus;DNA binding;regulation of transcription, DNA-templated;	drought.WT-control.WT	1.38987e-06	-2.05854	down-regulated	1
HORVU1Hr1G070200	Isoleucine--tRNA ligase	protein binding;integral component of membrane;response to cytokinin;regulation of protein complex stability;chloroplast thylakoid membrane;	drought.WT-control.WT	0.000102632	-2.06018	down-regulated	1
HORVU0Hr1G001490	Photosystem I reaction center subunit VI like	integral component of membrane;photosynthesis;photosystem I reaction center;response to cytokinin;plastoglobule;chloroplast thylakoid membrane;	drought.WT-control.WT	0.000163571	-2.06227	down-regulated	1
HORVU4Hr1G071250	Low affinity sulfate transporter like	secondary active sulfate transmembrane transporter activity;anion:anion antiporter activity;sulfate transmembrane transport;integral component of membrane;symporter activity;intrinsic component of plasma membrane;	drought.WT-control.WT	0.000143514	-2.06668	down-regulated	1
HORVU3Hr1G002560	Iron-deficiency induced receptor-like kinase	ATP binding;integral component of membrane;protein kinase activity;protein phosphorylation;polysaccharide binding;	drought.WT-control.WT	0.000229702	-2.06712	down-regulated	1
HORVU2Hr1G127490	Disease resistance protein RGA2	ADP binding;hydrolase activity;	drought.WT-control.WT	1.06987e-05	-2.06756	down-regulated	1
HORVU2Hr1G083110	Methyltransferase type	RNA binding;methyltransferase activity;methylation;	drought.WT-control.WT	1.16891e-05	-2.06837	down-regulated	1
HORVU4Hr1G054370	Tetratricopeptide-like helical	0	drought.WT-control.WT	0.00515444	-2.07268	down-regulated	1
HORVU3Hr1G032930	0	nucleic acid phosphodiester bond hydrolysis;zinc ion binding;posttranscriptional gene silencing by RNA;regulation of production of siRNA involved in RNA interference;cellular protein modification process;isoprenoid biosynthetic process;nucleic acid binding;ATP binding;DNA-directed DNA polymerase activity;RNA metabolic process;exonuclease activity;mitochondrion;integral component of membrane;DNA b…	drought.WT-control.WT	0.00719488	-2.0783	down-regulated	1
HORVU3Hr1G060310	Putative receptor-like protein kinase (Fragment)	ATP binding;plasmodesma;transmembrane signaling receptor activity;mitochondrion;integral component of membrane;protein kinase activity;transmembrane receptor protein serine/threonine kinase signaling pathway;peptidyl-tyrosine modification;protein phosphorylation;plasma membrane;	drought.WT-control.WT	0.00241018	-2.08381	down-regulated	1
HORVU7Hr1G052070	PPR domain-containing protein (Fragment)	chloroplast;integral component of membrane;methyltransferase activity;methylation;	drought.WT-control.WT	0.00526138	-2.08579	down-regulated	1
HORVU6Hr1G086860	0	phosphorylation;kinase activity;	drought.WT-control.WT	0.00267163	-2.09063	down-regulated	1
HORVU5Hr1G118460	Putative receptor protein kinase ZmPK1	ATP binding;calmodulin binding;recognition of pollen;transmembrane receptor protein tyrosine kinase activity;integral component of membrane;peptidyl-tyrosine modification;protein serine/threonine kinase activity;carbohydrate binding;protein phosphorylation;plasma membrane;	drought.WT-control.WT	0.000490232	-2.09106	down-regulated	1
HORVU7Hr1G021570	Pre-mRNA-processing-splicing factor 8	0	drought.WT-control.WT	0.00573412	-2.09249	down-regulated	1
HORVU6Hr1G072660	Mediator of RNA polymerase II transcription subunit 11	glucan endo-1,3-beta-glucanase activity, C-3 substituted reducing group;transcription coregulator activity;mediator complex;integral component of membrane;Golgi apparatus;O-acetyltransferase activity;regulation of transcription by RNA polymerase II;	drought.WT-control.WT	0.00522796	-2.1007	down-regulated	1
HORVU3Hr1G014950	Polyadenylate-binding protein	regulation of 1-deoxy-D-xylulose-5-phosphate synthase activity;chaperone-mediated protein folding;ribonuclease activity;extracellular region;chloroplast;RNA binding;mRNA metabolic process;negative regulation of transcription, DNA-templated;post-mRNA release spliceosomal complex;histone modification;cell wall organization;phosphorylation;isomerase activity;RNA phosphodiester bond hydrolysis;respon…	drought.WT-control.WT	8.8553e-05	-2.10214	down-regulated	1
HORVU4Hr1G079710	Citrate transporter-like domain	transmembrane transport;integral component of membrane;arsenite transport;arsenite transmembrane transporter activity;	drought.WT-control.WT	0.000161573	-2.10453	down-regulated	1
HORVU1Hr1G068930	Myb family transcription factor family protein	nucleus;DNA binding;oxidoreductase activity;oxidation-reduction process;methyltransferase activity;methylation;	drought.WT-control.WT	5.84086e-06	-2.10571	down-regulated	1
HORVU1Hr1G062530	Peptide-N4-(N-acetyl-beta-glucosaminyl)asparagine amidase A	integral component of membrane;vacuole;peptide-N4-(N-acetyl-beta-glucosaminyl)asparagine amidase activity;	drought.WT-control.WT	4.47516e-05	-2.10621	down-regulated	1
HORVU6Hr1G005020	Transmembrane protein	integral component of membrane;	drought.WT-control.WT	0.00126033	-2.10635	down-regulated	1
HORVU5Hr1G125110	RNA polymerase sigma factor	sigma factor activity;N-methyltransferase activity;regulation of DNA-templated transcription, initiation;signal transduction;seedling development;DNA-templated transcription, initiation;protein refolding;DNA binding;ATP binding;cellular response to blue light;chloroplast;DNA-binding transcription factor activity;DNA-directed 5'-3' RNA polymerase activity;DNA methylation;positive regulation of tra…	drought.WT-control.WT	0.000608447	-2.10697	down-regulated	1
HORVU1Hr1G075120	Carboxymethylenebutenolidase like	chloroplast stroma;carbohydrate metabolic process;ATP binding;integral component of membrane;protein kinase activity;protein phosphorylation;carbohydrate binding;hydrolase activity;	drought.WT-control.WT	4.91136e-05	-2.10933	down-regulated	1
HORVU4Hr1G060560	LIM domain-containing protein, putative, expressed	DNA binding;transferase activity, transferring acyl groups other than amino-acyl groups;ubiquitin binding;metal ion binding;dynein complex;integral component of membrane;biosynthetic process;microtubule-based process;	drought.WT-control.WT	6.23303e-05	-2.11219	down-regulated	1
HORVU1Hr1G066020	Cyclic nucleotide-gated cation channel 4	ion channel activity;calmodulin binding;cation transport;ion transmembrane transport;integral component of membrane;cation transmembrane transporter activity;cAMP binding;phosphorylation;plant-type hypersensitive response;cGMP binding;kinase activity;plasma membrane;	drought.WT-control.WT	0.000648746	-2.11692	down-regulated	1
HORVU5Hr1G120740	Putative aspartic peptidase A1 family, Aspartic peptidase domain, Xylanase inhibitor	xylan catabolic process;carboxypeptidase activity;aspartic-type endopeptidase activity;proteolysis;integral component of membrane;transferase activity;hydrolase activity, acting on glycosyl bonds;	drought.WT-control.WT	0.000139496	-2.11731	down-regulated	1
HORVU1Hr1G093180	RNA polymerase sigma factor sigE like	sigma factor activity;regulation of transcription, DNA-templated;DNA-templated transcription, initiation;embryo sac development;chloroplast organization;plastid;DNA binding;cellular response to salt stress;cellular response to blue light;DNA-binding transcription factor activity;positive regulation of nucleic acid-templated transcription;DNA-directed 5'-3' RNA polymerase activity;protein binding;…	drought.WT-control.WT	0.000411091	-2.11739	down-regulated	1
HORVU0Hr1G017000	Oxidoreductase	dioxygenase activity;metal ion binding;oxidation-reduction process;	drought.WT-control.WT	0.00224085	-2.11962	down-regulated	1
HORVU5Hr1G079460	CTP synthase	0	drought.WT-control.WT	0.000600503	-2.12572	down-regulated	1
HORVU7Hr1G072900	0	xenobiotic transmembrane transporter activity;response to salt stress;antiporter activity;response to wounding;response to jasmonic acid;regulation of seed growth;response to salicylic acid;cellular response to oxygen-containing compound;negative regulation of nucleic acid-templated transcription;response to cytokinin;response to water deprivation;response to auxin;hormone-mediated signaling path…	drought.WT-control.WT	0.00012861	-2.12613	down-regulated	1
HORVU7Hr1G121100	Protein DETOXIFICATION	xenobiotic transmembrane transporter activity;transmembrane transport;drug transport;antiporter activity;integral component of membrane;xenobiotic transport;	drought.WT-control.WT	0.00518892	-2.12693	down-regulated	1
HORVU3Hr1G002530	Putative receptor-like protein kinase	ATP binding;integral component of membrane;protein kinase activity;protein phosphorylation;polysaccharide binding;	drought.WT-control.WT	0.000136058	-2.13112	down-regulated	1
HORVU5Hr1G035300	0	ATPase activity;ATP binding;nucleus;adenylate kinase activity;pseudouridine synthesis;RNA binding;cytoplasm;proteolysis;integral component of membrane;peptidase activity;pseudouridine synthase activity;nucleoside monophosphate phosphorylation;	drought.WT-control.WT	4.00648e-05	-2.13258	down-regulated	1
HORVU2Hr1G061090	Non-specific serine/threonine protein kinase	regulation of meristem growth;identical protein binding;gametophyte development;floral organ development;protein kinase activity;protein phosphorylation;regulation of meristem structural organization;protein self-association;plasma membrane;ATP binding;integral component of membrane;cell differentiation;receptor serine/threonine kinase binding;	drought.WT-control.WT	6.86067e-06	-2.13334	down-regulated	1
HORVU4Hr1G086500	Respiratory burst oxidase homolog protein B	peroxidase activity;oxidoreductase activity, acting on NAD(P)H, oxygen as acceptor;calcium ion binding;cellular oxidant detoxification;integral component of membrane;oxidation-reduction process;protein self-association;plasma membrane;	drought.WT-control.WT	0.00611652	-2.13767	down-regulated	1
HORVU1Hr1G063470	Nitrate transporter	transmembrane transport;transmembrane transporter activity;integral component of membrane;	drought.WT-control.WT	3.32431e-05	-2.13983	down-regulated	1
HORVU2Hr1G008380	Peptidylprolyl isomerase	peptidyl-prolyl cis-trans isomerase activity;thylakoid lumen;integral component of membrane;protein peptidyl-prolyl isomerization;chloroplast thylakoid membrane;	drought.WT-control.WT	0.00056354	-2.14059	down-regulated	1
HORVU3Hr1G052250	F-box/LRR-repeat protein	lyase activity;	drought.WT-control.WT	0.00511562	-2.14094	down-regulated	1
HORVU1Hr1G021150	Glutathione S-transferase	protein homodimerization activity;glutathione binding;cytoplasm;glutathione metabolic process;integral component of membrane;glutathione transferase activity;protein-containing complex;response to xenobiotic stimulus;response to herbicide;	drought.WT-control.WT	0.00129893	-2.14173	down-regulated	1
HORVU7Hr1G095550	Prephenate dehydrogenase	nucleic acid binding;chloroplast;zinc ion binding;tyrosine biosynthetic process;arogenate dehydrogenase (NADP+) activity;oxidation-reduction process;prephenate dehydrogenase (NAD+) activity;prephenate dehydrogenase (NADP+) activity;	drought.WT-control.WT	9.52368e-06	-2.14592	down-regulated	1
HORVU5Hr1G058810	F-box domain protein	0	drought.WT-control.WT	0.00741843	-2.14695	down-regulated	1
HORVU3Hr1G084590	Isoprenyl transferase	magnesium ion binding;regulation of cell shape;polyprenol biosynthetic process;peptidoglycan biosynthetic process;cytosol;endoplasmic reticulum;manganese ion binding;cell wall organization;phosphorylation;kinase activity;transferase activity, transferring alkyl or aryl (other than methyl) groups;	drought.WT-control.WT	1.29717e-05	-2.14739	down-regulated	1
HORVU2Hr1G119210	Flavonoid 3'-monooxygenase	oxidoreductase activity, acting on single donors with incorporation of molecular oxygen, incorporation of two atoms of oxygen;oxidoreductase activity, acting on paired donors, with incorporation or reduction of molecular oxygen;iron ion binding;integral component of membrane;oxidation-reduction process;monooxygenase activity;heme binding;	drought.WT-control.WT	0.000251231	-2.1491	down-regulated	1
HORVU1Hr1G002850	Disease resistance protein RPP13	integral component of membrane;ADP binding;	drought.WT-control.WT	0.00580597	-2.15092	down-regulated	1
HORVU0Hr1G005320	Orphans transcription factor (Fragment)	response to gibberellin;integral component of membrane;hydrolase activity;	drought.WT-control.WT	0.00407304	-2.15121	down-regulated	1
HORVU6Hr1G044140	LRR receptor-like serine/threonine-protein kinase EFR (Fragment)	ATP binding;integral component of membrane;protein kinase activity;peptidyl-tyrosine modification;protein phosphorylation;	drought.WT-control.WT	0.000615759	-2.15279	down-regulated	1
HORVU4Hr1G061070	Gastrula zinc finger xFG20-1	nucleic acid binding;DNA-binding transcription factor activity;integral component of membrane;regulation of transcription, DNA-templated;anchored component of membrane;isomerase activity;	drought.WT-control.WT	0.00549425	-2.15368	down-regulated	1
HORVU7Hr1G061990	Alpha/beta hydrolase domain-containing protein 17B isoform X1	ATP binding;catalytic activity, acting on a protein;proteolysis;serine-type peptidase activity;integral component of membrane;gene silencing by RNA;unfolded protein binding;aminopeptidase activity;Rho guanyl-nucleotide exchange factor activity;protein folding;hydrolase activity;	drought.WT-control.WT	4.02949e-06	-2.1537	down-regulated	1
HORVU5Hr1G046260	Zinc finger, RING/FYVE/PHD-type	ubiquitin protein ligase activity;zinc ion binding;transferase activity, transferring acyl groups;oxidoreductase activity, acting on paired donors, with incorporation or reduction of molecular oxygen;heme binding;ubiquitin-dependent protein catabolic process;cytoplasm;iron ion binding;integral component of membrane;oxidation-reduction process;ligase activity;protein ubiquitination;oxidoreductase …	drought.WT-control.WT	9.14096e-06	-2.15581	down-regulated	1
HORVU3Hr1G085720	BEL1-like homeodomain protein 9	hydrolase activity, acting on ester bonds;nucleus;DNA binding;morphogenesis of a branching structure;DNA-binding transcription factor activity;maintenance of inflorescence meristem identity;maintenance of floral meristem identity;inflorescence development;regulation of transcription, DNA-templated;shoot axis formation;vegetative to reproductive phase transition of meristem;internode patterning;	drought.WT-control.WT	0.00387821	-2.16027	down-regulated	1
HORVU6Hr1G055820	Serine/threonine-protein kinase CTR1	protein phosphorylation;extracellular region;cytoplasmic side of plasma membrane;ATP binding;integrin-mediated signaling pathway;1,3-beta-D-glucan synthase activity;activation of MAPKK activity;calcium ion binding;peptidyl-tyrosine modification;cell wall organization;intracellular signal transduction;(1->3)-beta-D-glucan biosynthetic process;response to osmotic stress;protein kinase activity;endo…	drought.WT-control.WT	4.89591e-06	-2.16122	down-regulated	1
HORVU5Hr1G120390	S-adenosyl-L-methionine-dependent methyltransferases superfamily protein isoform 2	glycosinolate catabolic process;RNA phosphodiester bond hydrolysis, endonucleolytic;S-methyltransferase activity;chloroplast envelope;S-adenosylmethionine-dependent methyltransferase activity;defense response;plasma membrane;phosphatidylinositol dephosphorylation;nucleic acid binding;peroxisome;RNA-DNA hybrid ribonuclease activity;glucosinolate metabolic process;integral component of membrane;cyt…	drought.WT-control.WT	0.00902893	-2.16157	down-regulated	1
HORVU1Hr1G049760	Homeobox protein BEL1 homolog	nucleus;DNA binding;DNA-binding transcription factor activity;protein binding;plasmodesma;integral component of membrane;regulation of transcription, DNA-templated;cytosol;	drought.WT-control.WT	2.23328e-05	-2.16506	down-regulated	1
HORVU1Hr1G065810	Secretory carrier-associated membrane protein 3	transport vesicle membrane;endosome;ARF guanyl-nucleotide exchange factor activity;protein transport;integral component of membrane;cytosol;regulation of ARF protein signal transduction;transferase activity;receptor-mediated endocytosis;plasma membrane;trans-Golgi network membrane;	drought.WT-control.WT	0.00223395	-2.16598	down-regulated	1
HORVU3Hr1G081940	Chaperone protein dnaJ	heat shock protein binding;zinc ion binding;transcription, DNA-templated;DNA replication;magnesium ion transmembrane transporter activity;unfolded protein binding;magnesium ion transmembrane transport;protein folding;RNA polymerase III complex;single-stranded DNA binding;ATP binding;response to heat;DNA-directed 5'-3' RNA polymerase activity;chaperone binding;integral component of membrane;cytoso…	drought.WT-control.WT	0.00132977	-2.16677	down-regulated	1
HORVU7Hr1G033520	Concanavalin A-like lectin protein kinase family protein, putative	RNA phosphodiester bond hydrolysis, endonucleolytic;aspartic-type endopeptidase activity;protein kinase activity;transmembrane receptor protein serine/threonine kinase signaling pathway;protein phosphorylation;defense response to bacterium;plasma membrane;nucleic acid binding;ATP binding;RNA-DNA hybrid ribonuclease activity;transmembrane signaling receptor activity;defense response to oomycetes;p…	drought.WT-control.WT	4.95709e-05	-2.16827	down-regulated	1
HORVU5Hr1G067720	Nuclear pore complex protein NUP58	calcium ion binding;calcium-dependent phospholipid binding;	drought.WT-control.WT	0.000262837	-2.16869	down-regulated	1
HORVU5Hr1G095080	Beta-D-glucan exohydrolase	RNA phosphodiester bond hydrolysis, endonucleolytic;macromolecule catabolic process;methyltransferase activity;cell wall macromolecule biosynthetic process;hydrolase activity, hydrolyzing O-glycosyl compounds;plant-type cell wall;nucleic acid binding;carbohydrate metabolic process;RNA-DNA hybrid ribonuclease activity;plasmodesma;apoplast;membrane;integral component of membrane;cytosol;methylation;	drought.WT-control.WT	0.000759346	-2.1706	down-regulated	1
HORVU5Hr1G011780	Transcription factor PIF3	nucleus;DNA binding;oxidoreductase activity;integral component of membrane;protein dimerization activity;oxidation-reduction process;	drought.WT-control.WT	0.0015576	-2.17201	down-regulated	1
HORVU7Hr1G095160	F-box domain containing protein	integral component of membrane;	drought.WT-control.WT	0.00648193	-2.17297	down-regulated	1
HORVU5Hr1G083170	Coatomer beta subunit	pollen tube tip;nucleus;pollen tube growth;oxidoreductase activity;cytoplasm;lipid metabolic process;cell surface receptor signaling pathway;oxidation-reduction process;phosphoric diester hydrolase activity;actin cytoskeleton organization;plasma membrane;	drought.WT-control.WT	3.47713e-06	-2.17558	down-regulated	1
HORVU6Hr1G009820	E3 ubiquitin-protein ligase	integral component of membrane;protein ubiquitination;	drought.WT-control.WT	0.000591891	-2.17568	down-regulated	1
HORVU6Hr1G071190	Aspartyl protease family protein	DNA binding;aspartic-type endopeptidase activity;proteolysis;	drought.WT-control.WT	0.00350538	-2.17906	down-regulated	1
HORVU1Hr1G064950	Transcription factor like	nucleus;DNA binding;DNA-binding transcription factor activity;integral component of membrane;regulation of transcription, DNA-templated;	drought.WT-control.WT	0.000127355	-2.18132	down-regulated	1
HORVU3Hr1G005500	BHLH transcription factor	nucleus;DNA binding;DNA-binding transcription factor activity;integral component of membrane;regulation of transcription, DNA-templated;protein dimerization activity;	drought.WT-control.WT	5.69989e-05	-2.18427	down-regulated	1
HORVU2Hr1G068960	Transcription factor FER-LIKE IRON DEFICIENCY-INDUCED TRANSCRIPTION FACTOR-like	solute:proton antiporter activity;electron transfer activity;proton transmembrane transport;protein dimerization activity;electron transport chain;cellular response to iron ion;heme binding;nucleus;DNA binding;metal ion binding;cellular response to nitric oxide;integral component of membrane;cellular response to ethylene stimulus;regulation of iron ion transport;	drought.WT-control.WT	0.000990785	-2.1846	down-regulated	1
HORVU2Hr1G004930	Mannosyl-oligosaccharide 12-alpha-mannosidase MNS1	0	drought.WT-control.WT	8.02912e-05	-2.18661	down-regulated	1
HORVU5Hr1G050510	0	ATPase activity;kinesin complex;sequence-specific DNA binding;microtubule-based movement;regulation of growth;intracellular organelle part;regulation of cell population proliferation;cell cycle;microtubule;microtubule binding;cell cortex part;regulation of gibberellic acid mediated signaling pathway;ATP binding;nucleus;microtubule motor activity;cytoskeleton;cytoskeleton-dependent intracellular t…	drought.WT-control.WT	1.77674e-05	-2.19016	down-regulated	1
HORVU3Hr1G034880	Tetratricopeptide repeat (TPR)-like superfamily protein	RNA phosphodiester bond hydrolysis, endonucleolytic;intracellular organelle;protein modification process;catalytic activity, acting on a protein;catalytic activity, acting on DNA;cellular protein metabolic process;RNA-dependent DNA biosynthetic process;non-membrane-bounded organelle;membrane-bounded organelle;RNA-DNA hybrid ribonuclease activity;DNA binding;ATP binding;structural constituent of r…	drought.WT-control.WT	0.000153041	-2.19253	down-regulated	1
HORVU7Hr1G024270	(+)-neomenthol dehydrogenase	GDP-mannose biosynthetic process;transmembrane receptor protein serine/threonine kinase signaling pathway;organonitrogen compound biosynthetic process;protein phosphorylation;(-)-menthol dehydrogenase activity;ATP binding;salutaridine reductase (NADPH) activity;phosphomannomutase activity;drug metabolic process;carbohydrate binding;carbonyl reductase (NADPH) activity;alkaloid metabolic process;or…	drought.WT-control.WT	0.00404059	-2.19473	down-regulated	1
HORVU7Hr1G090340	Phosphatidylcholine:diacylglycerol cholinephosphotransferase 1	CDP-choline pathway;oxidoreductase activity, acting on paired donors, with oxidation of a pair of donors resulting in the reduction of molecular oxygen to two molecules of water;diacylglycerol cholinephosphotransferase activity;integral component of membrane;oxidation-reduction process;fatty acid biosynthetic process;	drought.WT-control.WT	0.000591891	-2.1957	down-regulated	1
HORVU2Hr1G096850	HAD-superfamily hydrolase subfamily IA, variant 3:Beta-phosphoglucomutasehydrolase	magnesium ion binding;carbohydrate metabolic process;catalytic activity, acting on a protein;CAAX-box protein processing;integral component of membrane;beta-phosphoglucomutase activity;hydrolase activity;	drought.WT-control.WT	0.000166263	-2.19573	down-regulated	1
HORVU5Hr1G059660	High affinity cationic amino acid transporter 1	transmembrane transport;transmembrane transporter activity;integral component of membrane;	drought.WT-control.WT	9.87721e-05	-2.1971	down-regulated	1
HORVU3Hr1G087930	Glutaredoxin domain-containing cysteine-rich protein 1	cell;protein disulfide oxidoreductase activity;electron transfer activity;cell redox homeostasis;electron transport chain;	drought.WT-control.WT	0.000167679	-2.19755	down-regulated	1
HORVU3Hr1G088020	Tetraketide alpha-pyrone reductase 1	steroid dehydrogenase activity;oxidoreductase activity, acting on the CH-OH group of donors, NAD or NADP as acceptor;methyltransferase activity;steroid biosynthetic process;hydrolase activity, hydrolyzing O-glycosyl compounds;negative regulation of flavonoid biosynthetic process;nucleic acid binding;carbohydrate metabolic process;coenzyme binding;UDP-glucose 4-epimerase activity;anthocyanidin red…	drought.WT-control.WT	0.000771593	-2.19779	down-regulated	1
HORVU2Hr1G014240	Pinoresinol reductase	lignan metabolic process;pinoresinol reductase activity;protein-cysteine S-palmitoyltransferase activity;oxidoreductase activity;protein-cysteine S-acyltransferase activity;palmitoyltransferase activity;integral component of membrane;phenylpropanoid biosynthetic process;oxidation-reduction process;2'-hydroxyisoflavone reductase activity;	drought.WT-control.WT	1.28917e-05	-2.20179	down-regulated	1
HORVU6Hr1G043170	Transposon protein, putative, unclassified, expressed	nucleic acid binding;zinc ion binding;proteolysis;integral component of membrane;regulation of transcription, DNA-templated;cysteine-type peptidase activity;	drought.WT-control.WT	0.000275538	-2.20307	down-regulated	1
HORVU4Hr1G080410	Cyclin-dependent kinase inhibitor	cell cycle arrest;nucleus;chromatin DNA binding;protein binding;intracellular organelle lumen;integral component of membrane;phosphorylation;cyclin-dependent protein serine/threonine kinase inhibitor activity;negative regulation of cyclin-dependent protein serine/threonine kinase activity;kinase activity;intracellular organelle part;positive regulation of DNA endoreduplication;	drought.WT-control.WT	5.1852e-05	-2.20492	down-regulated	1
HORVU4Hr1G069100	Beta-D-xylosidase	carbohydrate metabolic process;cell wall macromolecule catabolic process;integral component of membrane;hydrolase activity, hydrolyzing O-glycosyl compounds;plant-type cell wall;	drought.WT-control.WT	0.00448805	-2.20743	down-regulated	1
HORVU2Hr1G089050	Beta-glucosidase 1	carbohydrate metabolic process;transmembrane transport;cellular macromolecule metabolic process;transmembrane transporter activity;macromolecule catabolic process;aspartyl esterase activity;integral component of membrane;hydrolase activity, hydrolyzing O-glycosyl compounds;cellular catabolic process;cell wall modification;pectinesterase activity;	drought.WT-control.WT	0.000245184	-2.20976	down-regulated	1
HORVU2Hr1G017460	NAC transcription factor	embryo development;reproductive structure development;post-embryonic development;response to flooding;regulation of transcription, DNA-templated;pollen development;phyllome development;nucleus;DNA binding;DNA-binding transcription factor activity;positive regulation of nucleic acid-templated transcription;positive regulation of gene expression;positive regulation of ethylene biosynthetic process;	drought.WT-control.WT	0.000628083	-2.21164	down-regulated	1
HORVU0Hr1G028970	NAC transcription factor	embryo development;reproductive structure development;post-embryonic development;response to flooding;regulation of transcription, DNA-templated;pollen development;phyllome development;nucleus;DNA binding;DNA-binding transcription factor activity;positive regulation of nucleic acid-templated transcription;positive regulation of gene expression;positive regulation of ethylene biosynthetic process;	drought.WT-control.WT	0.000628083	-2.21164	down-regulated	1
HORVU7Hr1G090100	Thiamine biosynthetic enzyme	chloroplast stroma;thiamine-containing compound biosynthetic process;protein domain specific binding;zinc ion binding;protein homodimerization activity;thiamine metabolic process;chloroplast envelope;cellular response to DNA damage stimulus;thylakoid;response to cold;iron ion binding;oxazole or thiazole biosynthetic process;stromule;mitochondrion;thiazole metabolic process;cytosol;phosphorylation…	drought.WT-control.WT	2.81587e-05	-2.21225	down-regulated	1
HORVU5Hr1G088060	5-epiaristolochene 1,3-dihydroxylase	oxidoreductase activity, acting on paired donors, with incorporation or reduction of molecular oxygen;iron ion binding;integral component of membrane;oxidation-reduction process;monooxygenase activity;heme binding;	drought.WT-control.WT	0.000285038	-2.21245	down-regulated	1
HORVU3Hr1G019730	Phosphotransferase	glycolytic process;hexokinase activity;organelle part;carbohydrate phosphorylation;membrane-bounded organelle;glucose binding;cell;ATP binding;glucose 6-phosphate metabolic process;response to glucose;cellular glucose homeostasis;integral component of membrane;whole membrane;outer membrane;	drought.WT-control.WT	0.000824617	-2.21621	down-regulated	1
HORVU3Hr1G084660	Cyclomaltodextrin glucanotransferase	phosphogluco-amylopectin water dikinase activity;starch binding;6-phosphoglucan, water dikinase activity;fructose 2,6-bisphosphate metabolic process;fructose metabolic process;protein kinase activity;arginyltransferase activity;ATP binding;glucan 1,4-alpha-glucosidase activity;cellular carbohydrate metabolic process;membrane;carbohydrate kinase activity;phosphorylation;phosphotransferase activity…	drought.WT-control.WT	5.30042e-06	-2.21765	down-regulated	1
HORVU1Hr1G073300	0	nucleus;DNA binding;DNA-binding transcription factor activity;determination of dorsal/ventral asymmetry;flower development;regulation of transcription, DNA-templated;	drought.WT-control.WT	0.000421517	-2.22042	down-regulated	1
HORVU3Hr1G032400	D-amino-acid transaminase chloroplastic	nucleic acid binding;pyridoxal phosphate binding;transaminase activity;integral component of membrane;folic acid biosynthetic process;cytosol;cellular amino acid metabolic process;4-amino-4-deoxychorismate lyase activity;	drought.WT-control.WT	0.00153062	-2.22115	down-regulated	1
HORVU1Hr1G012110	Putative carbohydrate kinase, FGGY	carbohydrate metabolic process;ATP binding;chloroplast;integral component of membrane;cytosol;phosphorylation;phosphotransferase activity, alcohol group as acceptor;kinase activity;	drought.WT-control.WT	2.34659e-05	-2.22254	down-regulated	1
HORVU1Hr1G012150	Putative carbohydrate kinase, FGGY	carbohydrate metabolic process;ATP binding;chloroplast;integral component of membrane;cytosol;phosphorylation;phosphotransferase activity, alcohol group as acceptor;kinase activity;	drought.WT-control.WT	2.34659e-05	-2.22254	down-regulated	1
HORVU7Hr1G055330	Protein synthesis inhibitor II	toxin activity;rRNA N-glycosylase activity;defense response;negative regulation of translation;pathogenesis;	drought.WT-control.WT	0.000776654	-2.22521	down-regulated	1
HORVU3Hr1G033550	Serine carboxypeptidase-like 26	proteolysis;integral component of membrane;serine-type carboxypeptidase activity;cellular protein catabolic process;	drought.WT-control.WT	0.000318441	-2.22639	down-regulated	1
HORVU4Hr1G089230	Transposon protein, putative, unclassified	oxidoreductase activity, acting on paired donors, with incorporation or reduction of molecular oxygen;iron ion binding;membrane;oxidation-reduction process;monooxygenase activity;heme binding;	drought.WT-control.WT	0.000183329	-2.22648	down-regulated	1
HORVU4Hr1G002180	Ankyrin repeat and protein kinase domain-containing protein 1	catalytic activity, acting on a protein;oxidoreductase activity, acting on CH-OH group of donors;transmembrane transport;drug binding;cellular protein modification process;proteasome complex;anion binding;ubiquitin-dependent protein catabolic process;nucleotide binding;integral component of plasma membrane;RNA binding;carbohydrate derivative binding;cofactor binding;iron ion binding;metal cluster…	drought.WT-control.WT	0.00658846	-2.22657	down-regulated	1
HORVU6Hr1G054940	4-hydroxy-3-methylbut-2-en-1-yl diphosphate synthase (Ferredoxin), chloroplastic	chloroplast stroma;zinc ion binding;chloroplast envelope;systemic acquired resistance, salicylic acid mediated signaling pathway;4-hydroxy-3-methylbut-2-en-1-yl diphosphate synthase activity;response to bacterium;iron ion binding;double-stranded RNA binding;integral component of membrane;isopentenyl diphosphate biosynthetic process, methylerythritol 4-phosphate pathway;oxidation-reduction process…	drought.WT-control.WT	8.44033e-05	-2.22747	down-regulated	1
HORVU5Hr1G033730	Retrovirus-related Pol polyprotein from transposon RE1	methyltransferase activity;methylation;	drought.WT-control.WT	0.00116541	-2.23184	down-regulated	1
HORVU7Hr1G088340	Acid phosphatase 1	ubiquitin-protein transferase activity;ATP binding;DNA binding;metal ion binding;integral component of membrane;protein kinase activity;dephosphorylation;ribosome;protein phosphorylation;acid phosphatase activity;protein ubiquitination;	drought.WT-control.WT	1.91904e-06	-2.23446	down-regulated	1
HORVU0Hr1G015950	Choline dehydrogenase	flavin adenine dinucleotide binding;intracellular membrane-bounded organelle;membrane;oxidation-reduction process;alcohol metabolic process;long-chain-alcohol oxidase activity;	drought.WT-control.WT	1.2309e-05	-2.23466	down-regulated	1
HORVU2Hr1G035170	Queuosine salvage protein (Fragment)	transmembrane transport;electron transfer activity;integral component of membrane;electron transport chain;iron-sulfur cluster binding;tRNA-guanine transglycosylation;	drought.WT-control.WT	0.00705502	-2.23602	down-regulated	1
HORVU4Hr1G063870	Subtilase	RNA phosphodiester bond hydrolysis, endonucleolytic;nucleic acid binding;plant-type cell wall modification;RNA-DNA hybrid ribonuclease activity;zinc ion binding;proteolysis;membrane;cell wall;serine-type endopeptidase activity;protein maturation;extracellular region;	drought.WT-control.WT	0.00538538	-2.23813	down-regulated	1
HORVU3Hr1G027220	Lachrymatory-factor synthase	0	drought.WT-control.WT	0.00287867	-2.23824	down-regulated	1
HORVU6Hr1G090550	Putative disease resistance RPP13-like protein 3	ADP binding;	drought.WT-control.WT	0.000207905	-2.23827	down-regulated	1
HORVU7Hr1G008720	Guanine nucleotide-binding protein alpha-1 subunit	L-phenylalanine biosynthetic process;GTPase inhibitor activity;regulation of stomatal closure;purine ribonucleoside binding;defense response signaling pathway, resistance gene-dependent;positive regulation of developmental growth;endoplasmic reticulum membrane;GTP binding;G protein-coupled receptor binding;response to glucose;plasmodesma;cell death;purine ribonucleoside triphosphate binding;GTPas…	drought.WT-control.WT	0.000450125	-2.23838	down-regulated	1
HORVU5Hr1G112210	Amino acid transporter	endoplasmic reticulum membrane;hydrolase activity, acting on ester bonds;neutral amino acid transmembrane transporter activity;integral component of membrane;aromatic amino acid transmembrane transporter activity;neutral amino acid transport;aromatic amino acid transport;response to nematode;amino acid transmembrane transport;	drought.WT-control.WT	0.00647537	-2.23873	down-regulated	1
HORVU0Hr1G004060	VQ motif-containing protein 8, chloroplastic	nucleus;chloroplast;DNA-binding transcription factor activity;RNA binding;defense response signaling pathway, resistance gene-dependent;regulation of transcription, DNA-templated;sequence-specific DNA binding;ADP binding;	drought.WT-control.WT	0.000900885	-2.2424	down-regulated	1
HORVU3Hr1G084750	Amino acid transporter, transmembrane	symporter activity;amino acid transmembrane transporter activity;Golgi apparatus;amino acid transport;amino acid transmembrane transport;auxin-activated signaling pathway;auxin polar transport;endosome;histone lysine methylation;vesicle-mediated transport;trichoblast maturation;lateral root formation;root cap development;auxin binding;zinc ion binding;carboxylic acid transmembrane transport;plasm…	drought.WT-control.WT	1.47138e-05	-2.24447	down-regulated	1
HORVU7Hr1G023100	Orphans transcription factor	nucleus;zinc ion binding;photomorphogenesis;regulation of transcription, DNA-templated;	drought.WT-control.WT	0.000398855	-2.24447	down-regulated	1
HORVU2Hr1G043680	Isopentenyl-diphosphate Delta-isomerase II	chlorophyll biosynthetic process;DNA repair;nucleic acid phosphodiester bond hydrolysis;phospholipid biosynthetic process;isopentenyl-diphosphate delta-isomerase activity;isoprenoid biosynthetic process;translational initiation;oxaloacetate decarboxylase activity;dimethylallyl diphosphate metabolic process;translation initiation factor activity;DNA binding;chloroplast;ribonuclease inhibitor activ…	drought.WT-control.WT	9.93377e-06	-2.24579	down-regulated	1
HORVU3Hr1G095400	Transcription factor TCP subgroup	negative regulation of leaf senescence;regulation of cell size;transcription regulatory region DNA binding;double-stranded DNA binding;regulation of transcription, DNA-templated;sequence-specific DNA binding;anatomical structure morphogenesis;circadian rhythm;nitrilase activity;nucleus;DNA-binding transcription factor activity;protein binding;coenzyme binding;integral component of membrane;	drought.WT-control.WT	7.09646e-05	-2.24782	down-regulated	1
HORVU2Hr1G108150	Beta-1,2-xylosyltransferease XAX1	transferase activity, transferring glycosyl groups;integral component of membrane;plant-type cell wall organization;Golgi membrane;tRNA (guanine-N2-)-methyltransferase activity;tRNA methylation;tRNA binding;	drought.WT-control.WT	0.00744033	-2.2519	down-regulated	1
HORVU1Hr1G070710	Gibberellin 3-beta-dioxygenase	dioxygenase activity;auxin homeostasis;metal ion binding;auxin catabolic process;oxidation-reduction process;indole-3-acetaldehyde oxidase activity;	drought.WT-control.WT	6.70242e-05	-2.25952	down-regulated	1
HORVU0Hr1G001170	Proteasome endopeptidase complex	nucleus;manganese ion transmembrane transport;integral component of membrane;endopeptidase activity;proteasome core complex, alpha-subunit complex;manganese ion transmembrane transporter activity;threonine-type peptidase activity;oxidation-reduction process;cellular manganese ion homeostasis;monooxygenase activity;ubiquitin-dependent protein catabolic process;chloroplast thylakoid membrane;	drought.WT-control.WT	0.000522647	-2.26361	down-regulated	1
HORVU2Hr1G111840	Glutathione S-transferase, N-terminal domain containing protein, expressed	cytoplasm;glutathione metabolic process;glutathione transferase activity;	drought.WT-control.WT	0.00109467	-2.26424	down-regulated	1
HORVU6Hr1G010520	Natural killer cells antigen like	nucleic acid binding;ATP binding;transmembrane transport;starch binding;integral component of membrane;helicase activity;intrinsic component of plasma membrane;	drought.WT-control.WT	0.000996893	-2.26653	down-regulated	1
HORVU4Hr1G070620	DUF862 domain-containing protein	0	drought.WT-control.WT	0.000106589	-2.26681	down-regulated	1
HORVU7Hr1G081610	0	ATP binding;oxidoreductase activity, acting on paired donors, with incorporation or reduction of molecular oxygen;iron ion binding;membrane;oxidation-reduction process;protein kinase activity;protein phosphorylation;monooxygenase activity;heme binding;cell periphery;	drought.WT-control.WT	0.0060334	-2.26928	down-regulated	1
HORVU7Hr1G050560	Ethylene signal transcription factor	nucleus;DNA binding;DNA-binding transcription factor activity;integral component of membrane;regulation of transcription, DNA-templated;ethylene-activated signaling pathway;regulation of sulfur metabolic process;cellular response to iron ion;	drought.WT-control.WT	1.89788e-05	-2.27362	down-regulated	1
HORVU5Hr1G080500	BCL-2-associated athanogene	nucleus;cytoplasm protein quality control by the ubiquitin-proteasome system;chaperone binding;mitochondrion;integral component of membrane;cytosol;	drought.WT-control.WT	0.00422582	-2.285	down-regulated	1
HORVU7Hr1G050160	Nucleolar protein gar2-related isoform 5	0	drought.WT-control.WT	0.00344937	-2.2861	down-regulated	1
HORVU0Hr1G018970	Transcription factor DIVARICATA	protein homodimerization activity;response to salt stress;response to jasmonic acid;response to cadmium ion;response to salicylic acid;response to sucrose;response to auxin;nucleus;DNA binding;response to gibberellin;DNA-binding transcription factor activity;cytoplasm;positive regulation of transcription, DNA-templated;integral component of membrane;	drought.WT-control.WT	0.00338839	-2.28721	down-regulated	1
HORVU7Hr1G100520	Baculoviral IAP repeat-containing 2	drug binding;signal transduction;ion binding;regulation of programmed cell death;protein serine/threonine kinase activity;defense response;protein phosphorylation;ubiquitin-protein transferase activity;nucleus;adenyl ribonucleotide binding;proteasome-mediated ubiquitin-dependent protein catabolic process;integral component of membrane;ligase activity;protein ubiquitination;	drought.WT-control.WT	1.71498e-05	-2.28722	down-regulated	1
HORVU4Hr1G066070	RING-type E3 ubiquitin transferase	transferase activity, transferring acyl groups;negative regulation of response to salt stress;ubiquitin-like protein ligase activity;protein dimerization activity;regulation of brassinosteroid mediated signaling pathway;plasma membrane;ubiquitin-protein transferase activity;DNA binding;cellular response to salt stress;lipid metabolic process;integral component of membrane;ligase activity;protein …	drought.WT-control.WT	5.49876e-05	-2.28727	down-regulated	1
HORVU5Hr1G062220	Polygalacturonase	lyase activity;photosynthesis, light harvesting;photosystem II;chloroplast envelope;photosystem I;polygalacturonase activity;extracellular region;response to blue light;galacturan 1,4-alpha-galacturonidase activity;chloroplast thylakoid membrane;carbohydrate metabolic process;chloroplast;metal ion binding;response to far red light;integral component of membrane;protein-chromophore linkage;cell wa…	drought.WT-control.WT	8.44007e-05	-2.2878	down-regulated	1
HORVU5Hr1G117670	tRNA-specific adenosine deaminase, chloroplastic	DNA repair;zinc ion binding;catalytic activity, acting on DNA;purine nucleoside catabolic process;regulation of transcription, DNA-templated;DNA strand renaturation;cytidine deamination;tRNA wobble adenosine to inosine editing;ATP binding;nucleus;cytoplasm;integral component of membrane;replication fork processing;annealing activity;hydrolase activity;	drought.WT-control.WT	0.000398934	-2.29113	down-regulated	1
HORVU6Hr1G075900	Geranylgeranyl diphosphate reductase	chlorophyll biosynthetic process;FAD binding;L-malate dehydrogenase activity;generation of precursor metabolites and energy;oxidoreductase activity, acting on the CH-CH group of donors, NAD or NADP as acceptor;geranylgeranyl diphosphate metabolic process;chloroplast envelope;phospholipid biosynthetic process;chloroplast thylakoid membrane;phytyl diphosphate metabolic process;carbohydrate metaboli…	drought.WT-control.WT	0.000212999	-2.2953	down-regulated	1
HORVU3Hr1G017000	Tetratricopeptide repeat 6	integral component of membrane;	drought.WT-control.WT	6.68563e-05	-2.29686	down-regulated	1
HORVU3Hr1G048520	Vacuolar-processing enzyme	proteolysis;protein maturation;peptidase activity;cellular protein catabolic process;vacuole;	drought.WT-control.WT	0.0001927	-2.30066	down-regulated	1
HORVU7Hr1G087490	zinc transporter 4, chloroplastic-like	response to zinc ion;2-alkenal reductase [NAD(P)] activity;zinc ion transmembrane transporter activity;integral component of membrane;protein glycosylation;galactosyltransferase activity;oxidation-reduction process;zinc ion transmembrane transport;plasma membrane;	drought.WT-control.WT	0.000234685	-2.31071	down-regulated	1
HORVU6Hr1G035000	Lycopene beta cyclase chloroplastic	carotenoid biosynthetic process;oxidoreductase activity, acting on paired donors, with incorporation or reduction of molecular oxygen;ubiquinone biosynthetic process;lycopene beta cyclase activity;chromoplast;chloroplast;plastid membrane;capsorubin synthase activity;carotene biosynthetic process;integral component of membrane;oxidation-reduction process;xanthophyll metabolic process;capsanthin sy…	drought.WT-control.WT	3.75483e-05	-2.31271	down-regulated	1
HORVU6Hr1G005250	Fatty acid hydroperoxide lyase	oxidoreductase activity, acting on paired donors, with incorporation or reduction of molecular oxygen;chloroplast envelope;response to wounding;lyase activity;plastid outer membrane;defense response;monooxygenase activity;heme binding;iron ion binding;oxylipin biosynthetic process;integral component of membrane;oxidation-reduction process;sterol metabolic process;green leaf volatile biosynthetic …	drought.WT-control.WT	1.16028e-05	-2.31462	down-regulated	1
HORVU5Hr1G114090	Urease	phytochelatin biosynthetic process;glutathione gamma-glutamylcysteinyltransferase activity;urea catabolic process;phytochelatin metabolic process;sialyltransferase activity;urease activity;protein glycosylation;Golgi apparatus;helicase activity;nucleic acid binding;ATP binding;nickel cation binding;secondary metabolite biosynthetic process;peptide biosynthetic process;integral component of membra…	drought.WT-control.WT	9.07054e-05	-2.31565	down-regulated	1
HORVU4Hr1G076690	DNA primase (Fragment)	0	drought.WT-control.WT	0.000565644	-2.3179	down-regulated	1
HORVU5Hr1G043140	Constitutive photomorphogenesis and dwarfism 2	FAD binding;oxidoreductase activity, acting on paired donors, with incorporation or reduction of molecular oxygen;fatty acid alpha-hydroxylase activity;anther wall tapetum cell differentiation;monooxygenase activity;positive regulation of flower development;plasma membrane;heme binding;D-arabinono-1,4-lactone oxidase activity;iron ion binding;integral component of membrane;brassinosteroid biosynt…	drought.WT-control.WT	1.91904e-06	-2.32308	down-regulated	1
HORVU6Hr1G063650	scarecrow-like protein 22	nucleus;DNA-binding transcription factor activity;regulation of transcription, DNA-templated;sequence-specific DNA binding;	drought.WT-control.WT	2.27493e-06	-2.32468	down-regulated	1
HORVU4Hr1G016510	NADPH-quinone oxidoreductase subunit T, chloroplastic	liquid clearance, open tracheal system;early endosome;transmembrane transport;quinone binding;transmembrane transporter activity;extracellular matrix organization;integral component of membrane;endocytosis;regulation of tube length, open tracheal system;NAD(P)H dehydrogenase complex (plastoquinone);plasma membrane;chloroplast thylakoid membrane;	drought.WT-control.WT	1.80286e-05	-2.3251	down-regulated	1
HORVU6Hr1G058890	Auxin response factor	miRNA binding;cell division;nucleus;DNA binding;DNA-binding transcription factor activity;root cap development;protein binding;integral component of membrane;regulation of transcription, DNA-templated;pattern specification process;auxin-activated signaling pathway;	drought.WT-control.WT	6.03131e-05	-2.32518	down-regulated	1
HORVU4Hr1G065560	Erythronate-4-phosphate dehydrogenase family protein	phosphoglycerate dehydrogenase activity;integral component of membrane;cellular amino acid metabolic process;oxidation-reduction process;	drought.WT-control.WT	8.64301e-06	-2.32658	down-regulated	1
HORVU5Hr1G124170	Serine/threonine-protein kinase	ATP binding;protein kinase activity;carbohydrate binding;protein phosphorylation;	drought.WT-control.WT	0.00136387	-2.32681	down-regulated	1
HORVU3Hr1G038920	Retrotransposon protein, putative, unclassified	DNA repair;hydrolase activity, acting on acid phosphorus-nitrogen bonds;DNA integration;protein phosphorylation;phosphopyruvate hydratase complex;negative regulation of reciprocal meiotic recombination;phosphopyruvate hydratase activity;magnesium ion binding;ATP binding;DNA duplex unwinding;mismatch repair complex;DNA biosynthetic process;negative regulation of endopeptidase activity;phosphotrans…	drought.WT-control.WT	3.33604e-05	-2.32768	down-regulated	1
HORVU5Hr1G049370	Esterase/lipase/thioesterase family protein	proteolysis;membrane;integral component of membrane;aminopeptidase activity;	drought.WT-control.WT	3.45292e-05	-2.32919	down-regulated	1
HORVU1Hr1G050480	PLATZ transcription factor	nucleic acid phosphodiester bond hydrolysis;zinc ion binding;protein binding;endonuclease activity;integral component of membrane;	drought.WT-control.WT	1.36666e-05	-2.32986	down-regulated	1
HORVU1Hr1G067460	Glycoside hydrolase	potassium ion transmembrane transporter activity;potassium ion transmembrane transport;glycerol-3-phosphate dehydrogenase complex;helicase activity;ADP binding;hydrolase activity, hydrolyzing O-glycosyl compounds;defense response;anchored component of plasma membrane;glycerol-3-phosphate dehydrogenase [NAD+] activity;nucleic acid binding;carbohydrate metabolic process;ATP binding;glycerol-3-phosp…	drought.WT-control.WT	0.000101506	-2.33092	down-regulated	1
HORVU7Hr1G007480	Receptor kinase-like protein Xa21	ATP binding;protein binding;integral component of membrane;protein kinase activity;protein phosphorylation;	drought.WT-control.WT	0.000344538	-2.33413	down-regulated	1
HORVU3Hr1G052560	Small GTP-binding domain containing protein	small GTPase mediated signal transduction;cell morphogenesis;nucleoside metabolic process;actin filament organization;defense response;plasma membrane;GTP binding;nucleus;abscisic acid-activated signaling pathway;cytoskeleton;sphingomyelin phosphodiesterase activity;cytoplasm;GTPase activity;positive regulation of actin filament polymerization;integral component of membrane;cell migration;enzyme …	drought.WT-control.WT	3.21713e-05	-2.33814	down-regulated	1
HORVU5Hr1G005230	Pathogenesis related protein-5	serine-type endopeptidase activity;protein kinase activity;response to fungus;defense response;extracellular region;protein phosphorylation;plasma membrane;ATP binding;ubiquitin protein ligase binding;proteolysis;integral component of membrane;killing of cells of other organism;carbohydrate binding;	drought.WT-control.WT	1.53246e-05	-2.34118	down-regulated	1
HORVU3Hr1G090440	NAC transcription factor	nucleus;DNA binding;DNA-binding transcription factor activity;flower development;integral component of membrane;regulation of transcription, DNA-templated;	drought.WT-control.WT	0.000694736	-2.34546	down-regulated	1
HORVU3Hr1G002520	Receptor kinase LRK9	ATP binding;integral component of membrane;protein kinase activity;protein phosphorylation;plasma membrane;	drought.WT-control.WT	0.00437305	-2.3471	down-regulated	1
HORVU4Hr1G034950	Retrotransposon protein, putative, unclassified	DNA repair;double-stranded DNA binding;pollen development;RNA-directed DNA polymerase activity;arginine-tRNA ligase activity;RNA helicase activity;double-stranded RNA binding;oxidoreductase activity;calcium ion binding;establishment of localization in cell;phosphotransferase activity, alcohol group as acceptor;molecular adaptor activity;ARF guanyl-nucleotide exchange factor activity;megagametogen…	drought.WT-control.WT	3.01518e-05	-2.34911	down-regulated	1
HORVU6Hr1G034620	Peroxiredoxin-2E, chloroplastic	peroxidase activity;cell;cellular oxidant detoxification;cellular response to oxidative stress;cell redox homeostasis;oxidation-reduction process;organelle part;defense response to bacterium;peroxiredoxin activity;hydrogen peroxide catabolic process;membrane-bounded organelle;	drought.WT-control.WT	0.000245919	-2.35092	down-regulated	1
HORVU2Hr1G012710	Amine oxidase	nucleic acid binding;trans-Golgi network;amine metabolic process;endosome;copper ion binding;quinone binding;primary amine oxidase activity;integral component of membrane;DNA integration;oxidation-reduction process;vacuole;	drought.WT-control.WT	4.84442e-06	-2.35259	down-regulated	1
HORVU2Hr1G064770	High-affinity potassium transporter	potassium ion transmembrane transporter activity;potassium ion transmembrane transport;integral component of membrane;	drought.WT-control.WT	0.000268914	-2.35562	down-regulated	1
HORVU3Hr1G016990	Cellulose synthase, nucleotide-diphospho-sugar transferase	trans-Golgi network;protein transport;integral component of membrane;retromer, cargo-selective complex;cytosol;cellulose synthase (UDP-forming) activity;cellulose biosynthetic process;cell wall organization;retrograde transport, endosome to Golgi;plasma membrane;plant-type primary cell wall biogenesis;	drought.WT-control.WT	0.000166263	-2.35673	down-regulated	1
HORVU5Hr1G117990	Transcription factor TCP9	nucleus;DNA-binding transcription factor activity;multicellular organism development;regulation of transcription, DNA-templated;sequence-specific DNA binding;regulation of defense response;nitrilase activity;	drought.WT-control.WT	0.000154732	-2.35872	down-regulated	1
HORVU4Hr1G016190	60S ribosomal protein L10	divalent inorganic cation transmembrane transporter activity;metal ion transmembrane transporter activity;cytosolic part;ribosome;ribosomal large subunit assembly;intracellular organelle part;translation;cell division;DNA binding;ATP binding;structural constituent of ribosome;integral component of membrane;zinc ion transmembrane transport;	drought.WT-control.WT	0.000126568	-2.35919	down-regulated	1
HORVU7Hr1G051000	Plant intracellular ras-group-related LRR protein 4-like (Fragment)	phosphoprotein phosphatase activity;integral component of membrane;cellular protein modification process;response to light stimulus;kinase activity;adenylate cyclase activity;plasma membrane;phosphate-containing compound metabolic process;	drought.WT-control.WT	1.38911e-05	-2.35964	down-regulated	1
HORVU6Hr1G032260	DNA (Cytosine-5)-methyltransferase DRM2	DNA methylation;integral component of membrane;methyltransferase activity;	drought.WT-control.WT	8.44033e-05	-2.36202	down-regulated	1
HORVU7Hr1G097270	Zinc transporter 4, chloroplastic	zinc ion transmembrane transporter activity;integral component of membrane;zinc ion transmembrane transport;plasma membrane;	drought.WT-control.WT	0.00648957	-2.36309	down-regulated	1
HORVU1Hr1G048340	Mitochondrial chaperone BCS1	ATP binding;catalytic activity, acting on a protein;proteolysis;integral component of membrane;proteasome complex;hydrolase activity;	drought.WT-control.WT	4.36925e-05	-2.37017	down-regulated	1
HORVU5Hr1G069480	Threonine--tRNA ligase	RNA binding;integral component of membrane;ligase activity;	drought.WT-control.WT	0.000408229	-2.37249	down-regulated	1
HORVU2Hr1G034330	DNA repair protein rhp54	ATP binding;DNA binding;DNA-dependent ATPase activity;catalytic activity, acting on DNA;protein heterodimerization activity;DNA duplex unwinding;integral component of membrane;helicase activity;	drought.WT-control.WT	0.00043611	-2.3787	down-regulated	1
HORVU2Hr1G072530	Phosphoesterase domain	hydrolase activity;	drought.WT-control.WT	8.27009e-06	-2.38224	down-regulated	1
HORVU3Hr1G074570	Nucleotide-diphospho-sugar transferase	bounding membrane of organelle;mannosylation;integral component of membrane;Golgi apparatus;cell wall organization;transferase activity;intracellular organelle part;	drought.WT-control.WT	0.000225859	-2.38754	down-regulated	1
HORVU7Hr1G091520	Putative receptor-like protein kinase	ATP binding;transmembrane signaling receptor activity;protein kinase activity;peptidyl-tyrosine modification;protein serine/threonine kinase activity;protein phosphorylation;	drought.WT-control.WT	2.81803e-06	-2.38838	down-regulated	1
HORVU3Hr1G057240	Electron transporter	protein disulfide oxidoreductase activity;electron transfer activity;chloroplast localization;cell redox homeostasis;electron transport chain;actin filament;chloroplast organization;actin filament bundle assembly;establishment of plastid localization;	drought.WT-control.WT	0.000682388	-2.39136	down-regulated	1
HORVU2Hr1G023480	tRNA (Guanine(37)-N1)-methyltransferase	integral component of membrane;	drought.WT-control.WT	4.37663e-06	-2.3925	down-regulated	1
HORVU3Hr1G018820	0	transcription, DNA-templated;asparagine catabolic process;sequence-specific DNA binding;asparaginase activity;periplasmic space;	drought.WT-control.WT	0.00526873	-2.39511	down-regulated	1
HORVU7Hr1G026580	Putative transcriptional regulator	nucleic acid binding;chloroplast;generation of precursor metabolites and energy;oxidoreductase activity;metal ion binding;integral component of membrane;oxidation-reduction process;heme binding;	drought.WT-control.WT	0.000406938	-2.39848	down-regulated	1
HORVU3Hr1G017020	Serine/threonine protein kinase	Ndc80 complex;2-alkenal reductase [NAD(P)] activity;protein kinase activity;methyltransferase activity;rRNA processing;protein phosphorylation;vacuole;plasma membrane;ATP binding;activation of MAPKK activity;integral component of membrane;oxidation-reduction process;peptidyl-tyrosine modification;intracellular signal transduction;attachment of mitotic spindle microtubules to kinetochore;methylati…	drought.WT-control.WT	4.77795e-06	-2.40102	down-regulated	1
HORVU4Hr1G052000	Mitochondrial lipoyltransferase	protein deubiquitination;RNA phosphodiester bond hydrolysis;octanoyl transferase activity (acting on glycine-cleavage complex H protein);tRNA processing;ribonuclease activity;protein kinase activity;protein phosphorylation;protein lipoylation;ATP binding;lipoyl(octanoyl) transferase activity;mitochondrion;integral component of membrane;ligase activity;thiol-dependent ubiquitinyl hydrolase activit…	drought.WT-control.WT	1.03303e-05	-2.40226	down-regulated	1
HORVU3Hr1G091140	Probable magnesium transporter	integral component of membrane;endomembrane system organization;	drought.WT-control.WT	0.000103091	-2.40474	down-regulated	1
HORVU3Hr1G041560	Phospholipid/glycerol acyltransferase	transferase activity, transferring acyl groups;phospholipid biosynthetic process;lipid biosynthetic process;endoplasmic reticulum;very long-chain fatty acid metabolic process;phospholipid metabolic process;cellular biosynthetic process;organelle membrane;intracellular organelle part;endoplasmic reticulum membrane;plasmalogen synthase activity;nucleus;nuclear outer membrane-endoplasmic reticulum m…	drought.WT-control.WT	1.13595e-05	-2.4052	down-regulated	1
HORVU3Hr1G019980	Alpha/Beta hydrolase fold	integral component of membrane;	drought.WT-control.WT	0.000364216	-2.41214	down-regulated	1
HORVU6Hr1G002980	Bisdemethoxycurcumin synthase	transferase activity, transferring acyl groups other than amino-acyl groups;biosynthetic process;fatty acid metabolic process;	drought.WT-control.WT	7.29016e-05	-2.4153	down-regulated	1
HORVU2Hr1G074130	U-box domain-containing protein 27	ubiquitin-protein transferase activity;transferase activity, transferring acyl groups;plasmodesma;transmembrane receptor protein serine/threonine kinase binding;response to chitin;ligase activity;protein ubiquitination;	drought.WT-control.WT	8.63308e-05	-2.41756	down-regulated	1
HORVU2Hr1G035230	Formin-like protein 13	integral component of membrane;	drought.WT-control.WT	4.31923e-06	-2.42207	down-regulated	1
HORVU4Hr1G018230	WW domain-containing oxidoreductase	RNA phosphodiester bond hydrolysis, endonucleolytic;nucleic acid binding;3-oxo-arachidoyl-CoA reductase activity;RNA-DNA hybrid ribonuclease activity;ATP binding;pollen tube growth;3-oxo-cerotoyl-CoA reductase activity;oxidation-reduction process;protein kinase activity;protein phosphorylation;3-oxo-lignoceroyl-CoA reductase activity;3-oxo-behenoyl-CoA reductase activity;	drought.WT-control.WT	2.35078e-05	-2.42289	down-regulated	1
HORVU2Hr1G113330	DUF2930 domain-containing protein (Fragment)	chloroplast;plastid thylakoid membrane;integral component of membrane;cytochrome b6f complex assembly;	drought.WT-control.WT	0.000328361	-2.42353	down-regulated	1
HORVU4Hr1G076940	Chalcone synthase	response to cold;transferase activity, transferring acyl groups other than amino-acyl groups;seed trichome initiation;nuclear outer membrane-endoplasmic reticulum membrane network;integral component of membrane;response to karrikin;endoplasmic reticulum;fatty acid biosynthetic process;response to light stimulus;organelle membrane;intracellular organelle part;	drought.WT-control.WT	3.29448e-06	-2.42378	down-regulated	1
HORVU6Hr1G093740	Putative wall-associated kinase 4	ATP binding;nucleus;RNA binding;calcium ion binding;integral component of membrane;protein kinase activity;RNA processing;protein phosphorylation;ribonucleoprotein complex;plasma membrane;polysaccharide binding;	drought.WT-control.WT	8.17825e-05	-2.42773	down-regulated	1
HORVU3Hr1G017330	Bidirectional amino acid transporter 1	dicarboxylic acid transport;neurotransmitter transport;transmembrane transport;drug transport;cation transport;transmembrane transporter activity;monocarboxylic acid transport;integral component of membrane;amino acid transport;	drought.WT-control.WT	0.00113113	-2.43013	down-regulated	1
HORVU4Hr1G067360	Beta-hexosaminidase	N-acetyl-beta-D-galactosaminidase activity;UDP-glucosyltransferase activity;lipid binding;beta-N-acetylhexosaminidase activity;plasma membrane;heme binding;peroxidase activity;carbohydrate metabolic process;lipid transport;response to oxidative stress;integral component of membrane;cellular oxidant detoxification;oxidation-reduction process;	drought.WT-control.WT	0.000535259	-2.43464	down-regulated	1
HORVU2Hr1G025400	Zinc/iron permease	zinc ion transmembrane transporter activity;integral component of membrane;zinc ion transmembrane transport;plasma membrane;	drought.WT-control.WT	0.000215967	-2.43484	down-regulated	1
HORVU3Hr1G006150	PAP fibrillin domain containing protein,expressed	GTP binding;chloroplast;translational termination;transferase activity, transferring glycosyl groups;retrograde vesicle-mediated transport, Golgi to endoplasmic reticulum;translation release factor activity;GTPase activity;integral component of membrane;structural molecule activity;nuclear-transcribed mRNA catabolic process, deadenylation-dependent decay;	drought.WT-control.WT	1.59828e-05	-2.43604	down-regulated	1
HORVU3Hr1G009150	Photosystem I reaction center subunit XI chloroplastic	protein domain specific binding;oxidoreductase activity;chloroplast membrane;integral component of membrane;photosynthesis;oxidation-reduction process;photosystem I reaction center;plastoglobule;chloroplast thylakoid membrane;	drought.WT-control.WT	2.23328e-05	-2.44169	down-regulated	1
HORVU6Hr1G030910	0	zinc ion binding;post-embryonic development;circadian rhythm;translational initiation;response to light stimulus;nucleus;translation initiation factor activity;DNA binding;DNA-binding transcription factor activity;regulation of flower development;negative regulation of transcription, DNA-templated;cytoplasm;integral component of membrane;cellular response to radiation;response to chitin;protein b…	drought.WT-control.WT	0.00397433	-2.44337	down-regulated	1
HORVU7Hr1G029250	Sterile alpha motif/pointed domain containing protein	integral component of membrane;phosphorylation;kinase activity;	drought.WT-control.WT	0.00974289	-2.44607	down-regulated	1
HORVU7Hr1G045470	Aconitate hydratase	chloroplast stroma;response to salt stress;oxidoreductase activity, acting on the CH-CH group of donors;citrate metabolic process;seedling development;isocitrate metabolic process;Golgi apparatus;vacuolar membrane;vacuole;aconitate hydratase activity;ATP binding;response to oxidative stress;response to iron ion starvation;DNA-binding transcription factor activity;plasmodesma;mRNA 5'-UTR binding;c…	drought.WT-control.WT	0.000472543	-2.44764	down-regulated	1
HORVU3Hr1G116490	Pectin acetylesterase	endoplasmic reticulum membrane;cell wall;integral component of membrane;cell wall organization;dolichyl-phosphate-glucose-glycolipid alpha-glucosyltransferase activity;extracellular region;dolichol-linked oligosaccharide biosynthetic process;hydrolase activity;	drought.WT-control.WT	3.21713e-05	-2.45486	down-regulated	1
HORVU4Hr1G026810	0	calcium ion binding;integral component of membrane;extracellular region;	drought.WT-control.WT	1.01697e-05	-2.45565	down-regulated	1
HORVU5Hr1G087250	Chlorophyll a-b binding protein, chloroplastic	photosynthesis, light harvesting;photosystem II;chloroplast envelope;photosystem I;regulation of transcription, DNA-templated;response to light stimulus;chloroplast thylakoid membrane;nucleic acid binding;DNA-binding transcription factor activity;metal ion binding;integral component of membrane;protein-chromophore linkage;chlorophyll binding;plastoglobule;	drought.WT-control.WT	0.000398423	-2.46921	down-regulated	1
HORVU2Hr1G001320	Peptide transporter PTR1	oligopeptide transport;transmembrane transport;transmembrane transporter activity;integral component of membrane;	drought.WT-control.WT	1.91904e-06	-2.47062	down-regulated	1
HORVU4Hr1G000510	Phosphorylated carbohydrates phosphatase	chloroplast;riboflavin biosynthetic process;cellular protein modification process;integral component of membrane;glutathione biosynthetic process;riboflavin kinase activity;beta-phosphoglucomutase activity;protein self-association;phosphate-containing compound metabolic process;glutamate-cysteine ligase activity;hydrolase activity;nuclear pore;	drought.WT-control.WT	3.65347e-05	-2.47098	down-regulated	1
HORVU6Hr1G062190	Taxadien-5-alpha-ol O-acetyltransferase	transferase activity, transferring acyl groups other than amino-acyl groups;integral component of membrane;	drought.WT-control.WT	0.000631309	-2.47173	down-regulated	1
HORVU4Hr1G069070	0	chorismate mutase activity;aromatic amino acid family biosynthetic process;chorismate metabolic process;	drought.WT-control.WT	0.000794618	-2.47279	down-regulated	1
HORVU1Hr1G076710	Tryptamine 5-hydrolase	RNA phosphodiester bond hydrolysis, endonucleolytic;oxidoreductase activity, acting on paired donors, with incorporation or reduction of molecular oxygen;fruit ripening;monooxygenase activity;serotonin biosynthetic process from tryptophan;heme binding;endoplasmic reticulum membrane;nucleic acid binding;iron ion binding;integral component of membrane;oxidation-reduction process;catalytic activity,…	drought.WT-control.WT	3.44887e-06	-2.47282	down-regulated	1
HORVU2Hr1G124540	SKP1-interacting partner 15	nucleus;protein binding;integral component of membrane;protein ubiquitination;	drought.WT-control.WT	0.000960356	-2.47575	down-regulated	1
HORVU3Hr1G000870	Universal stress protein 21	0	drought.WT-control.WT	0.000347536	-2.47724	down-regulated	1
HORVU5Hr1G103790	Heparanase-like protein 3	integral component of membrane;	drought.WT-control.WT	1.67133e-05	-2.48775	down-regulated	1
HORVU4Hr1G058970	ATP synthase subunit b', chloroplastic	ATPase activity, coupled to transmembrane movement of ions, rotational mechanism;protein domain specific binding;proton transmembrane transporter activity;ATPase-coupled cation transmembrane transporter activity;chloroplast envelope;ATP biosynthetic process;response to cytokinin;defense response to bacterium;chloroplast thylakoid membrane;mRNA splicing, via spliceosome;ATP binding;U12-type splice…	drought.WT-control.WT	2.2933e-05	-2.49684	down-regulated	1
HORVU2Hr1G122730	Molecular chaperones GRP78/BiP/KAR2, HSP70 superfamily	ATP binding;cell morphogenesis;	drought.WT-control.WT	0.00335877	-2.49942	down-regulated	1
HORVU1Hr1G047570	Response to low sulfur protein, putative	ATPase activity;ATPase-coupled transmembrane transporter activity;transmembrane transport;response to salt stress;chloroplast organization;defense response to bacterium;regulation of response to osmotic stress;ATP binding;cellular response to sulfur starvation;defense response to oomycetes;positive regulation of transcription, DNA-templated;cellular oxidant detoxification;integral component of me…	drought.WT-control.WT	8.02294e-05	-2.50072	down-regulated	1
HORVU2Hr1G036960	Chlorophyll a-b binding protein, chloroplastic	protein domain specific binding;photosynthesis, light harvesting;photosystem II;chloroplast envelope;photosystem I;response to light stimulus;chloroplast thylakoid membrane;beta-galactosidase activity;response to cold;carbohydrate metabolic process;metal ion binding;integral component of membrane;protein-chromophore linkage;chlorophyll binding;carbohydrate binding;plastoglobule;	drought.WT-control.WT	1.56441e-05	-2.50844	down-regulated	1
HORVU3Hr1G055830	Spastin	ATP binding;	drought.WT-control.WT	0.000165558	-2.50867	down-regulated	1
HORVU4Hr1G023730	Tyrosine N-monooxygenase	endoplasmic reticulum membrane;dhurrin biosynthetic process;peptidyl-prolyl cis-trans isomerase activity;oxidoreductase activity, acting on paired donors, with incorporation or reduction of molecular oxygen;iron ion binding;isoquinoline alkaloid biosynthetic process;integral component of membrane;oxidation-reduction process;protein peptidyl-prolyl isomerization;monooxygenase activity;heme binding;	drought.WT-control.WT	0.00779427	-2.50931	down-regulated	1
HORVU2Hr1G037360	0	carbohydrate metabolic process;transmembrane transport;transmembrane transporter activity;oxidoreductase activity;metal ion binding;chloroplast envelope;integral component of membrane;oxidation-reduction process;hydrolase activity, hydrolyzing O-glycosyl compounds;	drought.WT-control.WT	0.00381047	-2.51119	down-regulated	1
HORVU3Hr1G033000	Exonuclease family protein, expressed	nucleic acid binding;	drought.WT-control.WT	0.00701306	-2.51154	down-regulated	1
HORVU2Hr1G089670	Auxin response factor	miRNA binding;cell division;nucleus;DNA binding;DNA-binding transcription factor activity;root cap development;protein binding;integral component of membrane;regulation of transcription, DNA-templated;pattern specification process;auxin-activated signaling pathway;hydrolase activity;	drought.WT-control.WT	0.00170361	-2.51561	down-regulated	1
HORVU4Hr1G071220	High-affinity sulfate transporter HvST1	secondary active sulfate transmembrane transporter activity;anion:anion antiporter activity;sulfate transmembrane transport;integral component of membrane;intrinsic component of plasma membrane;	drought.WT-control.WT	0.00153332	-2.52786	down-regulated	1
HORVU1Hr1G002670	Fatty acyl-CoA reductase	alcohol-forming fatty acyl-CoA reductase activity;lipid metabolic process;integral component of membrane;oxidation-reduction process;fatty-acyl-CoA reductase (alcohol-forming) activity;suberin biosynthetic process;long-chain fatty-acyl-CoA metabolic process;	drought.WT-control.WT	0.00269336	-2.5283	down-regulated	1
HORVU5Hr1G093660	Non-specific serine/threonine protein kinase	molecular transducer activity;cell adhesion;invasive growth in response to glucose limitation;protein phosphorylation;positive regulation of filamentous growth of a population of unicellular organisms in response to starvation;replicative cell aging;response to unfolded protein;cellular bud neck septin structure;positive regulation of gluconeogenesis;ATP binding;response to cold;molecular functio…	drought.WT-control.WT	9.70728e-06	-2.53501	down-regulated	1
HORVU1Hr1G092290	Cysteine-rich receptor-like protein kinase 29	ATP binding;integral component of membrane;protein kinase activity;protein phosphorylation;plasma membrane;	drought.WT-control.WT	0.00385738	-2.53661	down-regulated	1
HORVU4Hr1G004260	Glutamine amidotransferase	GMP synthase (glutamine-hydrolyzing) activity;glutamine metabolic process;cytosol;GMP biosynthetic process;transferase activity;	drought.WT-control.WT	7.4621e-05	-2.53729	down-regulated	1
HORVU3Hr1G077260	Transcription factor bHLH112	nucleus;cellular response to salt stress;positive regulation of transcription, DNA-templated;RNA polymerase II proximal promoter sequence-specific DNA binding;cellular response to abscisic acid stimulus;regulation of reactive oxygen species metabolic process;protein dimerization activity;DNA-binding transcription activator activity, RNA polymerase II-specific;cellular response to water deprivatio…	drought.WT-control.WT	0.000103833	-2.5427	down-regulated	1
HORVU5Hr1G098770	Arylacetamide deacetylase	catalytic activity, acting on a protein;pollen tube growth;cellular protein modification process;methyltransferase activity;ubiquitin-dependent protein catabolic process;ATP binding;integral component of membrane;phosphorylation;phosphotransferase activity, alcohol group as acceptor;2-hydroxyisoflavanone dehydratase activity;kinase activity;hydrolase activity;methylation;	drought.WT-control.WT	0.00206909	-2.54519	down-regulated	1
HORVU5Hr1G091820	Protein TRANSPARENT TESTA 12	xenobiotic transmembrane transporter activity;transmembrane transport;drug transport;antiporter activity;integral component of membrane;xenobiotic transport;	drought.WT-control.WT	0.00495481	-2.54611	down-regulated	1
HORVU7Hr1G018510	Putative S-adenosyl-L-methionine-dependent methyltransferase	trans-Golgi network;endosome;integral component of membrane;methyltransferase activity;ribosome;methylation;	drought.WT-control.WT	0.00319414	-2.54855	down-regulated	1
HORVU3Hr1G024500	Tau class glutathione S-transferase	RNA binding;aromatic amino acid family metabolic process;cytoplasm;glutathione metabolic process;integral component of membrane;glutathione transferase activity;lactoylglutathione lyase activity;	drought.WT-control.WT	0.00249164	-2.56183	down-regulated	1
HORVU5Hr1G069110	Tuliposide A-converting enzyme 2, chloroplastic	endoplasmic reticulum to Golgi vesicle-mediated transport;oxylipin biosynthetic process;lipid catabolic process;integral component of membrane;defense response to virus;response to cadmium ion;cellular response to hypoxia;plant-type hypersensitive response;intracellular protein transport;2-hydroxyisoflavanone dehydratase activity;COPII vesicle coat;hydrolase activity;	drought.WT-control.WT	0.000619534	-2.56421	down-regulated	1
HORVU7Hr1G018600	Large subunit ribosomal protein L10e	integral component of membrane;dephosphorylation;acid phosphatase activity;	drought.WT-control.WT	0.000897757	-2.56577	down-regulated	1
HORVU6Hr1G078740	Cyclin-dependent kinase inhibitor	cell cycle arrest;nucleus;phosphorylation;cyclin-dependent protein serine/threonine kinase inhibitor activity;negative regulation of cyclin-dependent protein serine/threonine kinase activity;kinase activity;	drought.WT-control.WT	0.000270335	-2.56647	down-regulated	1
HORVU2Hr1G021920	RIP metalloprotease RseP	cell division;chloroplast inner membrane;response to cold;metal ion binding;proteolysis;integral component of membrane;metalloendopeptidase activity;chloroplast organization;plasma membrane;	drought.WT-control.WT	0.000137067	-2.57218	down-regulated	1
HORVU4Hr1G070070	Alpha/beta-Hydrolases superfamily protein	sesquiterpenoid biosynthetic process;hydrolase activity, acting on ester bonds;nucleus;morphogenesis of a branching structure;protein binding;cytoplasm;shoot axis formation;cellular response to strigolactone;strigolactone metabolic process;lactone biosynthetic process;hormone biosynthetic process;hydrolase activity;	drought.WT-control.WT	0.000159126	-2.57317	down-regulated	1
HORVU1Hr1G085160	Bile acid:sodium symporter	chloroplast envelope;integral component of membrane;pantothenate import across plasma membrane;	drought.WT-control.WT	7.81028e-05	-2.57418	down-regulated	1
HORVU3Hr1G107090	Calcium-binding protein CML	oxidoreductase activity, acting on the CH-CH group of donors, iron-sulfur protein as acceptor;identical protein binding;catalytic activity, acting on a protein;cellular protein modification process;protein dimerization activity;cytoplasmic part;plasma membrane;DNA binding;ATP binding;calcium ion binding;intracellular membrane-bounded organelle;integral component of membrane;phosphatase activity;e…	drought.WT-control.WT	3.17869e-06	-2.58579	down-regulated	1
HORVU6Hr1G010780	Peptide transporter PTR2	transmembrane transport;transmembrane transporter activity;integral component of membrane;	drought.WT-control.WT	0.000247851	-2.60085	down-regulated	1
HORVU5Hr1G043200	Strictosidine synthase	strictosidine synthase activity;DNA repair;transferase activity, transferring glycosyl groups;oxidoreductase activity, acting on paired donors, with incorporation or reduction of molecular oxygen, NAD(P)H as one donor, and incorporation of one atom of oxygen;endoplasmic reticulum;biosynthetic process;leucine metabolic process;plant-type cell wall;transferase activity, transferring acyl groups, ac…	drought.WT-control.WT	0.000252692	-2.60553	down-regulated	1
HORVU2Hr1G092100	Receptor-like protein kinase-like	plasmodesma;integral component of membrane;	drought.WT-control.WT	0.000614423	-2.60825	down-regulated	1
HORVU4Hr1G010430	Homeodomain protein JUBEL1	nucleus;DNA binding;DNA-binding transcription factor activity;protein binding;integral component of membrane;regulation of transcription, DNA-templated;leaf morphogenesis;	drought.WT-control.WT	6.14559e-06	-2.61373	down-regulated	1
HORVU6Hr1G081670	Tyrosine aminotransferase	pyridoxal phosphate binding;adventitious root development;indoleacetic acid metabolic process;transaminase activity;membrane;response to wounding;cellular amino acid metabolic process;response to jasmonic acid;biosynthetic process;regulation of cell growth by extracellular stimulus;glycosinolate metabolic process;S-alkylthiohydroximate lyase activity;	drought.WT-control.WT	3.57259e-05	-2.61616	down-regulated	1
HORVU1Hr1G068500	Proteasome endopeptidase complex	nucleus;manganese ion transmembrane transport;integral component of membrane;endopeptidase activity;proteasome core complex, alpha-subunit complex;manganese ion transmembrane transporter activity;threonine-type peptidase activity;oxidation-reduction process;cellular manganese ion homeostasis;monooxygenase activity;ubiquitin-dependent protein catabolic process;chloroplast thylakoid membrane;	drought.WT-control.WT	3.53811e-05	-2.61623	down-regulated	1
HORVU5Hr1G041950	Serine/threonine-protein kinase	ATP binding;phototropism;cytoplasm;intracellular membrane-bounded organelle;protein kinase activity;gravitropism;protein phosphorylation;plasma membrane;	drought.WT-control.WT	0.00222001	-2.62051	down-regulated	1
HORVU3Hr1G084050	Alcohol acetyltransferase	0	drought.WT-control.WT	0.000591891	-2.6218	down-regulated	1
HORVU4Hr1G011250	0	transaminase activity;integral component of membrane;ATP biosynthetic process;energy coupled proton transport, down electrochemical gradient;proton-transporting ATP synthase activity, rotational mechanism;	drought.WT-control.WT	0.00205207	-2.62349	down-regulated	1
HORVU5Hr1G105950	2-isopropylmalate synthase	0	drought.WT-control.WT	0.000419678	-2.62544	down-regulated	1
HORVU4Hr1G062440	Putative carboxy-lyase	phosphoenolpyruvate carboxykinase (ATP) activity;gluconeogenesis;ATP binding;cytosol;phosphorylation;kinase activity;	drought.WT-control.WT	0.000145248	-2.62722	down-regulated	1
HORVU4Hr1G071000	Polyol transporter protein 4	transmembrane transport;transmembrane transporter activity;monovalent inorganic cation transport;2-alkenal reductase [NAD(P)] activity;integral component of membrane;carbohydrate transport;oxidation-reduction process;intrinsic component of plasma membrane;myo-inositol transport;lateral root formation;transferase activity, transferring alkyl or aryl (other than methyl) groups;	drought.WT-control.WT	0.00388238	-2.62935	down-regulated	1
HORVU0Hr1G038850	Mitogen-activated protein kinase kinase	chloroplast stroma;stress-activated protein kinase signaling cascade;nucleotide-excision repair;protein serine/threonine kinase activity;protein phosphorylation;extracellular region;plant-type hypersensitive response;damaged DNA binding;proton-transporting ATP synthase activity, rotational mechanism;mitochondrial proton-transporting ATP synthase complex, catalytic core F(1);ATP binding;activation…	drought.WT-control.WT	0.00122718	-2.63237	down-regulated	1
HORVU3Hr1G057000	Glycosyltransferase	transferase activity, transferring glycosyl groups;protein glycosylation;integral component of membrane;Golgi apparatus;	drought.WT-control.WT	0.00106867	-2.63495	down-regulated	1
HORVU4Hr1G078410	Homeodomain-leucine zipper transcription factor TaHDZipI-1	nucleus;DNA-binding transcription factor activity;positive regulation of nucleic acid-templated transcription;protein homodimerization activity;response to salt stress;positive regulation of gene expression;integral component of membrane;regulation of transcription, DNA-templated;sequence-specific DNA binding;response to blue light;negative regulation of translation;leaf morphogenesis;	drought.WT-control.WT	3.23832e-05	-2.6383	down-regulated	1
HORVU4Hr1G010470	Sugar transporter family protein, expressed	integral component of plasma membrane;transmembrane transport;transmembrane transporter activity;monovalent inorganic cation transport;carbohydrate transport;	drought.WT-control.WT	2.16079e-06	-2.63836	down-regulated	1
HORVU5Hr1G001730	receptor protein-tyrosine kinase CEPR1	regulation of lignin biosynthetic process;nitrate import;2-alkenal reductase [NAD(P)] activity;xylem and phloem pattern formation;positive regulation of lateral root development;protein kinase activity;regulation of shoot system development;protein phosphorylation;plasma membrane;ATP binding;peptide receptor activity;activation of MAPKK activity;transmembrane signaling receptor activity;protein b…	drought.WT-control.WT	1.03303e-05	-2.64118	down-regulated	1
HORVU7Hr1G085350	Kelch repeat type 1	nucleus;protein binding;cytosol;negative regulation of cytokinin-activated signaling pathway;phosphorylation;kinase activity;regulation of phenylpropanoid metabolic process;protein ubiquitination;	drought.WT-control.WT	0.000371927	-2.64231	down-regulated	1
HORVU6Hr1G010740	Oryzalexin E synthase	ent-cassa-12,15-diene 11-hydroxylase activity;iron ion binding;integral component of membrane;oxidation-reduction process;diterpenoid biosynthetic process;defense response;diterpene phytoalexin metabolic process;phytoalexin biosynthetic process;heme binding;	drought.WT-control.WT	0.00917432	-2.64431	down-regulated	1
HORVU7Hr1G027770	Calcium-binding EF-hand	2-alkenal reductase [NAD(P)] activity;double fertilization forming a zygote and endosperm;calcium-dependent protein binding;mating projection tip;regulation of membrane tubulation;cell budding;vacuole fusion, non-autophagic;phosphatidylinositol biosynthetic process;karyogamy involved in conjugation with cellular fusion;receptor-mediated endocytosis;peroxisome;incipient cellular bud site;cellular …	drought.WT-control.WT	0.000164248	-2.64505	down-regulated	1
HORVU1Hr1G058630	F-box domain	photoperiodism, flowering;nucleus;ubiquitin-protein transferase activity;regulation of photomorphogenesis;RNA binding;protein binding;red, far-red light phototransduction;leaf development;integral component of membrane;protein ubiquitination;	drought.WT-control.WT	0.000392299	-2.6456	down-regulated	1
HORVU1Hr1G069420	Putative DNA-binding pseudobarrel domain-containing protein	nucleus;DNA binding;	drought.WT-control.WT	5.34895e-05	-2.64608	down-regulated	1
HORVU2Hr1G064530	Glutamate receptor	G protein-coupled receptor activity;ligand-gated ion channel activity;G protein-coupled receptor signaling pathway;transmitter-gated channel activity;glutamate receptor activity;ion transmembrane transport;integral component of membrane;ionotropic glutamate receptor signaling pathway;plasma membrane;	drought.WT-control.WT	5.32816e-05	-2.64748	down-regulated	1
HORVU2Hr1G112330	Purple acid phosphatase	RNA binding;transcription coregulator activity;metal ion binding;mediator complex;integral component of membrane;dephosphorylation;extracellular region;acid phosphatase activity;regulation of transcription by RNA polymerase II;	drought.WT-control.WT	0.00892387	-2.64802	down-regulated	1
HORVU5Hr1G078950	Solute carrier family 25	dicarboxylic acid transport;mitochondrial membrane;transmembrane transport;mitochondrial transport;transmembrane transporter activity;integral component of membrane;	drought.WT-control.WT	0.0001366	-2.65561	down-regulated	1
HORVU5Hr1G050990	Ribulose bisphosphate carboxylase small chain	carbohydrate biosynthetic process;photorespiration;photosynthesis;oxidation-reduction process;carbon fixation;monooxygenase activity;ribulose-bisphosphate carboxylase activity;plastid;	drought.WT-control.WT	3.02652e-05	-2.65651	down-regulated	1
HORVU6Hr1G061870	Cyclin	cell division;protein kinase binding;nucleus;zinc ion binding;histone lysine methylation;integral component of membrane;histone-lysine N-methyltransferase activity;chromosome;phosphorylation;kinase activity;cell cycle;regulation of cyclin-dependent protein serine/threonine kinase activity;	drought.WT-control.WT	7.68363e-06	-2.66021	down-regulated	1
HORVU7Hr1G091560	0	nucleus;DNA binding;DNA-binding transcription factor activity;regulation of transcription, DNA-templated;	drought.WT-control.WT	0.00192059	-2.66559	down-regulated	1
HORVU5Hr1G104840	L-type lectin-domain containing receptor kinase IV.1	ATP binding;transmembrane signaling receptor activity;defense response to oomycetes;integral component of membrane;protein kinase activity;transmembrane receptor protein serine/threonine kinase signaling pathway;carbohydrate binding;protein phosphorylation;defense response to bacterium;plasma membrane;receptor serine/threonine kinase binding;	drought.WT-control.WT	0.00206765	-2.66662	down-regulated	1
HORVU7Hr1G083690	Octamer-binding transcription factor	nucleus;DNA binding;regulatory region nucleic acid binding;DNA-binding transcription factor activity;positive regulation of transcription, DNA-templated;positive regulation of organelle organization;	drought.WT-control.WT	0.000207861	-2.66889	down-regulated	1
HORVU5Hr1G088100	Zinc finger protein MAGPIE	nucleic acid binding;hydrolase activity, acting on ester bonds;nucleus;DNA-binding transcription factor activity;metal ion binding;regulation of transcription, DNA-templated;	drought.WT-control.WT	3.5099e-06	-2.67401	down-regulated	1
HORVU3Hr1G073190	Dynein light chain	regulation of ATP-dependent microtubule motor activity, plus-end-directed;mitotic cell cycle process;cytoskeleton organization;positive regulation of ATPase activity;nuclear migration;nuclear pore complex assembly;dynein intermediate chain binding;motor activity;microtubule-based process;microtubule;ATPase activity, coupled;protein-containing complex binding;spindle localization;posttranscription…	drought.WT-control.WT	0.000561078	-2.67662	down-regulated	1
HORVU7Hr1G076680	Non-lysosomal glucosylceramidase	glucosylceramidase activity;glycoside catabolic process;ATP binding;glucosylceramide catabolic process;membrane;beta-glucosidase activity;Golgi apparatus;protein kinase activity;protein phosphorylation;	drought.WT-control.WT	0.00326492	-2.67726	down-regulated	1
HORVU6Hr1G091630	Phenolic glucoside malonyltransferase 2	transferase activity, transferring acyl groups other than amino-acyl groups;integral component of membrane;Golgi apparatus;	drought.WT-control.WT	0.000768517	-2.67893	down-regulated	1
HORVU7Hr1G108790	Ureide permease 5	ATP binding;nitrogen compound transport;chloroplast;transmembrane transport;drug transport;ubiquitin protein ligase binding;transmembrane transporter activity;integral component of membrane;pyrimidine nucleobase salvage;endoplasmic reticulum;plasma membrane;organic substance transport;	drought.WT-control.WT	0.00295069	-2.68084	down-regulated	1
HORVU0Hr1G039090	Plastid-lipid-associated protein like	nucleus;thylakoid lumen;response to ozone;chloroplast envelope;integral component of membrane;plastoglobule;chloroplast organization;defense response to bacterium;plasma membrane;chloroplast thylakoid membrane;	drought.WT-control.WT	4.4065e-05	-2.6817	down-regulated	1
HORVU0Hr1G040070	BZR plant transcription factor	nucleus;DNA binding;DNA-binding transcription factor activity;protein binding;cytoplasm;transcription, DNA-templated;integral component of membrane;brassinosteroid mediated signaling pathway;regulation of transcription, DNA-templated;regulation of growth;	drought.WT-control.WT	7.12723e-05	-2.69328	down-regulated	1
HORVU3Hr1G093980	GTPase Der	integral component of membrane;	drought.WT-control.WT	3.34684e-06	-2.6957	down-regulated	1
HORVU3Hr1G032440	Two-component response regulator-like APRR2	negative regulation of leaf senescence;regulation of chlorophyll biosynthetic process;transcription regulatory region DNA binding;chloroplast organization;negative regulation of flower development;nucleus;DNA binding;regulatory region nucleic acid binding;DNA-binding transcription factor activity;protein binding;positive regulation of transcription, DNA-templated;phosphorelay signal transduction …	drought.WT-control.WT	2.25068e-05	-2.69588	down-regulated	1
HORVU3Hr1G109160	Non-hemolytic phospholipase C	hydrolase activity, acting on ester bonds;phospholipid catabolic process;integral component of membrane;extracellular region;dephosphorylation;	drought.WT-control.WT	0.00136325	-2.70134	down-regulated	1
HORVU3Hr1G038290	Peroxidase	transmembrane transport;transmembrane transporter activity;methyltransferase activity;extracellular region;plant-type cell wall;ribosome;hydrogen peroxide catabolic process;heme binding;translation;peroxidase activity;response to oxidative stress;plasmodesma;structural constituent of ribosome;metal ion binding;lignin biosynthetic process;cellular oxidant detoxification;integral component of membr…	drought.WT-control.WT	0.00617617	-2.70277	down-regulated	1
HORVU4Hr1G014010	Photosynthetic NDH subunit of subcomplex B	nucleus;transferase activity, transferring glycosyl groups;DNA-binding transcription factor activity;integral component of membrane;regulation of transcription, DNA-templated;sequence-specific DNA binding;photosynthetic electron transport in photosystem I;NAD(P)H dehydrogenase complex (plastoquinone);chloroplast thylakoid membrane;	drought.WT-control.WT	5.49627e-05	-2.71103	down-regulated	1
HORVU7Hr1G000150	Multicopper oxidase	plasmodesma;copper ion binding;oxidoreductase activity;apoplast;integral component of membrane;cytosol;oxidation-reduction process;plant-type cell wall;vacuolar membrane;cell tip growth;anchored component of plasma membrane;	drought.WT-control.WT	8.68401e-05	-2.72825	down-regulated	1
HORVU2Hr1G017490	Nucleic acid binding protein	DNA binding;RNA binding;metal ion binding;	drought.WT-control.WT	1.06273e-05	-2.73379	down-regulated	1
HORVU5Hr1G075570	FAS1 domain-containing protein	integral component of membrane;cell adhesion;vacuolar membrane;anchored component of plasma membrane;	drought.WT-control.WT	0.00017031	-2.74061	down-regulated	1
HORVU7Hr1G010180	BCL-2-associated athanogene 3	chaperone binding;integral component of membrane;	drought.WT-control.WT	0.00149627	-2.74367	down-regulated	1
HORVU6Hr1G092430	Monoamine oxidase	transmembrane transport;integral component of membrane;arsenite transport;arsenite transmembrane transporter activity;	drought.WT-control.WT	1.89563e-06	-2.74457	down-regulated	1
HORVU5Hr1G065790	MYB transcription factor 31-B	response to salt stress;positive regulation of wax biosynthetic process;response to jasmonic acid;response to salicylic acid;response to auxin;response to water deprivation;hormone-mediated signaling pathway;response to cold;DNA-binding transcription factor activity;cellular response to lipid;cellular response to alcohol;regulation of abscisic acid biosynthetic process;regulation of seed dormancy…	drought.WT-control.WT	0.000798613	-2.74707	down-regulated	1
HORVU0Hr1G022380	Zinc finger protein CONSTANS-LIKE 4 (Fragment)	nucleus;zinc ion binding;	drought.WT-control.WT	2.34659e-05	-2.75901	down-regulated	1
HORVU7Hr1G050680	Lipoxygenase	oxidoreductase activity, acting on single donors with incorporation of molecular oxygen, incorporation of two atoms of oxygen;metal ion binding;oxidation-reduction process;	drought.WT-control.WT	0.000165558	-2.75903	down-regulated	1
HORVU3Hr1G013400	Acyl-CoA thioesterase/ catalytic/ hydrolase, acting on ester bonds	protein homotetramerization;phylloquinone biosynthetic process;integral component of membrane;cytosol;1,4-dihydroxy-2-naphthoyl-CoA thioesterase activity;microbody;	drought.WT-control.WT	2.91979e-05	-2.76069	down-regulated	1
HORVU5Hr1G069050	Glycoside hydrolase superfamily	carbohydrate metabolic process;plasmodesma;integral component of membrane;hydrolase activity, hydrolyzing O-glycosyl compounds;plant-type cell wall;defense response;protein histidine kinase activity;vacuole;anchored component of plasma membrane;peptidyl-histidine phosphorylation;	drought.WT-control.WT	0.000206264	-2.76647	down-regulated	1
HORVU7Hr1G012690	Magnesium protoporphyrin IX methyltransferase chloroplastic	chlorophyll biosynthetic process;chloroplast membrane;integral component of membrane;magnesium protoporphyrin IX methyltransferase activity;chloroplast thylakoid membrane;methylation;	drought.WT-control.WT	4.37286e-05	-2.7676	down-regulated	1
HORVU1Hr1G020690	Peroxidase	peroxidase activity;response to oxidative stress;metal ion binding;oxidoreductase activity, acting on paired donors, with incorporation or reduction of molecular oxygen;integral component of membrane;cellular oxidant detoxification;oxidation-reduction process;extracellular region;monooxygenase activity;hydrogen peroxide catabolic process;heme binding;	drought.WT-control.WT	0.00735729	-2.77057	down-regulated	1
HORVU5Hr1G067530	1-aminocyclopropane-1-carboxylate oxidase	L-ascorbic acid binding;oxidoreductase activity;metal ion binding;alkene biosynthetic process;ethylene metabolic process;oxidation-reduction process;fruit ripening;hormone biosynthetic process;	drought.WT-control.WT	0.000162035	-2.7728	down-regulated	1
HORVU4Hr1G015640	Major facilitator superfamily domain, general substrate transporter	transmembrane transport;transmembrane transporter activity;integral component of membrane;plasma membrane;	drought.WT-control.WT	0.00228923	-2.77378	down-regulated	1
HORVU5Hr1G101770	Putative LRR receptor-like serine/threonine-protein kinase	ATP binding;oxidoreductase activity;integral component of membrane;protein kinase activity;oxidation-reduction process;protein phosphorylation;	drought.WT-control.WT	0.00158982	-2.79114	down-regulated	1
HORVU2Hr1G115960	Lipoxygenase	chloroplast stroma;oxidoreductase activity, acting on single donors with incorporation of molecular oxygen, incorporation of two atoms of oxygen;long-chain fatty acid catabolic process;jasmonic acid biosynthetic process;'de novo' IMP biosynthetic process;glutamine metabolic process;response to wounding;response to jasmonic acid;plastid stroma;response to salicylic acid;phosphoribosylformylglycina…	drought.WT-control.WT	0.000498687	-2.79628	down-regulated	1
HORVU3Hr1G003600	Protein NEGATIVE REGULATOR OF RESISTANCE	nucleus;protein binding;regulation of systemic acquired resistance;defense response to bacterium;	drought.WT-control.WT	0.0016577	-2.79913	down-regulated	1
HORVU1Hr1G048530	Alpha/beta-Hydrolases superfamily protein	hydrolase activity;	drought.WT-control.WT	0.00302557	-2.80356	down-regulated	1
HORVU5Hr1G099020	0	ubiquitin protein ligase activity;zinc ion binding;transferase activity, transferring acyl groups;ubiquitin ligase complex;ubiquitin-dependent protein catabolic process via the N-end rule pathway;cytoplasm;integral component of membrane;methyltransferase activity;methylation;protein ubiquitination;	drought.WT-control.WT	5.30671e-05	-2.8116	down-regulated	1
HORVU1Hr1G080120	Sulfotransferase	sulfotransferase activity;hydrolase activity;	drought.WT-control.WT	0.000537806	-2.81417	down-regulated	1
HORVU7Hr1G056700	BAG family molecular chaperone regulator 1-like	chaperone binding;integral component of membrane;	drought.WT-control.WT	0.00713887	-2.816	down-regulated	1
HORVU4Hr1G021960	Signal-recognition-particle GTPase	chloroplast stroma;ATPase activity;DNA repair;protein domain specific binding;ATPase-coupled transmembrane transporter activity;transmembrane transport;DNA replication;DNA recombination;7S RNA binding;GTP binding;nucleus;DNA binding;ATP binding;SRP-dependent cotranslational protein targeting to membrane;signal recognition particle;GTPase activity;integral component of membrane;protein heterotrime…	drought.WT-control.WT	0.00183518	-2.82384	down-regulated	1
HORVU3Hr1G028060	GDSL esterase/lipase	hydrolase activity, acting on ester bonds;ATPase activity;ATP binding;ATPase-coupled transmembrane transporter activity;histone lysine methylation;transmembrane transport;metal ion binding;lipid metabolic process;integral component of membrane;histone-lysine N-methyltransferase activity;oxidation-reduction process;oxidoreductase activity, acting on the aldehyde or oxo group of donors, NAD or NADP…	drought.WT-control.WT	6.34904e-06	-2.82911	down-regulated	1
HORVU5Hr1G079670	Glycosyltransferase	para-aminobenzoic acid metabolic process;positive regulation of seed germination;UDP-glycosyltransferase activity;transferase activity, transferring hexosyl groups;intracellular membrane-bounded organelle;integral component of membrane;cytosol;salicylic acid metabolic process;benzoate metabolic process;	drought.WT-control.WT	0.000338969	-2.83146	down-regulated	1
HORVU2Hr1G104550	Regulator of chromosome condensation (RCC1) family with FYVE zinc finger domain	metal ion binding;plasma membrane;	drought.WT-control.WT	0.00198795	-2.84179	down-regulated	1
HORVU7Hr1G058860	Manganese-dependent ADP-ribose/CDP-alcohol diphosphatase	ATP binding;quinolinate biosynthetic process;metal ion binding;integral component of membrane;NAD biosynthetic process;nitrate transport;protein kinase activity;4 iron, 4 sulfur cluster binding;protein phosphorylation;response to nitrate;quinolinate synthetase A activity;hydrolase activity;	drought.WT-control.WT	0.000102387	-2.84224	down-regulated	1
HORVU2Hr1G092750	Senescence regulator	translation initiation factor activity;translational initiation;	drought.WT-control.WT	8.80991e-05	-2.8451	down-regulated	1
HORVU5Hr1G070260	HB-type transcription factor (Fragment)	nucleus;DNA-binding transcription factor activity;positive regulation of nucleic acid-templated transcription;positive regulation of gene expression;regulation of transcription, DNA-templated;sequence-specific DNA binding;	drought.WT-control.WT	2.0336e-06	-2.84545	down-regulated	1
HORVU5Hr1G098720	Aliphatic amidase	0	drought.WT-control.WT	0.000809505	-2.85358	down-regulated	1
HORVU4Hr1G050230	Pentatricopeptide repeat	DNA binding;nucleic acid phosphodiester bond hydrolysis;intracellular membrane-bounded organelle;endonuclease activity;integral component of membrane;regulation of transcription, DNA-templated;methyltransferase activity;cytoplasmic part;methylation;	drought.WT-control.WT	2.93592e-07	-2.85607	down-regulated	1
HORVU6Hr1G076760	Microtubule-associated protein TORTIFOLIA1	coenzyme binding;catalytic activity;microtubule binding;microtubule;	drought.WT-control.WT	0.00529562	-2.86074	down-regulated	1
HORVU6Hr1G095130	U-box domain-containing protein 43 (Fragment)	ubiquitin-protein transferase activity;transferase activity, transferring acyl groups;integral component of membrane;protein serine/threonine kinase activity;protein phosphorylation;ligase activity;protein ubiquitination;	drought.WT-control.WT	0.00185381	-2.8642	down-regulated	1
HORVU1Hr1G091130	Flavin-containing monooxygenase	glycosinolate biosynthetic process;NADP binding;zinc ion binding;response to abscisic acid;flavin adenine dinucleotide binding;glucosinolate metabolic process;integral component of membrane;response to jasmonic acid;oxidation-reduction process;response to salicylic acid;vacuole;N,N-dimethylaniline monooxygenase activity;	drought.WT-control.WT	0.00210242	-2.86926	down-regulated	1
HORVU3Hr1G028860	Cationic amino acid transporter like	transmembrane transport;transmembrane transporter activity;phosphatidate cytidylyltransferase activity;L-glutamate import;L-lysine transport;integral component of membrane;plasma membrane;cardiolipin biosynthetic process;hydrolase activity;	drought.WT-control.WT	2.7028e-05	-2.87025	down-regulated	1
HORVU0Hr1G039200	Serine/threonine-protein phosphatase 6 regulatory ankyrin repeat subunit B	RNA splicing;metal ion binding;transferase activity;ligase activity;protein ubiquitination;	drought.WT-control.WT	1.91904e-06	-2.87049	down-regulated	1
HORVU7Hr1G085510	Putative flavonol 3-O-glucosyltransferase	positive regulation of seed germination;UDP-glycosyltransferase activity;transferase activity, transferring hexosyl groups;intracellular membrane-bounded organelle;drought recovery;abscisic acid homeostasis;abscisic acid metabolic process;cytosol;	drought.WT-control.WT	0.00528704	-2.87308	down-regulated	1
HORVU3Hr1G006600	Receptor-like protein 12	integral component of membrane;	drought.WT-control.WT	0.00171147	-2.87329	down-regulated	1
HORVU6Hr1G058880	Cyclic nucleotide-gated ion channel 18	arbuscular mycorrhizal association;potassium ion transmembrane transporter activity;ion transmembrane transport;calcium ion transmembrane transporter activity;voltage-gated ion channel activity;protein kinase activity;protein phosphorylation;ion channel binding;nodulation;plasma membrane;potassium ion transport;ion channel activity;ATP binding;DNA binding;nuclear membrane;calmodulin binding;RNA b…	drought.WT-control.WT	0.000773701	-2.87372	down-regulated	1
HORVU3Hr1G061980	Transmembrane kinase	ATP binding;protein binding;trichoblast maturation;pollen tube guidance;integral component of membrane;endomembrane system;protein kinase activity;cell surface receptor signaling pathway;peptidyl-tyrosine modification;protein phosphorylation;plasma membrane;pollen tube;	drought.WT-control.WT	1.36601e-06	-2.8755	down-regulated	1
HORVU7Hr1G012560	Arginine decarboxylase	protein homodimerization activity;response to salt stress;arginine decarboxylase activity;spermidine biosynthetic process;putrescine biosynthetic process;response to karrikin;response to wounding;response to jasmonic acid;arginine catabolic process;response to cold;response to oxidative stress;chloroplast;response to abscisic acid;cytosol;	drought.WT-control.WT	0.00404059	-2.87584	down-regulated	1
HORVU3Hr1G113070	Protein COFACTOR ASSEMBLY OF COMPLEX C SUBUNIT B CCB3 chloroplastic	nucleus;protein-cysteine S-palmitoyltransferase activity;vesicle-mediated transport;integral component of membrane;regulation of transcription, DNA-templated;cytochrome b6f complex assembly;AP-3 adaptor complex;intracellular protein transport;CCR4-NOT core complex;chloroplast thylakoid membrane;	drought.WT-control.WT	0.000354801	-2.88344	down-regulated	1
HORVU6Hr1G038490	Target SNARE coiled-coil domain	ATPase activity;intracellular protein transport;establishment of protein localization to membrane;maintenance of protein location in plasma membrane;ATP binding;vesicle-mediated transport;plasmodesma;organelle fusion;vesicle organization;oxidoreductase activity;regulation of stomatal movement;protein membrane anchor;calcium ion binding;intracellular membrane-bounded organelle;cytoplasmic vesicle;…	drought.WT-control.WT	0.00057371	-2.8868	down-regulated	1
HORVU7Hr1G122750	Nuclear snf4	chloroplast stroma;apoplast;chloroplast envelope;	drought.WT-control.WT	3.29746e-06	-2.89222	down-regulated	1
HORVU0Hr1G023430	Transcription factor GRAS	bundle sheath cell fate specification;asymmetric cell division;regulation of transcription, DNA-templated;sequence-specific DNA binding;gravitropism;radial pattern formation;root development;nucleus;DNA-binding transcription factor activity;cytoplasm;leaf development;integral component of membrane;maintenance of protein location in nucleus;	drought.WT-control.WT	0.000688906	-2.896	down-regulated	1
HORVU6Hr1G032770	Putative substilisin-like protease-like protein (Fragment)	maintenance of meristem identity;proteolysis;cell wall;serine-type endopeptidase activity;glycolytic process through fructose-6-phosphate;endoplasmic reticulum;extracellular region;regulation of growth;plasma membrane;6-phosphofructokinase activity;lateral root morphogenesis;response to auxin;	drought.WT-control.WT	8.64132e-05	-2.9111	down-regulated	1
HORVU3Hr1G116450	Pectin acetylesterase	endoplasmic reticulum membrane;cell wall;integral component of membrane;cell wall organization;dolichyl-phosphate-glucose-glycolipid alpha-glucosyltransferase activity;extracellular region;dolichol-linked oligosaccharide biosynthetic process;hydrolase activity;	drought.WT-control.WT	3.21713e-05	-2.91636	down-regulated	1
HORVU5Hr1G066300	GDP-fucose protein O-fucosyltransferase	nucleus;transferase activity, transferring glycosyl groups;DNA-binding transcription factor activity;integral component of membrane;RNA polymerase II regulatory region sequence-specific DNA binding;cysteine-type peptidase activity;protein dimerization activity;positive regulation of transcription by RNA polymerase II;fucose metabolic process;ubiquitin-dependent protein catabolic process;	drought.WT-control.WT	0.000429951	-2.92967	down-regulated	1
HORVU5Hr1G008670	carboxy-terminal kinesin 2	ATPase activity;GTP binding;ATP binding;translation initiation factor activity;microtubule motor activity;GTPase activity;integral component of membrane;kinesin complex;microtubule-based movement;translational initiation;microtubule;microtubule binding;	drought.WT-control.WT	0.000576695	-2.93812	down-regulated	1
HORVU1Hr1G070480	Protein LIGHT-DEPENDENT SHORT HYPOCOTYLS 5	magnesium ion binding;nucleus;DNA binding;post-embryonic plant morphogenesis;mRNA transcription;multicellular organism development;response to light stimulus;	drought.WT-control.WT	0.00982341	-2.94096	down-regulated	1
HORVU3Hr1G031130	Structure-specific endonuclease subunit SLX1	microtubule severing;methyltransferase activity;microtubule-severing ATPase activity;methylation;	drought.WT-control.WT	8.42962e-05	-2.94323	down-regulated	1
HORVU7Hr1G091620	Photosystem II protein D1	magnesium ion binding;chloroplast;reductive pentose-phosphate cycle;photorespiration;oxidation-reduction process;monooxygenase activity;ribulose-bisphosphate carboxylase activity;	drought.WT-control.WT	0.00450928	-2.94334	down-regulated	1
HORVU6Hr1G080870	C2H2L domain class transcription factor	nucleic acid binding;nucleus;DNA-binding transcription factor activity;abscisic acid-activated signaling pathway;protein binding;metal ion binding;multicellular organism development;regulation of transcription, DNA-templated;gibberellic acid mediated signaling pathway;cytokinin-activated signaling pathway;trichome differentiation;negative regulation of abscisic acid-activated signaling pathway;	drought.WT-control.WT	0.00682204	-2.94418	down-regulated	1
HORVU2Hr1G020120	Sodium/calcium exchanger membrane region	potassium ion transport;sodium ion transport;transmembrane transport;antiporter activity;integral component of membrane;response to osmotic stress;endoplasmic reticulum;vacuolar membrane;	drought.WT-control.WT	1.59128e-05	-2.95046	down-regulated	1
HORVU5Hr1G110940	Glycosyltransferase	UDP-glycosyltransferase activity;transferase activity, transferring hexosyl groups;FMN binding;ligand-gated ion channel activity;oxidoreductase activity;intracellular membrane-bounded organelle;ion transmembrane transport;integral component of membrane;oxidation-reduction process;	drought.WT-control.WT	4.54814e-06	-2.95499	down-regulated	1
HORVU1Hr1G054920	Zinc finger, RING-type	0	drought.WT-control.WT	0.000988162	-2.95605	down-regulated	1
HORVU4Hr1G007420	LOW QUALITY PROTEIN: zinc finger protein CONSTANS-LIKE 6-like	nucleic acid binding;RNA phosphodiester bond hydrolysis, endonucleolytic;nucleus;RNA-DNA hybrid ribonuclease activity;ATP binding;zinc ion binding;DNA-binding transcription factor activity;protein binding;membrane;regulation of transcription, DNA-templated;protein refolding;	drought.WT-control.WT	1.19812e-05	-2.97468	down-regulated	1
HORVU4Hr1G084470	Putative membrane-associated kinase regulator 6	phosphorylation;kinase activity;	drought.WT-control.WT	1.07126e-05	-2.98304	down-regulated	1
HORVU6Hr1G093470	Disease resistance protein RGA2	DNA binding;ADP binding;	drought.WT-control.WT	0.000495784	-2.98557	down-regulated	1
HORVU1Hr1G080500	Pentatricopeptide repeat-containing protein, chloroplastic	zinc ion binding;catalytic activity, acting on a protein;catalytic activity, acting on DNA;hydrolase activity, acting on acid phosphorus-nitrogen bonds;mitochondrial RNA metabolic process;RNA modification;cytoplasmic part;nutrient reservoir activity;organelle membrane;intracellular organelle part;ATPase activity, coupled;cell division;microtubule severing;mRNA metabolic process;intracellular memb…	drought.WT-control.WT	0.000356448	-2.99475	down-regulated	1
HORVU4Hr1G067140	Resistance protein (Fragment)	ATP binding;calmodulin binding;recognition of pollen;transmembrane receptor protein tyrosine kinase activity;integral component of membrane;peptidyl-tyrosine modification;protein serine/threonine kinase activity;carbohydrate binding;protein phosphorylation;plasma membrane;	drought.WT-control.WT	3.34761e-05	-3.00455	down-regulated	1
HORVU2Hr1G021270	Secoisolariciresinol dehydrogenase	oxidoreductase activity;integral component of membrane;oxidation-reduction process;siderophore biosynthetic process;	drought.WT-control.WT	0.00082672	-3.00968	down-regulated	1
HORVU3Hr1G113790	Powdery mildew resistance protein PM17	phosphatidylinositol phospholipase C activity;lipid metabolic process;integral component of membrane;ADP binding;intracellular signal transduction;	drought.WT-control.WT	3.15454e-06	-3.01053	down-regulated	1
HORVU3Hr1G061480	Serine/threonine-protein kinase	ATP binding;protein tyrosine kinase activity;recognition of pollen;defense response to oomycetes;transmembrane receptor protein kinase activity;integral component of membrane;transmembrane receptor protein serine/threonine kinase signaling pathway;peptidyl-tyrosine modification;protein serine/threonine kinase activity;protein phosphorylation;defense response to bacterium;plasma membrane;	drought.WT-control.WT	0.000134369	-3.0108	down-regulated	1
HORVU5Hr1G118820	Multidrug resistance protein, MATE family	xenobiotic transmembrane transporter activity;Golgi transport complex;peroxisomal part;transmembrane transport;drug transport;antiporter activity;protein kinase activity;protein phosphorylation;ATP binding;recognition of pollen;calcium ion binding;microbody membrane;integral component of membrane;xenobiotic transport;	drought.WT-control.WT	3.98285e-05	-3.01109	down-regulated	1
HORVU5Hr1G112710	Leucine-rich repeat family protein, putative, expressed	protein kinase binding;cytoplasm;	drought.WT-control.WT	6.15389e-05	-3.01492	down-regulated	1
HORVU7Hr1G098580	Acetylajmalan esterase	hydrolase activity, acting on ester bonds;RNA phosphodiester bond hydrolysis, endonucleolytic;nucleic acid binding;RNA-directed DNA polymerase activity;integral component of membrane;nitrate transport;RNA-dependent DNA biosynthetic process;chlorogenate-glucarate O-hydroxycinnamoyltransferase activity;response to nitrate;catalytic activity, acting on RNA;	drought.WT-control.WT	4.65583e-05	-3.01988	down-regulated	1
HORVU5Hr1G013880	Ent-cassadiene C2-hydroxylase	RNA phosphodiester bond hydrolysis, endonucleolytic;nucleic acid binding;RNA-DNA hybrid ribonuclease activity;oxidoreductase activity, acting on paired donors, with incorporation or reduction of molecular oxygen;iron ion binding;membrane;oxidation-reduction process;monooxygenase activity;heme binding;	drought.WT-control.WT	0.000166263	-3.02186	down-regulated	1
HORVU5Hr1G071780	Cationic amino acid transporter like	transmembrane transport;transmembrane transporter activity;L-glutamate import;L-lysine transport;integral component of membrane;plasma membrane;hydrolase activity;	drought.WT-control.WT	0.00298653	-3.0223	down-regulated	1
HORVU5Hr1G005180	Thaumatin	catalytic activity, acting on a protein;RNA phosphodiester bond hydrolysis;response to salt stress;dihydroneopterin aldolase activity;beta-glucosidase activity;response to fungus;ribonuclease activity;defense response;extracellular region;protein phosphorylation;beta-N-acetylhexosaminidase activity;chitinase activity;beta-mannosidase activity;positive regulation by host of cytolysis of symbiont c…	drought.WT-control.WT	5.91395e-06	-3.02618	down-regulated	1
HORVU4Hr1G066420	Mitogen-activated protein kinase kinase 4	nucleus;ATP binding;activation of MAPK activity;cytoplasm;stress-activated protein kinase signaling cascade;integral component of membrane;MAP kinase kinase activity;protein serine/threonine kinase activity;protein phosphorylation;intracellular protein transport;Ran GTPase binding;	drought.WT-control.WT	0.004095	-3.03625	down-regulated	1
HORVU5Hr1G045860	Nucleic acid binding protein	DNA binding;RNA binding;metal ion binding;	drought.WT-control.WT	1.91515e-06	-3.04369	down-regulated	1
HORVU2Hr1G092070	Indole-3-acetic acid-induced protein ARG7	nucleus;multicellular organism development;positive regulation of leaf senescence;regulation of seed germination;regulation of growth;response to auxin;hormone-mediated signaling pathway;	drought.WT-control.WT	3.79939e-06	-3.05095	down-regulated	1
HORVU5Hr1G076060	Auxin efflux carrier component	auxin transmembrane transporter activity;transmembrane transport;auxin homeostasis;efflux transmembrane transporter activity;intracellular transport;pollen development;endoplasmic reticulum;organelle membrane;intracellular organelle part;auxin-activated signaling pathway;plasma membrane;auxin transport;regulation of auxin mediated signaling pathway;nuclear outer membrane-endoplasmic reticulum mem…	drought.WT-control.WT	0.0068139	-3.05168	down-regulated	1
HORVU1Hr1G010670	Alpha-L-fucosidase 2	hydrolase activity, acting on ester bonds;metabolic process;integral component of membrane;alpha-L-fucosidase activity;	drought.WT-control.WT	2.81222e-05	-3.05542	down-regulated	1
HORVU6Hr1G091700	Ethylene receptor	ethylene receptor activity;regulation of transcription, DNA-templated;ethylene-activated signaling pathway;protein serine/threonine kinase activity;protein histidine kinase activity;signal transduction by protein phosphorylation;endoplasmic reticulum membrane;ATP binding;regulation of starch metabolic process;ethylene binding;metal ion binding;integral component of membrane;small molecule sensor …	drought.WT-control.WT	1.57321e-05	-3.0841	down-regulated	1
HORVU5Hr1G094000	ALA-interacting subunit	cell division;late endosome membrane;pyridoxal phosphate binding;ATPase-coupled intramembrane lipid transporter activity;phospholipid translocation;catalytic activity;nuclear outer membrane-endoplasmic reticulum membrane network;molybdenum ion binding;integral component of membrane;Golgi apparatus;endoplasmic reticulum;plasma membrane;	drought.WT-control.WT	5.76027e-05	-3.09193	down-regulated	1
HORVU3Hr1G112520	Serine decarboxylase	pyridoxal phosphate binding;ethanolamine metabolic process;integral component of membrane;cytosol;carboxylic acid metabolic process;transferase activity;plasma membrane;carboxy-lyase activity;	drought.WT-control.WT	1.67817e-05	-3.10673	down-regulated	1
HORVU3Hr1G028000	GDSL esterase/lipase	hydrolase activity, acting on ester bonds;extracellular region;vacuole;RNA-directed DNA polymerase activity;nitrate transport;catalytic activity, acting on RNA;cellular macromolecule biosynthetic process;RNA phosphodiester bond hydrolysis, endonucleolytic;cellular protein metabolic process;organic substance catabolic process;RNA-dependent DNA biosynthetic process;ribosome;DNA metabolic process;tr…	drought.WT-control.WT	0.000153608	-3.1079	down-regulated	1
HORVU1Hr1G004720	Major facilitator superfamily domain, general substrate transporter	oligopeptide transport;transmembrane transport;transmembrane transporter activity;monovalent inorganic cation transport;integral component of membrane;response to wounding;response to jasmonic acid;oxidation-reduction process;thiol oxidase activity;nitrate assimilation;	drought.WT-control.WT	1.39323e-05	-3.10887	down-regulated	1
HORVU6Hr1G092840	Caffeic acid O-methyltransferase	amide biosynthetic process;resveratrol 3,5-O-dimethyltransferase activity;oxidoreductase activity, acting on paired donors, with incorporation or reduction of molecular oxygen;organic cyclic compound biosynthetic process;organonitrogen compound biosynthetic process;S-adenosyl-L-methionine:beta-alanine N-methyltransferase activity;luteolin O-methyltransferase activity;plasmodesma;heterocycle biosy…	drought.WT-control.WT	0.000740971	-3.12171	down-regulated	1
HORVU3Hr1G000120	Subtilisin-like protease	extracellular space;proteolysis;serine-type endopeptidase activity;integral component of membrane;	drought.WT-control.WT	2.20301e-05	-3.1247	down-regulated	1
HORVU1Hr1G047030	Transposon protein, putative, unclassified	oxidoreductase activity, acting on paired donors, with incorporation or reduction of molecular oxygen;iron ion binding;membrane;oxidation-reduction process;monooxygenase activity;heme binding;	drought.WT-control.WT	0.00237362	-3.13568	down-regulated	1
HORVU7Hr1G075720	IQ motif, EF-hand binding site	cell;protein disulfide oxidoreductase activity;electron transfer activity;integral component of membrane;cell redox homeostasis;electron transport chain;hydrolase activity;	drought.WT-control.WT	5.91726e-05	-3.14397	down-regulated	1
HORVU3Hr1G084120	0	integral component of membrane;	drought.WT-control.WT	0.000425492	-3.15277	down-regulated	1
HORVU4Hr1G008550	Caffeoylshikimate esterase	acylglycerol lipase activity;translational termination;zinc ion binding;chloroplast;translation release factor activity;integral component of membrane;Golgi apparatus;endoplasmic reticulum;phosphatidylinositol metabolic process;dephosphorylation;acid phosphatase activity;lipid modification;	drought.WT-control.WT	7.96633e-05	-3.15818	down-regulated	1
HORVU6Hr1G078040	Glycosyltransferase	UDP-glycosyltransferase activity;transferase activity, transferring hexosyl groups;intracellular membrane-bounded organelle;integral component of membrane;	drought.WT-control.WT	0.00163949	-3.15992	down-regulated	1
HORVU4Hr1G065620	Leucine-rich repeat receptor-like serine/threonine-protein kinase BAM3	regulation of meristem growth;identical protein binding;gametophyte development;floral organ development;protein kinase activity;protein phosphorylation;regulation of meristem structural organization;protein self-association;plasma membrane;ATP binding;integral component of membrane;cell differentiation;receptor serine/threonine kinase binding;	drought.WT-control.WT	0.00092433	-3.16975	down-regulated	1
HORVU1Hr1G069560	Pkinase domain-containing protein	ATP binding;integral component of membrane;protein kinase activity;protein phosphorylation;	drought.WT-control.WT	0.000328627	-3.17391	down-regulated	1
HORVU5Hr1G011400	Patatin group A-3	lipid metabolic process;organic substance catabolic process;hydrolase activity;	drought.WT-control.WT	8.60918e-05	-3.17561	down-regulated	1
HORVU5Hr1G124870	Multidrug resistance protein	xenobiotic transmembrane transporter activity;transmembrane transport;drug transport;auxin homeostasis;antiporter activity;late endosome;regulation of organ growth;regulation of stomatal opening;plasma membrane;protein binding;cellular response to carbon dioxide;integral component of membrane;xenobiotic transport;endosome membrane;negative regulation of defense response;root morphogenesis;	drought.WT-control.WT	0.00170723	-3.18592	down-regulated	1
HORVU7Hr1G118130	Cytokinin oxidase/dehydrogenase (Fragment)	FAD binding;cytokinin metabolic process;extracellular space;inflorescence development;integral component of membrane;regulation of transcription, DNA-templated;oxidation-reduction process;rRNA processing;cytokinin dehydrogenase activity;cytokinin-activated signaling pathway;	drought.WT-control.WT	6.14559e-06	-3.19735	down-regulated	1
HORVU7Hr1G098220	AAA-ATPase ASD mitochondrial	ATPase activity;response to salt stress;DNA replication;cellular amino acid metabolic process;Golgi apparatus;response to water deprivation;cell division;ATP binding;response to cold;cellular response to potassium ion starvation;plasmodesma;respiratory chain complex III assembly;seed maturation;catalytic activity, acting on a protein;endoplasmic reticulum;ADP binding;peptidase activity;DNA replic…	drought.WT-control.WT	0.00223391	-3.19892	down-regulated	1
HORVU2Hr1G022620	NBS-LRR disease resistance protein homologue	integral component of membrane;ADP binding;	drought.WT-control.WT	0.000591891	-3.2006	down-regulated	1
HORVU7Hr1G021630	GDSL esterase/lipase APG	hydrolase activity, acting on ester bonds;inositol metabolic process;O-acyltransferase activity;alpha-L-fucosidase activity;organic substance catabolic process;cellular catabolic process;9,9'-dicis-carotene:quinone oxidoreductase activity;inositol oxygenase activity;small molecule catabolic process;cytoplasm;iron ion binding;apoplast;lipid metabolic process;integral component of membrane;oxidatio…	drought.WT-control.WT	0.00129384	-3.21766	down-regulated	1
HORVU2Hr1G102730	0	oligopeptide transport;transmembrane transport;transmembrane transporter activity;monovalent inorganic cation transport;integral component of membrane;gamma-tubulin binding;intrinsic component of plasma membrane;	drought.WT-control.WT	1.66522e-05	-3.22673	down-regulated	1
HORVU1Hr1G053130	Zinc finger, C3HC4 type family protein, expressed	nucleic acid binding;ubiquitin protein ligase activity;zinc ion binding;transmembrane transport;transmembrane transporter activity;metal ion binding;integral component of membrane;peptidase activity;vacuole;ligase activity;protein ubiquitination;ubiquitin-dependent protein catabolic process;	drought.WT-control.WT	3.98171e-05	-3.23054	down-regulated	1
HORVU2Hr1G071780	Putative RING zinc finger domain superfamily protein	ubiquitin-protein transferase activity;protein ubiquitination;	drought.WT-control.WT	1.91515e-06	-3.23525	down-regulated	1
HORVU1Hr1G055140	Beta-amylase	chloroplast stroma;amylopectin maltohydrolase activity;response to cold;polysaccharide catabolic process;beta-amylase activity;cellular carbohydrate catabolic process;starch metabolic process;maltose biosynthetic process;	drought.WT-control.WT	0.000555377	-3.23618	down-regulated	1
HORVU7Hr1G039760	U-box domain-containing protein 41	ubiquitin-protein transferase activity;nucleus;cytoplasm;ligase activity;protein ubiquitination;	drought.WT-control.WT	0.000315627	-3.23804	down-regulated	1
HORVU4Hr1G065650	Protein DETOXIFICATION	xenobiotic transmembrane transporter activity;Golgi transport complex;iron ion homeostasis;iron ion transmembrane transporter activity;antiporter activity;regulation of plant organ formation;late endosome;response to osmotic stress;response to nematode;response to absence of light;response to heat;drug transmembrane transport;response to abscisic acid;integral component of membrane;xenobiotic tra…	drought.WT-control.WT	5.20033e-05	-3.26219	down-regulated	1
HORVU4Hr1G081290	AMP-dependent synthetase/ligase	catalytic activity;cytoplasm;cysteine biosynthetic process from serine;	drought.WT-control.WT	6.8789e-06	-3.26477	down-regulated	1
HORVU0Hr1G004840	Peroxidase	peroxidase activity;response to oxidative stress;metal ion binding;lipid metabolic process;integral component of membrane;cellular oxidant detoxification;oxidation-reduction process;extracellular region;hydrogen peroxide catabolic process;heme binding;hydrolase activity;	drought.WT-control.WT	3.02519e-06	-3.26961	down-regulated	1
HORVU3Hr1G067910	Alliin lyase	TIM23 mitochondrial import inner membrane translocase complex;carbon-sulfur lyase activity;protein import into mitochondrial matrix;transaminase activity;integral component of membrane;phosphorylation;kinase activity;	drought.WT-control.WT	6.89716e-06	-3.277	down-regulated	1
HORVU7Hr1G096010	Peptide transporter PTR2	oligopeptide transport;transmembrane transport;transmembrane transporter activity;integral component of membrane;	drought.WT-control.WT	4.18585e-06	-3.30957	down-regulated	1
HORVU3Hr1G002820	Interleukin-1 receptor-associated kinase 4	DNA integration;protein kinase activity;protein phosphorylation;extracellular region;defense response to bacterium;vacuole;plasma membrane;nucleic acid binding;ATP binding;response to abscisic acid;transmembrane signaling receptor activity;recognition of pollen;integral component of membrane;peptidyl-tyrosine modification;carbohydrate binding;	drought.WT-control.WT	1.91515e-06	-3.31088	down-regulated	1
HORVU5Hr1G032370	Nucleolar protein gar2-related isoform 1	0	drought.WT-control.WT	0.000291017	-3.32269	down-regulated	1
HORVU2Hr1G014840	LRR receptor-like serine/threonine-protein kinase GSO1	ATP binding;integral component of membrane;protein kinase activity;protein phosphorylation;plasma membrane;	drought.WT-control.WT	6.96925e-05	-3.32427	down-regulated	1
HORVU3Hr1G099080	Glutaredoxin	protein disulfide oxidoreductase activity;electron transfer activity;thioredoxin-disulfide reductase activity;cell redox homeostasis;electron transport chain;heme binding;negative regulation of transcription by RNA polymerase II;cell;protein binding;metal ion binding;integral component of membrane;cellular oxidant detoxification;2 iron, 2 sulfur cluster binding;	drought.WT-control.WT	0.00492464	-3.35405	down-regulated	1
HORVU3Hr1G082440	Putative peptide transporter	oligopeptide transport;transmembrane transport;transmembrane transporter activity;integral component of membrane;	drought.WT-control.WT	1.24307e-05	-3.35727	down-regulated	1
HORVU6Hr1G067620	Pentatricopeptide repeat	nucleic acid phosphodiester bond hydrolysis;zinc ion binding;catalytic activity, acting on a protein;oxidoreductase activity, acting on paired donors, with incorporation or reduction of molecular oxygen;RNA modification;ESCRT II complex;heme binding;cell division;microtubule severing;iron ion binding;mitochondrion;proteolysis;multivesicular body sorting pathway;integral component of membrane;oxid…	drought.WT-control.WT	0.000268886	-3.3663	down-regulated	1
HORVU0Hr1G018170	Pentatricopeptide repeat	nucleic acid phosphodiester bond hydrolysis;zinc ion binding;catalytic activity, acting on a protein;oxidoreductase activity, acting on paired donors, with incorporation or reduction of molecular oxygen;RNA modification;ESCRT II complex;heme binding;cell division;microtubule severing;iron ion binding;mitochondrion;proteolysis;multivesicular body sorting pathway;integral component of membrane;oxid…	drought.WT-control.WT	0.000268886	-3.3663	down-regulated	1
HORVU4Hr1G078540	Leucine-rich repeat, typical subtype	protein kinase binding;cytoplasm;	drought.WT-control.WT	1.85598e-05	-3.36849	down-regulated	1
HORVU3Hr1G078200	Protein CHLOROPLAST ENHANCING STRESS TOLERANCE, chloroplastic	response to photooxidative stress;heat acclimation;hyperosmotic salinity response;purine nucleoside transmembrane transporter activity;purine nucleoside transmembrane transport;DNA integration;helicase activity;chloroplast organization;chloroplast thylakoid membrane;response to water deprivation;nucleic acid binding;protein binding;photosystem I assembly;integral component of membrane;	drought.WT-control.WT	6.86067e-06	-3.37292	down-regulated	1
HORVU3Hr1G009980	Asp domain-containing protein	DNA binding;aspartic-type endopeptidase activity;response to abscisic acid;systemic acquired resistance;protein catabolic process;proteolysis;integral component of membrane;endoplasmic reticulum;response to water deprivation;	drought.WT-control.WT	0.000900879	-3.37828	down-regulated	1
HORVU6Hr1G092750	Zinc finger protein ZAT5	nucleic acid binding;integral component of membrane;	drought.WT-control.WT	7.77679e-06	-3.3905	down-regulated	1
HORVU4Hr1G082740	Ring finger protein	ubiquitin protein ligase activity;regulation of flower development;regulation of phosphate transport;metal ion binding;integral component of membrane;response to chitin;defense response;cellular response to cold;plasma membrane;protein ubiquitination;ubiquitin-dependent protein catabolic process;	drought.WT-control.WT	0.000817278	-3.40795	down-regulated	1
HORVU0Hr1G017530	0	ATPase activity;protein disulfide oxidoreductase activity;drug binding;ribonuclease activity;RNA binding;1,4-alpha-glucan branching enzyme activity;carbohydrate derivative binding;ATPase-coupled transmembrane transporter activity;RNA phosphodiester bond hydrolysis;chromosome condensation;protein dimerization activity;cell redox homeostasis;hydrolase activity, hydrolyzing O-glycosyl compounds;ribo…	drought.WT-control.WT	0.000143514	-3.41761	down-regulated	1
[truncated: 68 more rows]

## Sheet: Common in snac1.e and WT
Common elements in snac1.e and WT	annotation	GO terms	contrast	FDR	log2FC	regulation	contrast	FDR	log2FC	regulation
[truncated: 1,346 more rows]
